# Supplementary material for: The m6A reader protein YTHDC2 is a potential biomarker and associated with immune infiltration in head and neck squamous cell carcinoma
Source: PeerJ. 2020 Nov 26;8:e10385. doi: 10.7717/peerj.10385 (PMC7700739; doi:10.7717/peerj.10385)
Supplement: Supplemental Information 1 [file peerj-08-10385-s001.txt]

ID_REF	futime	fustat	pfs	smoking	tumor_type	stage	T	N	M
GSM1607881	787	0	1100	0	1	1	1	0	0
GSM1607743	1962	1	1771	0	1	1	1	0	0
GSM1607754	954	0	2393	1	1	1	1	0	0
GSM1607780	1176	0	1212	0	1	1	1	0	0
GSM1607795	118	1	987	1	1	1	1	0	0
GSM1607805	1182	0	1939	1	1	1	1	0	0
GSM1607809	1043	0	1329	1	1	1	1	0	0
GSM1607816	1017	0	941	0	1	1	1	0	0
GSM1607828	793	0	1234	1	1	1	1	0	0
GSM1607831	793	0	1024	1	1	1	1	0	0
GSM1607840	758	0	884	1	1	1	1	0	0
GSM1607850	617	1	1022	1	1	1	1	0	0
GSM1607858	785	0	1073	1	1	1	1	0	0
GSM1607889	751	0	1289	0	1	1	1	0	0
GSM1607898	680	0	1066	1	1	1	1	0	0
GSM1607934	582	0	1038	1	1	1	1	0	0
GSM1607916	662	1	472	1	2	1	1	0	0
GSM1607952	11	1	2240	1	2	1	1	0	0
GSM1607771	2025	0	1786	1	1	2	2	0	0
GSM1607776	1099	0	1822	1	1	2	2	0	0
GSM1607836	713	0	354	1	1	2	2	0	0
GSM1607854	765	0	1003	1	1	2	2	0	0
GSM1607693	1024	0	1058	1	1	2	2	0	0
GSM1607694	884	0	701	1	1	2	2	0	0
GSM1607695	1022	0	1249	0	1	2	2	0	0
GSM1607702	1786	0	1435	0	1	2	2	0	0
GSM1607718	947	0	1254	1	1	2	2	0	0
GSM1607733	2029	0	1064	1	1	2	2	0	0
GSM1607737	1179	1	434	0	1	2	2	0	0
GSM1607744	2001	0	1343	1	1	2	2	0	0
GSM1607753	961	0	351	1	1	2	2	0	0
GSM1607756	944	0	1064	0	1	2	2	0	0
GSM1607777	1219	0	793	1	1	2	2	0	0
GSM1607781	1147	0	968	1	1	2	2	0	0
GSM1607789	1305	0	947	1	1	2	2	0	0
GSM1607793	831	1	933	0	1	2	2	0	0
GSM1607804	1211	0	221	1	1	2	2	0	0
GSM1607814	1024	0	884	1	1	2	2	0	0
GSM1607820	1009	1	937	1	1	2	2	0	0
GSM1607822	875	0	118	1	1	2	2	0	0
GSM1607835	846	0	428	0	1	2	2	0	0
GSM1607852	1162	0	1508	1	1	2	2	0	0
GSM1607874	790	0	1191	1	1	2	2	0	0
GSM1607875	877	0	1137	1	1	2	2	0	0
GSM1607882	750	0	1281	1	1	2	2	0	0
GSM1607903	665	0	443	1	1	2	2	0	0
GSM1607912	643	0	463	1	1	2	2	0	0
GSM1607933	590	0	322	1	1	2	2	0	0
GSM1607940	582	0	1270	1	1	2	2	0	0
GSM1607949	563	0	2001	1	1	2	2	0	0
GSM1607950	623	0	267	1	1	2	2	0	0
GSM1607915	510	1	1219	1	3	2	2	0	0
GSM1607774	499	1	143	1	2	2	2	0	0
GSM1607953	577	0	1179	1	2	2	2	0	0
GSM1607925	734	0	304	0	2	2	2	0	0
GSM1607811	885	0	1717	1	1	3	3	0	0
GSM1607698	1066	1	2059	1	1	3	3	0	0
GSM1607731	1150	1	177	0	1	3	3	0	0
GSM1607769	1827	0	257	1	1	3	3	0	0
GSM1607778	1904	0	1711	1	1	3	3	0	0
GSM1607799	253	1	2001	1	1	3	3	0	0
GSM1607812	1185	0	1042	1	1	3	3	0	0
GSM1607821	1107	0	945	1	1	3	3	0	0
GSM1607841	417	1	974	0	1	3	3	0	0
GSM1607924	154	1	1002	1	3	3	3	0	0
GSM1607730	1052	0	1016	1	2	3	3	0	0
GSM1607917	188	1	1004	1	2	3	3	0	0
GSM1607922	833	0	1002	0	2	3	3	0	0
GSM1607921	344	1	982	1	2	4	3	0	1
GSM1607697	1289	0	507	1	1	4	4	0	0
GSM1607738	1066	1	954	1	1	4	4	0	0
GSM1607747	974	0	503	1	1	4	4	0	0
GSM1607806	582	1	517	1	1	4	4	0	0
GSM1607823	689	1	941	1	1	4	4	0	0
GSM1607914	1210	1	394	1	1	4	4	0	0
GSM1607736	1074	0	864	1	1	4	4	0	0
GSM1607784	1051	0	285	0	1	4	4	0	0
GSM1607830	794	0	279	1	1	4	4	0	0
GSM1607833	1025	0	875	1	1	4	4	0	0
GSM1607838	725	1	906	1	1	4	4	0	0
GSM1607846	764	0	468	1	1	4	4	0	0
GSM1607848	743	0	1837	1	1	4	4	0	0
GSM1607853	758	0	287	1	1	4	4	0	0
GSM1607860	826	0	346	1	1	4	4	0	0
GSM1607862	139	1	228	1	1	4	4	0	0
GSM1607906	632	0	1827	1	1	4	4	0	0
GSM1607930	590	0	136	1	1	4	4	0	0
GSM1607939	603	0	2025	0	1	4	4	0	0
GSM1607926	198	1	1855	1	3	4	4	0	0
GSM1607918	46	1	2310	1	2	4	4	0	0
GSM1607919	783	0	499	0	2	4	4	0	0
GSM1607920	1067	0	569	1	2	4	4	0	0
GSM1607923	805	0	166	0	2	4	4	0	0
GSM1607948	546	0	1219	1	2	4	4	0	0
GSM1607782	1178	0	1904	1	1	3	1	1	0
GSM1607713	1687	0	23	1	1	3	1	1	0
GSM1607798	834	0	846	1	1	3	1	1	0
GSM1607834	734	0	1147	1	1	3	1	1	0
GSM1607944	596	0	1178	0	1	3	1	1	0
GSM1607691	941	0	1123	0	1	3	2	1	0
GSM1607690	1329	0	1051	1	1	3	2	1	0
GSM1607706	1058	0	1184	1	1	3	2	1	0
GSM1607710	1254	0	1192	1	1	3	2	1	0
GSM1607740	2059	0	1808	1	1	3	2	1	0
GSM1607772	1855	0	1332	1	1	3	2	1	0
GSM1607794	1067	0	1305	1	1	3	2	1	0
GSM1607807	996	0	1024	1	1	3	2	1	0
GSM1607837	1245	0	1060	1	1	3	2	1	0
GSM1607859	843	0	602	0	1	3	2	1	0
GSM1607888	769	0	484	1	1	3	2	1	0
GSM1607900	657	0	1067	1	1	3	2	1	0
GSM1607938	605	0	118	1	1	3	2	1	0
GSM1607842	1291	0	1107	0	1	3	3	1	0
GSM1607935	581	0	954	1	1	3	3	1	0
GSM1607739	1717	0	834	1	1	3	3	1	0
GSM1607764	1808	1	253	1	1	3	3	1	0
GSM1607773	2310	0	1252	1	1	3	3	1	0
GSM1607791	1060	0	457	0	1	3	3	1	0
GSM1607792	602	1	968	1	1	4	4	1	0
GSM1607869	857	0	429	1	1	4	4	1	0
GSM1607699	1038	0	1211	1	1	4	4	1	0
GSM1607757	941	0	67	1	1	4	4	1	0
GSM1607785	1184	0	561	0	1	4	4	1	0
GSM1607843	269	1	996	1	1	4	4	1	0
GSM1607909	619	0	979	1	1	4	4	1	0
GSM1607801	521	1	1043	1	1	4	4	1	1
GSM1607717	968	1	674	1	1	4	1	2	0
GSM1607732	1270	1	885	0	1	4	1	2	0
GSM1607687	1212	0	1185	1	1	4	2	2	0
GSM1607941	577	0	811	1	1	4	2	2	0
GSM1607703	1822	0	1024	1	1	4	2	2	0
GSM1607847	1059	0	733	1	1	4	2	2	0
GSM1607927	578	1	1017	1	1	4	3	2	0
GSM1607750	1004	0	489	0	1	4	4	2	0
GSM1607883	324	1	468	1	1	4	4	2	0
GSM1607945	672	0	188	1	1	4	4	2	0
GSM1607824	275	1	1009	1	1	4	4	2	1
GSM1607712	1724	1	1008	1	1	4	1	2	0
GSM1607719	933	0	875	1	1	4	1	2	0
GSM1607783	1123	0	622	0	1	4	1	2	0
GSM1607748	1002	0	275	0	1	4	1	2	0
GSM1607904	701	0	531	1	1	4	1	2	0
GSM1607685	1835	0	1365	1	1	4	2	2	0
GSM1607910	605	0	815	1	1	4	2	2	0
GSM1607749	1016	0	793	1	1	4	2	2	0
GSM1607755	951	1	356	0	1	4	2	2	0
GSM1607759	927	0	794	1	1	4	2	2	0
GSM1607761	903	1	309	1	1	4	2	2	0
GSM1607765	1837	0	272	1	1	4	2	2	0
GSM1607826	1365	0	1025	1	1	4	2	2	0
GSM1607827	815	0	434	1	1	4	2	2	0
GSM1607844	730	0	846	1	1	4	2	2	0
GSM1607851	120	1	713	0	1	4	2	2	0
GSM1607876	813	0	1245	1	1	4	2	2	0
GSM1607878	785	0	426	1	1	4	2	2	0
GSM1607887	764	0	755	1	1	4	2	2	0
GSM1607893	776	0	196	1	1	4	2	2	0
GSM1607929	596	0	353	1	1	4	2	2	0
GSM1607932	358	1	1291	0	1	4	2	2	0
GSM1607708	1249	0	269	1	1	4	3	2	0
GSM1607796	1107	0	730	1	1	4	3	2	0
GSM1607829	356	1	882	1	1	4	3	2	0
GSM1607857	769	0	764	1	1	4	3	2	0
GSM1607880	778	0	700	1	1	4	3	2	0
GSM1607700	574	1	743	1	1	4	3	2	0
GSM1607704	595	1	257	1	1	4	3	2	0
GSM1607726	1191	1	609	1	1	4	3	2	0
GSM1607727	1137	0	120	1	1	4	3	2	0
GSM1607742	274	1	1162	1	1	4	3	2	0
GSM1607746	945	0	758	1	1	4	3	2	0
GSM1607758	906	1	765	0	1	4	3	2	0
GSM1607767	652	1	146	1	1	4	3	2	0
GSM1607808	979	0	209	1	1	4	3	2	0
GSM1607815	856	0	769	0	1	4	3	2	0
GSM1607825	631	1	785	1	1	4	3	2	0
GSM1607845	882	0	843	1	1	4	3	2	0
GSM1607885	279	1	826	1	1	4	3	2	0
GSM1607942	20	1	258	1	1	4	3	2	0
GSM1607951	597	0	115	1	1	4	3	2	0
GSM1607709	1435	0	710	1	1	4	4	2	0
GSM1607724	1002	1	769	1	1	4	4	2	0
GSM1607741	177	1	92	1	1	4	4	2	0
GSM1607751	1002	1	871	1	1	4	4	2	0
GSM1607692	1234	0	283	1	1	4	4	2	0
GSM1607707	1149	0	855	1	1	4	4	2	0
GSM1607714	473	1	857	0	1	4	4	2	0
GSM1607723	1098	1	840	0	1	4	4	2	0
GSM1607725	1508	0	147	1	1	4	4	2	0
GSM1607734	267	1	124	1	1	4	4	2	0
GSM1607745	1597	0	825	1	1	4	4	2	0
GSM1607752	982	0	601	1	1	4	4	2	0
GSM1607768	2033	1	539	1	1	4	4	2	0
GSM1607810	1270	1	568	1	1	4	4	2	0
GSM1607839	755	0	239	1	1	4	4	2	0
GSM1607863	710	0	785	1	1	4	4	2	0
GSM1607864	769	0	777	1	1	4	4	2	0
GSM1607886	741	0	778	0	1	4	4	2	0
GSM1607897	294	1	787	0	1	4	4	2	0
GSM1607901	366	1	750	1	1	4	4	2	0
GSM1607905	657	0	324	1	1	4	4	2	0
GSM1607928	346	1	653	1	1	4	4	2	0
GSM1607943	566	0	279	1	1	4	4	2	0
GSM1607688	987	1	405	1	1	4	4	2	0
GSM1607868	855	0	764	1	1	4	1	2	0
GSM1607907	161	1	769	1	1	4	1	2	0
GSM1607936	553	0	751	1	1	4	1	2	0
GSM1607937	574	0	158	0	1	4	1	2	0
GSM1607684	1100	0	325	1	1	4	2	2	0
GSM1607686	2393	1	616	1	1	4	2	2	0
GSM1607689	1939	1	776	1	1	4	2	2	0
GSM1607720	885	0	825	1	1	4	2	2	0
GSM1607879	777	0	1357	1	1	4	2	2	0
GSM1607895	1357	0	1035	1	1	4	2	2	0
GSM1607865	305	1	157	1	1	4	2	2	1
GSM1607817	489	1	680	1	1	4	3	2	0
GSM1607711	1064	0	142	1	1	4	3	2	0
GSM1607735	1219	0	657	1	1	4	3	2	0
GSM1607770	1872	1	366	1	1	4	3	2	0
GSM1607786	1192	0	611	1	1	4	3	2	0
GSM1607787	1808	0	665	1	1	4	3	2	0
GSM1607788	1332	0	330	1	1	4	3	2	0
GSM1607790	1024	0	657	1	1	4	3	2	0
GSM1607849	257	1	632	1	1	4	3	2	0
GSM1607855	146	1	161	1	1	4	3	2	0
GSM1607873	825	0	189	1	1	4	3	2	0
GSM1607877	268	1	619	1	1	4	3	2	0
GSM1607896	1063	1	605	0	1	4	3	2	0
GSM1607715	1214	1	652	0	1	4	4	2	0
GSM1607870	840	0	643	1	1	4	4	2	0
GSM1607890	212	1	603	1	1	4	4	2	0
GSM1607911	652	0	159	0	1	4	4	2	0
GSM1607696	1073	1	510	1	1	4	4	2	0
GSM1607729	753	1	662	1	1	4	4	2	0
GSM1607762	875	0	188	1	1	4	4	2	0
GSM1607763	906	0	46	1	1	4	4	2	0
GSM1607766	304	1	364	1	1	4	4	2	0
GSM1607775	679	1	1067	1	1	4	4	2	0
GSM1607797	954	0	289	1	1	4	4	2	0
GSM1607800	1252	0	760	1	1	4	4	2	0
GSM1607802	968	0	603	1	1	4	4	2	0
GSM1607813	811	1	154	0	1	4	4	2	0
GSM1607818	1057	0	725	1	1	4	4	2	0
GSM1607819	1057	1	193	1	1	4	4	2	0
GSM1607832	272	1	578	1	1	4	4	2	0
GSM1607866	871	0	346	1	1	4	4	2	0
GSM1607867	466	1	404	1	1	4	4	2	0
GSM1607871	147	1	590	1	1	4	4	2	0
GSM1607884	1115	0	596	1	1	4	4	2	0
GSM1607892	616	1	311	1	1	4	4	2	0
GSM1607894	825	0	590	1	1	4	4	2	0
GSM1607913	603	0	582	1	1	4	4	2	0
GSM1607931	596	0	581	0	1	4	4	2	0
GSM1607946	552	0	553	1	1	4	4	2	0
GSM1607779	23	1	574	1	1	4	4	2	1
GSM1607947	549	0	132	1	1	4	4	2	0
GSM1607716	793	1	603	1	1	4	4	2	0
GSM1607722	937	0	582	1	1	4	4	2	0
GSM1607899	689	0	577	0	1	4	4	2	0
GSM1607760	896	0	20	1	1	4	1	3	0
GSM1607728	1281	1	566	1	1	4	2	3	0
GSM1607861	258	1	271	1	1	4	2	3	0
GSM1607705	1003	0	249	1	1	4	3	3	0
GSM1607803	429	1	552	1	1	4	3	3	0
GSM1607891	325	1	549	0	1	4	3	3	0
GSM1607908	415	1	476	0	1	4	3	3	1
GSM1607721	884	0	563	1	1	4	4	3	0
GSM1607856	209	1	623	1	1	4	4	3	0
GSM1607902	611	1	597	1	1	4	4	3	0
GSM1607701	2240	1	11	1	1	4	4	3	1
GSM1607872	182	1	162	0	1	4	4	3	0
