# Supplementary material for: The m6A reader protein YTHDC2 is a potential biomarker and associated with immune infiltration in head and neck squamous cell carcinoma
Source: PeerJ. 2020 Nov 26;8:e10385. doi: 10.7717/peerj.10385 (PMC7700739; doi:10.7717/peerj.10385)
Supplement: Supplemental Information 2 [file peerj-08-10385-s002.txt]

id	GSM1607684	GSM1607685	GSM1607686	GSM1607687	GSM1607688	GSM1607689	GSM1607690	GSM1607691	GSM1607692	GSM1607693	GSM1607694	GSM1607695	GSM1607696	GSM1607697	GSM1607698	GSM1607699	GSM1607700	GSM1607701	GSM1607702	GSM1607703	GSM1607704	GSM1607705	GSM1607706	GSM1607707	GSM1607708	GSM1607709	GSM1607710	GSM1607711	GSM1607712	GSM1607713	GSM1607714	GSM1607715	GSM1607716	GSM1607717	GSM1607718	GSM1607719	GSM1607720	GSM1607721	GSM1607722	GSM1607723	GSM1607724	GSM1607725	GSM1607726	GSM1607727	GSM1607728	GSM1607729	GSM1607730	GSM1607731	GSM1607732
A2M	10.0383	9.1326	10.1693	8.9123	9.301	10.0077	10.0277	8.8808	9.3668	10.5585	10.8913	10.2663	9.1897	10.2653	9.6572	10.1208	8.8	10.7673	9.4378	8.8342	8.9388	9.9178	10.0286	8.4585	9.2686	11.1675	9.3778	9.6161	8.8155	8.9061	8.386	8.6898	9.8384	10.0379	9.6117	10.4761	10.1165	8.5338	10.0892	8.6476	9.9532	8.7881	9.8119	10.6073	10.1747	10.4974	9.2786	8.9489	9.3783
A2ML1	7.2969	7.3932	7.1284	9.6066	8.9075	9.949	8.2863	8.4028	8.1331	6.4464	6.8577	9.8851	7.4497	8.0775	9.0179	7.2859	7.4815	6.4584	7.4592	8.2677	8.1902	8.1679	7.6501	9.0361	7.5833	7.7694	8.2787	6.5515	10.3814	8.0965	6.652	8.7893	8.3784	10.0589	6.5276	6.9396	8.8799	7.459	8.539	8.8145	8.6829	6.8937	7.9937	8.4542	10.4517	8.0317	8.0822	10.2358	7.6943
A4GALT	7.868	7.9767	8.105	8.6273	7.6356	7.7264	7.2027	8.1388	8.191	7.5336	7.5215	8.0321	7.7551	7.3927	7.7949	8.0922	8.3801	7.7545	8.1574	7.8797	7.0255	8.0072	7.1276	8.0019	7.5275	7.7594	8.0086	7.2131	8.0863	7.2943	7.7232	6.9907	8.0553	7.8929	8.728	7.919	7.8124	7.6475	8.4483	7.0732	7.3509	7.8464	7.5959	7.9488	8.3633	7.6173	8.0866	7.4676	8.3593
AADAC	6.4584	6.4696	6.7264	6.642	6.4916	7.5232	6.5123	6.6351	7.779	6.4661	6.4516	7.3922	6.4552	6.4333	6.4495	7.2167	6.5586	6.4393	6.5206	6.8703	6.5237	6.841	6.5456	6.5384	6.7746	6.4894	6.6496	6.4479	8.1261	6.3601	6.8209	6.5323	6.6888	6.4904	6.509	6.5228	6.5458	6.4626	6.6457	6.7922	6.8941	6.4844	6.5795	7.1867	8.05	6.5011	6.8027	7.1029	6.4305
AADACL1	8.10055	8.07935	7.56925	8.844	8.03055	7.54055	7.56695	8.35605	8.03705	7.236	7.6574	7.5471	7.68265	7.74575	7.4816	7.80595	7.9107	8.2202	8.0239	7.08995	8.392	7.70665	8.4509	7.48025	7.5861	7.4318	7.9425	7.1952	7.3716	7.62455	7.0954	8.1319	7.91925	7.6187	8.58145	7.4511	7.6383	9.02435	7.9679	7.414	7.7735	7.65855	7.67555	7.62605	7.69915	7.85725	8.79695	7.44775	7.54295
AADACL2	6.3542	6.3834	6.4381	6.3547	6.3769	6.5058	6.2988	7.3157	7.664	6.3929	6.6557	7.5392	6.4706	6.6512	6.4402	6.4567	6.428	6.3869	6.4202	6.4455	6.3555	6.6961	6.3965	6.4942	6.4637	6.372	6.4874	6.4016	7.789	6.3701	6.3647	6.3956	6.4317	6.7041	6.3433	6.4005	6.4192	6.3321	6.442	6.9589	6.3856	6.3731	6.4011	6.9811	7.7308	6.483	6.4235	7.0885	6.2645
AAK1	7.1397	7.302	7.2949	7.30285	7.5034	7.9546	7.44	7.59295	7.76485	7.25245	6.96685	7.9163	7.30595	6.9828	7.72955	7.9617	7.7128	6.79305	7.1609	8.0772	7.1601	7.8183	7.0131	7.5163	7.31245	7.4847	7.72605	7.0166	8.0543	7.07145	7.3966	7.33025	7.2137	8.6338	7.80905	7.072	8.03245	6.9957	7.55955	8.3573	7.4604	7.17305	7.33365	7.86215	7.9143	7.74315	7.5283	8.5394	7.69955
AARS	10.2506	9.9709	10.8422	10.415	10.8047	10.4683	10.603	10.9069	10.9791	10.921	10.5717	10.5551	10.7923	11.0657	10.3289	10.2538	10.2203	10.7573	9.9002	10.823	11.2636	10.8744	10.2622	10.6222	10.7948	10.3952	10.5054	10.3563	10.1563	11.006	10.1821	11.5551	10.8269	10.3173	10.1065	10.8611	10.4322	10.7003	10.7245	10.1957	10.4782	10.9581	10.8768	10.5412	10.0786	10.3138	10.6888	9.9333	10.8564
AASDHPPT	7.44965	7.6912	8.32685	7.86465	7.82335	7.7971	7.9995	7.5756	7.4719	8.12455	8.1729	7.98705	8.8649	7.57935	8.04495	7.6498	7.98045	7.8688	7.5361	7.52795	7.86315	8.3393	7.72875	7.84625	7.52375	7.7069	8.2553	7.7476	7.9617	7.3201	7.5272	7.4892	7.3295	7.67855	8.56425	7.13625	7.86135	7.85925	8.0201	8.23075	7.71545	7.9714	7.95905	7.56915	8.0511	7.99775	7.9938	8.28265	7.9738
ABCA1	9.8904	9.4442	9.4864	10.4991	9.4155	10.0502	9.532	10.797	9.5902	10.2671	9.5549	9.4352	10.6138	9.8817	9.9656	9.9025	10.5697	9.6302	9.5794	9.3305	8.4994	9.8744	9.49	8.5327	9.1567	10.3565	9.8976	8.9766	8.8564	10.1717	9.9658	10.6166	9.7847	9.7059	10.1819	10.0323	9.2949	9.4466	9.1954	10.6212	9.9006	9.849	9.2113	9.9865	9.1623	10.3054	10.1473	8.8208	10.9473
ABCA13	7.7106	7.1621	7.2328	8.7656	8.9704	8.0289	7.4811	9.4513	8.2616	6.116	6.4822	7.9002	7.1584	6.7409	6.6289	7.1492	6.6427	6.6082	7.2384	9.0466	9.1115	7.6422	7.2791	9.8752	8.0625	6.4851	7.2021	6.4593	6.6298	7.9303	6.3524	8.5179	8.1528	6.9673	8.0588	7.8848	6.9727	7.7763	7.4807	9.4171	6.6531	8.2835	6.5623	8.7389	7.7048	7.1542	8.4396	8.6021	7.5115
ABCA3	7.9319	8.8551	7.0682	6.6897	6.6358	6.518	7.011	6.3837	6.7209	6.4316	6.9694	6.8073	6.7207	6.9807	6.4629	6.6486	6.4542	7.362	8.9499	6.5517	7.018	6.4453	8.6287	7.8034	6.4334	6.4513	6.4001	7.6055	6.615	6.8682	6.6787	6.86	7.7762	6.5864	6.4074	8.3539	7.3425	8.0502	6.4803	6.3257	6.7743	6.404	6.8553	6.5919	6.3919	6.4647	6.2263	6.2012	6.9682
ABCA4	6.4224	6.382	8.1753	6.352	6.4554	6.4993	6.3916	6.3796	6.4329	6.4624	7.1078	6.5409	6.8609	6.5985	6.4052	6.7772	6.9856	6.3925	6.3315	6.2939	6.6507	8.269	6.3708	6.5985	6.4671	6.3469	6.4496	6.441	6.5035	6.3042	6.3038	6.2575	6.5979	6.5831	6.5518	6.4591	6.3722	6.3887	6.8262	8.026	6.2603	6.507	6.3499	6.46	6.509	6.6352	6.6164	8.1413	6.4177
ABCA7	7.309	7.2215	6.7852	8.0262	7.2068	7.3959	7.5542	6.5715	7.2235	6.8417	6.8288	7.1177	6.8061	7.6035	6.934	7.1203	8.2281	7.2061	7.5118	6.8136	7.2249	6.426	7.1601	7.3811	7.8598	7.086	6.8122	7.158	7.6577	6.909	7.6055	7.0166	7.5581	7.1915	7.1611	7.1077	7.1443	7.3053	7.1599	6.5659	7.9145	6.5355	7.6589	7.2429	7.1308	7.0287	7.0741	6.7432	6.6622
ABCB6	8.0348	8.211	8.4561	8.4298	8.039	8.4125	8.1755	8.5901	8.8764	9.0957	7.579	8.1947	8.2806	8.9563	7.7084	8.8375	8.636	7.6258	7.9504	8.7255	8.6243	7.8873	7.7192	8.7716	8.8704	8.1678	7.9329	8.9159	8.7404	8.2374	8.5798	8.4505	8.8572	8.1185	9.141	8.4242	7.7653	8.353	8.7238	9.5803	8.4946	8.2636	7.8873	8.2778	8.8604	8.2582	8.8163	9.4873	8.0022
ABCC3	7.033	6.9386	7.89475	6.81955	7.2646	7.02385	6.91185	7.016	7.97855	7.20665	7.2275	7.6655	7.3783	7.1175	7.2284	6.8998	6.85995	7.1955	6.8653	7.7497	6.7275	7.40925	7.41505	7.08215	7.3622	7.31675	7.4464	6.70045	7.1741	7.1377	6.8518	6.6363	7.36265	7.04165	7.6887	6.8324	7.38885	6.70035	7.30625	7.87035	6.91915	7.53035	7.39685	7.40615	7.67295	7.05515	7.10885	7.78525	7.3137
ABCC4	8.45735	8.39735	7.14825	7.0074	7.2547	7.74015	7.3466	7.43325	7.7158	7.7971	7.35825	7.4097	7.5564	7.3619	7.3504	7.14865	7.52215	7.30825	8.8459	7.4677	7.2882	7.44945	8.64935	7.6052	7.3296	7.5397	7.6305	7.7331	7.00125	7.5299	7.40745	7.11985	7.4848	7.00625	8.2738	7.8645	7.9169	8.0819	7.36655	7.06715	7.42855	7.1401	7.47095	7.46955	7.33945	7.8378	8.18295	7.36555	7.81965
ABCC5	7.8702	7.876867	7.916367	9.420533	8.8906	8.5595	8.0549	8.9776	9.0614	8.013533	7.5958	8.135333	7.994633	8.138333	7.755933	9.3722	7.9396	7.577333	7.552867	8.452433	8.546633	8.773233	9.141167	8.5552	8.255533	7.4099	7.773867	7.483167	8.124267	8.7693	8.0036	8.8322	8.343533	7.8895	8.9132	8.2574	7.712367	7.739167	7.8576	8.701533	8.6195	8.516733	7.764533	8.3764	9.275033	8.045367	9.2565	7.830967	8.0806
ABCE1	8.4146	8.95105	9.2731	8.6825	8.94715	8.7085	9.69415	8.9618	8.6361	9.1822	8.5664	8.9212	9.21955	8.23515	9.2107	8.8491	9.29345	8.62875	9.1505	8.78805	8.53645	9.0622	8.63965	8.8719	9.04635	8.74085	9.25335	8.91175	8.4846	8.25245	8.98855	8.87035	8.2655	8.32105	9.5907	8.38155	8.7185	9.09775	9.18275	8.7493	8.7958	9.11305	8.734	8.4454	8.92285	9.45035	9.20385	8.8537	9.3802
ABHD3	7.5979	7.5845	7.5312	8.317	7.9707	7.4929	8.2731	8.0649	7.7168	7.2359	7.4404	7.7058	8.1352	7.3793	7.138	7.4386	7.1275	7.3762	8.3199	7.5668	7.8403	8.1045	8.0312	7.917	7.5715	6.957	7.4438	7.6473	7.3625	7.1403	7.4784	7.603	7.3891	7.9094	7.9908	7.8602	7.6823	8.3211	7.1145	7.5931	7.3817	7.251	8.2214	7.8008	7.6443	7.6662	7.4613	8.528	8.0805
ABHD5	7.6923	7.545	7.5621	8.4108	7.4381	8.2441	7.6361	8.3426	7.5389	7.6079	7.7296	8.5727	7.9112	7.5824	7.5614	7.824	7.492	8.0534	7.3699	7.7834	8.2782	7.788	7.2552	7.5111	7.3564	7.9266	7.922	7.4284	8.6637	8.2217	7.5817	8.0021	7.6619	8.9406	8.0779	7.4324	7.9404	7.1539	7.9923	7.8744	8.3699	7.8803	7.5534	7.6266	8.5495	7.6879	7.5476	8.914	7.9283
ABHD8	7.6994	7.836	8.0089	8.1168	8.0276	7.6728	7.3862	7.6574	7.6182	7.2241	8.0315	7.4065	7.4661	8.4433	7.1742	7.6024	7.4661	8.0577	7.6603	7.4854	8.1112	7.1325	7.475	7.63	7.5885	7.2268	7.3854	8.2594	7.6426	8.281	7.2824	8.1822	8.1888	7.5413	7.8263	7.4346	7.5957	7.8381	7.3888	7.0287	7.5468	8.2139	7.7401	7.6473	7.7663	7.4456	7.6526	6.8611	7.1172
ABHD9	8.2706	7.151	7.7344	8.1972	9.5339	8.523	8.35	8.6348	6.4099	6.6246	7.4495	8.7884	6.9425	7.7631	7.3198	9.3852	6.6513	6.8622	8.5476	8.7066	7.668	7.9837	7.6916	9.1757	6.7513	7.4734	7.7728	6.7995	9.1807	9.6464	7.5599	8.673	8.0961	9.7533	7.3541	8.1439	8.5946	9.1045	8.1882	7.2172	8.6911	6.7968	7.25	8.6485	8.9283	6.8473	7.7248	6.2921	7.2719
ABI3	7.8938	7.0269	6.9032	6.8641	7.0349	6.8226	7.3936	6.6008	6.7348	7.2639	6.9093	6.9713	6.7398	7.758	7.2123	6.9274	6.5793	6.7798	7.2588	6.7444	6.9203	6.8377	7.8025	6.927	6.8326	7.0803	7.1071	7.1184	6.4501	7.2889	6.319	7.0732	7.3592	7.319	6.5805	7.2772	7.2827	6.9923	6.8939	6.7567	7.1461	6.7809	7.6347	7.2993	6.6239	6.9943	6.9851	6.8656	6.6405
ABI3BP	7.8246	7.8263	6.3169	6.3734	7.4648	7.4926	6.9139	6.3125	6.3769	7.8627	8.1321	7.7709	7.1459	7.6644	6.9268	6.5533	6.5364	8.6435	6.8512	6.6842	6.7133	7.5528	7.1543	6.5295	6.6687	8.2522	7.3221	6.7777	7.1303	6.4047	6.5891	6.8983	8.0166	6.4646	6.4508	7.4946	8.0201	6.9885	6.8768	6.5024	6.3724	6.4732	8.6027	8.0988	7.2897	7.5337	7.1329	6.3366	6.3819
ABLIM1	7.346125	7.506425	8.2545	8.142325	8.534375	8.28285	7.58805	8.561125	8.262425	7.9197	7.917725	8.5659	7.832825	7.76265	7.900825	8.18835	7.547775	8.362625	7.22995	8.35445	7.954025	8.216625	7.584675	8.3145	8.02755	7.8719	8.058875	6.9966	8.747225	7.9717	7.704525	8.4873	7.930225	8.6963	8.338075	7.435025	8.5048	7.586925	8.333475	7.8697	8.0419	7.651225	8.23775	7.989075	8.5832	8.0665	8.209675	8.432025	8.3413
ABLIM2	7.6539	8.65	7.1853	7.1159	7.7973	7.5091	6.9309	7.4679	7.3322	8.6255	7.3239	8.1827	8.7185	7.043	7.189	7.6874	7.6331	6.696	7.9705	7.7477	7.4836	7.5886	7.0729	8.1694	7.0569	7.4933	7.6344	6.9832	8.9397	7.0622	8.3269	8.5833	7.6402	8.1262	6.9143	7.8154	7.5026	8.5407	7.2876	7.2219	7.9783	8.5976	7.267	7.824	7.6568	7.2123	8.003	6.6285	7.8326
ABLIM3	6.4776	6.5333	6.9183	6.5267	6.8967	7.6696	6.5812	7.0051	6.6358	7.2794	6.5762	7.2281	6.7914	6.7244	7.0762	6.8139	7.0125	6.4002	6.7915	6.7011	6.6972	6.9	6.659	6.8004	7.0649	7.041	6.9374	6.6103	7.6922	6.5611	7.5934	6.7257	6.7819	7.9216	6.5904	6.7476	7.1875	6.7187	7.0783	6.847	7.2277	6.1695	6.922	6.8021	7.1422	6.8765	6.6655	7.5498	7.3156
ABR	9.1063	9.6968	8.4538	9.3579	9.0757	9.7058	9.7768	8.6913	9.2997	9.1295	9.1468	9.8631	9.0676	9.0601	9.5011	9.3845	8.3566	9.4802	9.2775	8.8284	9.1983	8.8864	9.4564	9.5185	8.99	9.3193	9.0349	9.1935	9.8501	9.2868	8.7761	9.2717	9.3678	9.7057	8.2018	9.6444	9.3699	8.7601	9.3062	9.1686	9.2368	8.3483	9.3392	8.9291	9.6784	9.4679	8.8365	9.2987	9.3612
ACAA2	7.5493	6.968	8.8291	6.831	7.1967	7.3428	7.1285	7.4783	7.0496	7.3903	7.3665	7.2655	7.4285	7.7773	7.3137	6.9498	6.8695	7.6816	7.1262	7.3291	7.1346	7.0332	7.2727	6.7285	6.7541	8.2544	7.286	7.7859	7.3373	6.7764	8.0921	7.5018	6.7807	7.6299	7.3072	7.7356	7.5463	6.7511	7.163	6.6588	7.6475	7.2034	7.7534	7.2753	7.239	7.454	6.8428	6.6911	7.3324
ACACA	8.26835	8.8735	8.9145	8.9992	8.83565	9.683	9.46595	8.9688	8.9677	8.45895	8.56925	8.8196	9.1944	8.48995	8.78805	9.2452	9.10695	8.58245	8.35455	9.3648	9.00705	8.8242	8.5594	9.5018	8.5881	8.49655	8.7664	8.8354	9.08095	9.02315	9.2463	9.23225	9.2028	9.1316	8.6518	9.0788	8.7551	8.9813	9.09515	9.48345	8.84175	8.4533	8.25405	8.98625	9.01925	8.85455	8.7301	9.34995	9.042
ACACB	7.618	7.7571	6.9475	7.0423	7.2203	7.2715	7.2215	6.919	7.1084	7.5677	7.7235	7.4473	6.7043	7.3014	6.7149	7.133	6.7075	8.0916	7.2886	6.8242	7.5714	6.7122	6.9589	7.2675	7.4395	7.2403	6.524	7.0204	7.627	7.0755	6.6642	7.3375	7.6775	7.6678	6.4313	7.7574	7.339	7.5729	6.6429	6.7542	6.8326	6.8004	7.7475	7.5982	7.5919	7.1698	6.9625	6.732	6.5872
ACAD11	8.4027	8.1741	8.4617	7.8567	8.9435	8.7805	7.9481	8.6732	8.3245	8.9562	8.857	8.7857	8.5439	8.277	8.8717	8.3437	8.5543	8.3064	7.4109	8.5531	8.6364	8.6632	8.8312	7.972	8.6641	8.3889	8.6738	8.7742	8.4568	7.8206	8.4705	8.8048	8.4888	8.2375	7.6671	8.992	8.5657	7.8471	8.2621	8.9134	8.1811	8.3072	8.8978	8.8933	8.6078	8.6063	9.0569	8.0666	8.1087
ACAD9	8.0811	8.3192	8.032	8.1459	9.0118	8.3965	8.5824	9.1853	8.499	8.3209	8.2562	7.9369	8.1939	8.4263	8.6593	8.3439	8.751	7.9232	8.2756	8.8748	8.8042	8.2693	8.2188	8.6967	8.4692	8.1461	8.5792	8.287	8.2021	8.9137	8.1864	9.2733	8.8346	8.2321	8.0063	8.718	8.0299	8.2454	8.2613	8.613	8.3591	9.0057	8.0941	8.3417	8.1277	8.7547	9.0366	8.2843	8.3115
ACADM	9.05625	9.4602	9.218	8.7245	9.3905	8.889	8.45585	8.7981	8.0023	8.85515	9.35815	9.04475	9.05495	8.68905	8.5502	8.57305	8.501	9.40245	8.8717	7.8452	9.1378	8.6275	8.80985	8.95935	8.8818	8.41045	8.8425	9.0549	9.30665	9.2842	8.41115	8.71865	8.90005	8.6582	9.6368	9.0071	9.34245	8.9219	8.95825	8.44205	8.74495	9.3009	8.94445	8.49235	8.53755	8.7392	8.87925	8.84515	8.7117
ACAP1	8.4908	7.5638	6.728	6.8609	7.6162	7.2144	7.8179	6.5179	6.9613	7.3849	6.8204	7.1553	6.9485	8.6664	7.1286	6.8481	6.7698	7.2736	7.5615	6.9136	7.2404	6.8159	7.9782	6.8499	7.6492	7.5466	7.4365	7.4985	6.5577	7.3436	7.9036	7.1857	7.702	8.0564	6.2309	7.4265	8.2291	7.3216	7.275	6.9602	7.218	6.8926	8.828	7.912	6.6894	7.0775	7.2711	6.7278	6.5932
ACAP2	7.4961	7.7359	7.2864	8.623	8.2354	7.7187	7.5473	8.6295	7.9178	7.4283	7.2667	8.01	7.4712	7.2586	7.4376	7.6107	7.5119	7.1144	8.0615	7.5739	7.9425	7.7213	7.9775	8.1795	7.6944	7.0519	7.6954	8.1282	7.2663	7.0308	7.3087	7.9	6.9952	7.3752	8.1359	7.7395	7.2163	8.55	7.4755	7.9245	7.3875	7.3719	7.5334	7.8003	8.1826	7.5486	8.3801	7.7767	7.8695
ACAT1	8.7057	8.6443	8.6183	7.9581	8.1914	8.1875	8.5768	8.3197	8.0904	8.4451	9.5447	8.7622	8.2958	8.3916	8.4658	8.4677	8.5235	9.564	8.2267	8.0143	8.7168	8.848	8.5025	8.3655	7.9515	8.8535	8.8534	7.9087	8.7731	8.1973	8.3048	7.89	8.5586	8.0266	8.7059	8.3564	8.7461	8.4426	8.8594	8.2285	8.9437	8.3798	8.3165	8.4128	8.6778	8.4846	8.3603	8.349	8.3263
ACAT2	7.3517	7.9023	7.4491	7.8353	8.01235	7.8128	7.91765	8.42755	7.7962	7.16145	7.5889	7.8516	7.57175	7.53215	7.61695	7.4875	6.8805	7.65575	7.94275	7.93735	8.14165	7.8239	7.4726	8.5498	7.758	7.32025	7.7483	7.91585	7.6235	7.3762	7.5634	8.0155	7.22965	7.71545	8.2544	7.53795	7.8394	8.43175	7.4635	7.79315	7.5988	8.1471	7.37665	7.9314	7.9701	7.5828	7.7604	7.78845	8.2487
ACCS	7.7961	7.9897	7.843	7.1558	7.7388	7.718	7.8195	7.9711	8.3723	8.1643	8.7604	8.1881	8.5428	7.7843	8.1298	7.2597	7.8929	8.1535	7.1279	7.7399	7.7472	7.2051	8.0964	7.3197	7.381	8.158	8.0952	7.7811	8.2713	8.2197	7.5461	7.7631	7.9899	8.6388	8.1728	8.0777	8.674	7.2358	7.1591	7.6435	7.851	7.831	7.875	7.9967	8.22	8.2954	8.3107	7.2648	7.398
ACE2	6.5305	6.8047	6.7069	7.4083	7.4195	7.0691	6.7045	6.8944	6.705	6.4125	6.4698	6.7664	6.8814	6.7765	6.879	7.7967	6.5613	6.715	6.592	6.5328	6.8656	6.775	6.7125	6.8148	6.5773	6.5202	6.9075	6.5124	7.0609	7.49	6.464	7.3454	7.4818	7.1172	6.6142	6.6294	6.5215	6.6193	6.962	7.3302	6.538	7.2685	6.6418	6.7128	6.8772	7.0854	6.8224	7.3047	6.7039
ACN9	7.9363	7.37545	8.1168	8.0756	7.8237	7.53025	7.6845	8.1559	7.28945	7.5884	8.3072	7.9361	7.80325	7.10885	7.3763	7.8434	7.99785	8.22175	8.0971	7.8984	7.76375	8.3904	7.38195	8.0279	8.16385	7.3874	8.14245	7.56865	7.74845	7.9862	7.9819	7.4292	7.7389	7.2012	7.84975	7.4115	7.4993	7.84575	8.15365	7.3244	7.76045	7.7172	7.7565	8.4365	8.4323	7.69035	7.872	7.755	7.9006
ACO1	9.1025	9.1365	8.9787	9.3589	8.7198	9.0775	8.9707	9.6093	8.2888	9.274	9.3833	9.1019	8.5742	9.1714	9.3405	8.7648	8.3541	9.5496	9.1199	8.871	9.3894	9.2294	8.8432	9.148	9.1738	9.8543	8.8895	8.7644	8.8332	9.2111	8.6616	9.0201	9.2432	8.3911	9.473	9.3603	9.1473	9.1655	9.5218	8.8869	8.9533	8.2367	9.0553	8.9691	9.4861	8.9639	8.6475	8.8303	9.078
ACOT7	8.6626	8.6541	8.93545	8.58035	8.4517	8.19045	8.937	9.13995	9.06445	8.56115	8.0753	8.1863	8.66245	9.13365	9.13755	8.9076	9.0966	7.6257	8.86645	9.27885	9.10705	8.87755	8.79265	9.13145	8.79565	8.81005	9.30395	8.076	7.9943	8.5993	9.23635	8.4692	8.6892	8.8329	8.92515	8.57225	8.21975	8.7252	8.759	9.32965	8.7242	9.7092	8.1183	8.62235	8.6709	8.60055	8.61075	9.39485	9.7873
ACOT9	8.1543	7.75165	7.98055	7.69785	7.5674	7.28105	7.61285	8.4223	7.6238	8.2795	7.99635	7.3659	8.20345	8.17815	8.15835	7.77145	8.5888	7.50795	7.55075	7.57445	8.13955	7.7015	7.92925	7.6546	8.16245	8.3883	8.12255	7.71635	7.20875	7.605	8.52225	7.8207	8.5492	7.53005	8.0184	8.0705	7.71935	7.4951	8.2287	7.8075	8.11265	8.215	7.5489	7.83755	7.388	8.307	7.5709	7.8557	8.3662
ACOX2	6.6968	6.4743	7.0718	6.9132	6.5538	6.7058	6.9798	6.5176	6.6184	6.971	7.9214	7.0087	6.6581	6.7885	6.8878	6.6749	6.5224	7.8768	6.5172	6.6536	6.6726	6.9575	6.5557	6.5259	6.72	7.4503	6.9283	6.612	7.4153	6.4573	6.5027	6.3523	6.9532	6.6533	6.7105	6.9476	7.4489	6.2951	7.2413	6.4393	6.4497	6.9625	7.1761	7.026	7.0558	7.0295	6.8806	6.7508	7.2027
ACOX3	7.8928	7.0021	7.263	7.3307	7.7217	8.066	7.6749	7.6062	7.3122	7.0637	8.0581	7.7166	7.1534	8.1494	7.5349	8.069	7.1175	7.7086	7.5944	7.9701	7.3887	7.5695	7.3004	7.4866	6.9755	7.646	7.5294	7.3787	8.4242	7.6322	7.4203	7.6215	7.8274	8.385	7.5532	7.4365	7.6933	7.2197	7.9408	7.7348	7.8652	7.3383	7.3101	7.256	8.4818	7.2584	7.206	8.2819	7.3788
ACP2	8.0903	7.9047	8.0827	8.0879	7.4421	7.808	8.0452	7.3107	7.5207	8.0438	8.3733	7.4091	7.7626	8.021	8.0151	7.7665	7.6385	8.0822	7.6755	8.7823	8.0195	7.7585	8.0617	7.6821	7.3427	8.0342	7.558	8.0722	7.5982	7.6548	7.6352	7.8551	8.076	7.9554	7.7879	7.7568	7.7983	7.859	7.5529	7.5194	8.4705	7.9289	7.5466	7.8812	7.8317	7.7657	7.5942	7.5557	7.4693
ACP5	8.3323	7.2294	7.2162	7.754	6.873	7.1642	7.5788	7.1572	7.2895	7.2975	7.4524	6.8936	7.7258	7.6922	7.6718	7.5014	7.7458	6.7601	7.4311	7.7481	7.2935	7.2523	7.5805	7.3036	6.9455	7.3022	7.7781	7.0732	7.139	7.9419	7.4985	7.2623	7.5691	7.9983	6.9288	7.1242	7.1703	7.0217	7.2327	7.6892	7.8145	7.6918	6.9586	7.1615	7.6529	7.2866	7.7557	8.0251	7.4608
ACPL2	7.4124	7.5166	7.49995	7.44555	7.47965	7.09685	6.94	8.1181	7.35895	7.03785	7.15675	7.0602	6.9479	6.9327	6.7553	7.24275	7.729	7.5654	7.55775	7.02745	7.6044	7.48945	7.9361	7.55575	7.36295	6.9769	6.8832	7.70395	6.6414	7.19895	7.11435	7.813	7.21075	6.60525	7.27245	7.6726	7.1505	8.2864	7.72885	6.80795	7.09985	7.28285	7.1942	7.00355	7.01835	7.124	7.11165	6.47555	6.994
ACPP	6.6865	6.6905	6.7708	7.2267	8.4583	8.1937	7.1263	8.4792	7.3069	6.6135	7.2974	8.7035	6.9171	6.8381	7.6922	7.0092	6.9498	7.106	6.6975	7.415	7.4429	7.1149	6.7949	7.7439	7.1704	6.8035	7.6178	6.5411	9.0928	7.6861	6.6994	7.6172	7.2284	8.2942	7.0193	6.8802	7.5083	6.6004	7.5642	7.6745	7.4183	6.9342	7.0178	7.4313	8.9759	7.3387	7.7922	7.7813	7.0905
ACSF2	7.7754	7.5107	6.9436	6.9986	7.1458	7.002	6.9508	7.0347	7.1383	7.0698	7.8971	7.1048	7.0897	8.2463	7.1605	7.2481	7.4904	7.2579	7.729	7.1292	7.3187	7.2207	7.2835	7.293	7.1726	7.1736	6.8955	7.5307	7.5157	7.5988	6.8082	7.3191	7.9726	7.1165	6.471	7.6999	7.3678	7.1517	7.2404	6.7836	6.9863	7.1039	7.359	7.2274	7.6524	7.1012	7.0756	6.6831	6.8655
ACSL1	8.447	8.4038	8.6676	8.404	8.9057	9.6071	9.9322	9.7113	9.0836	9.1447	8.8459	9.6351	9.8114	8.4816	8.6439	8.6599	9.284	9.2822	8.9463	8.9175	8.2203	9.2235	8.493	8.6485	8.4033	10.106	8.7291	8.1119	9.5843	8.2725	8.0286	8.2409	8.5945	9.6305	9.0386	8.2921	8.8443	8.6114	8.7938	9.7794	8.9921	8.5161	8.6214	9.3357	9.4515	9.674	9.0548	9.6928	8.7896
ACSS1	7.9872	8.4987	6.8274	7.5458	7.616	7.7628	7.5872	8.4341	7.8535	7.2892	8.2729	7.4016	7.2819	8.1523	7.5798	8.3311	6.9212	8.112	8.4999	8.1684	7.3237	7.3998	8.3266	7.6649	7.4963	7.2663	7.3191	9.1518	7.5317	7.6255	7.3422	7.7396	7.9619	7.6238	8.2233	8.1538	8.3042	8.6457	7.2938	8.4655	7.386	7.2648	7.89	7.4786	7.4897	7.2925	7.9785	7.1093	7.2481
ACTA1	9.134	6.2492	6.3469	6.2162	6.2275	7.1184	6.2362	6.2608	6.2669	10.9552	9.8767	8.1801	6.4593	7.6424	7.1207	11.9124	8.3637	6.2092	6.1515	6.2998	7.547	6.5588	6.6256	6.5915	6.4744	11.007	6.6173	6.5785	11.4167	6.454	6.5067	6.5715	6.604	6.6166	7.343	10.2097	10.1458	6.1067	6.1945	7.3464	6.7618	5.9941	7.4639	11.3039	6.1695	9.4748	6.6271	7.138	6.5293
ACTA2	10.6263	10.807	11.3501	9.3089	9.4066	10.839	10.5319	9.7338	10.4326	12.1276	11.7893	10.9932	9.9477	11.9151	9.8178	10.0953	10.0712	11.8947	10.2172	10.7705	9.8466	11.1184	10.2449	9.6778	11.25	12.4464	10.1834	11.6777	10.2255	8.5153	10.411	9.1589	10.6353	10.2796	9.9719	12.2203	11.1787	9.4026	9.6778	11.2221	10.7915	9.6745	10.5831	11.1834	11.0361	11.4344	10.4489	9.6982	10.221
ACTC1	6.6889	6.5306	6.4039	6.4968	6.4299	6.7592	6.5497	6.3868	6.4461	10.9947	6.8163	7.3722	6.492	7.4161	7.2884	9.9542	8.554	6.1627	6.2169	6.1541	6.208	6.4792	6.5366	6.4903	6.491	10.8124	6.5987	6.4747	8.0116	6.3526	6.5638	6.5347	6.5766	6.5218	6.5715	9.1592	8.1502	6.0179	6.3402	7.6761	6.7042	6.1638	6.1945	9.37	6.2111	8.5286	6.4411	6.6735	6.4141
ACTG1	11.18005	11.33155	11.4459	10.79775	11.87555	11.61355	11.48935	11.928	11.99195	11.5123	11.2463	11.86695	11.888	11.269	11.5294	11.4486	11.35445	10.8028	12.03015	11.4024	11.469	11.9853	11.49365	11.62555	11.66395	11.567	11.80685	11.2941	11.65335	10.1933	11.55235	11.62635	10.44695	11.75455	11.9588	11.5104	11.89675	11.3257	11.98505	11.82455	11.6618	10.70615	11.38905	11.7413	11.3536	11.9603	11.71295	11.67705	12.0059
ACTG2	7.2787	8.8019	8.3815	6.7079	6.9865	7.3521	7.0794	7.0106	7.1875	9.2908	10.0549	8.3604	6.959	9.7865	6.9482	7.2982	7.6978	9.7251	7.8487	7.6557	6.9579	7.6946	7.1025	6.8075	7.795	9.4548	6.904	9.4407	8.5754	6.1751	7.5315	6.6725	7.2614	6.9962	9.5142	9.3381	9.2519	6.9431	7.5022	7.3903	7.6349	6.4786	7.0504	8.8291	8.1612	8.7031	7.3367	6.9689	7.3039
ACTL6A	9.237	9.10705	9.36885	10.13865	10.1773	9.28745	8.9723	10.678	9.7455	9.1376	9.06475	8.99745	9.3279	9.7252	9.4868	9.0792	9.2409	8.56645	9.53185	9.01485	9.9022	9.6048	9.7936	9.63445	9.73605	8.6881	9.794	8.85965	8.60315	9.38295	9.2092	9.99855	9.0303	8.3562	10.08405	9.20135	8.61635	9.9066	9.8398	9.31635	9.21745	10.44235	8.7946	9.16685	9.1619	9.3941	10.0225	8.6654	9.82185
ACTN1	9.7612	9.3023	11.5301	9.5818	9.5574	10.2368	9.7983	9.5905	10.691	11.3343	10.589	10.0174	10.7614	11.0338	11.8007	10.1932	11.4227	9.9139	9.6546	10.6819	9.4272	10.8098	9.7111	8.949	10.5144	11.624	11.1407	11.0226	10.2722	9.5582	11.4305	9.8567	10.2926	10.2007	10.0356	10.5786	10.0071	8.5909	11.246	11.1444	10.5992	10.6941	9.9712	10.1262	10.1227	11.1301	10.2467	9.8303	11.6327
ACTN2	6.457	6.3882	6.3366	6.162	6.3657	6.4882	6.3055	6.3904	6.3812	7.3012	6.3077	6.4586	6.3126	6.3197	6.2743	7.3811	6.3927	6.3236	6.3057	6.3967	6.3034	6.3791	6.4397	6.3478	6.2862	6.9338	6.3897	6.24	7.0938	6.439	6.4561	6.2286	6.3548	6.4152	6.3206	6.7576	6.7812	6.3241	6.4371	6.3657	6.1743	6.3645	6.266	6.8786	6.31	6.6772	6.2696	6.3513	6.3124
ACTN4	8.5788	9.4778	10.2412	9.4193	9.4208	9.4978	9.9327	9.1823	9.7416	9.5907	8.9919	9.3348	9.402	10.0497	9.5378	9.323	10.0482	8.7937	9.9882	9.9668	9.3207	9.1835	9.356	9.5699	9.5716	9.5467	9.4898	10.1795	9.9383	9.4347	9.6301	9.7395	9.6338	9.8418	8.6528	10.3279	9.4565	9.3172	9.7099	9.9878	9.368	8.8791	9.2265	9.3674	9.1841	9.513	10.0466	9.086	9.4653
ACTR1A	9.3555	9.2357	9.3586	8.8672	8.8135	9.6103	9.0207	9.0252	8.7252	9.569	9.38	9.0247	9.1625	10.0609	9.5679	9.8389	9.3623	9.0439	8.7899	9.3667	9.2648	8.8714	9.0009	9.7551	9.2192	9.7916	9.2195	9.1965	9.4128	8.9528	9.3292	9.1153	9.7618	9.5798	8.9249	9.5665	9.0504	9.5636	9.0206	9.4352	9.7133	8.8352	9.1138	9.2319	9.4227	9.0418	8.9327	9.5725	9.1693
ACVR1	8.9483	8.909	9.628	9.2778	9.173	9.1054	8.3468	9.4533	9.8188	10.135	9.9703	9.4039	9.9403	8.8559	9.2473	9.6668	9.0785	9.9995	9.071	9.5091	8.5347	9.7824	9.1419	8.5384	9.27	9.9832	9.3614	9.2804	8.3752	9.1275	9.6916	9.571	9.1742	8.947	9.9648	9.8097	9.0627	8.504	9.1545	10.2477	9.5291	9.5068	9.0033	9.3585	9.3726	9.7693	9.4435	9.3037	10.0024
ADA	8.392	7.826	7.6844	8.0566	8.6591	9.0041	7.8643	8.704	8.3165	7.6535	8.3211	7.3715	8.3686	8.9724	8.5889	8.2432	8.7773	7.7154	7.5497	7.8634	7.7316	8.0412	8.4909	7.7219	7.6209	8.348	8.641	7.7715	7.1658	8.8191	8.8839	9.3014	8.3198	8.2901	8.5202	8.2815	8.1421	7.2923	8.8219	8.1913	8.5919	8.435	8.6277	8.5198	7.6672	7.8015	8.5206	8.039	8.427
ADAM19	9.0574	9.1456	9.6047	7.7007	8.1631	8.2371	8.3725	7.9037	7.7238	9.0273	7.5797	8.7696	7.9499	9.3631	9.1396	7.8024	7.3579	7.8337	8.9558	8.323	7.8366	7.9892	9.0514	8.9903	8.0849	9.6666	8.4811	8.1228	8.5732	8.4544	7.4906	7.8495	8.5829	8.0248	7.0928	9.0513	8.5278	9.2364	8.5411	8.7307	8.076	7.891	8.9291	8.4341	7.5151	8.3464	8.1812	7.4981	7.7408
ADAM23	6.7747	7.3428	6.7116	8.9874	6.9653	6.7136	6.9787	7.328	7.3385	6.9936	6.5216	6.9105	7.3646	7.4111	6.7267	6.7463	6.5034	6.5295	7.9533	7.8537	6.4932	7.4571	8.276	6.8126	6.4825	6.6485	6.7086	7.0617	6.3778	6.4332	6.3289	7.4312	7.1456	7.5715	9.2743	7.3035	6.6246	6.4771	6.5784	9.1386	6.9295	7.0831	6.944	7.602	8.4079	7.1209	7.3596	9.3809	6.6961
ADAM8	7.9009	8.7183	7.2639	7.0888	7.3545	7.2811	7.958	6.6736	7.1259	7.6244	7.0861	7.2168	7.947	8.1477	7.2732	7.1319	8.353	6.5347	7.7613	7.5667	7.1031	7.0177	8.4596	7.4213	7.8599	8.8795	7.8058	7.3973	6.6335	7.8917	8.2431	7.0425	7.6223	7.3643	7.2371	8.3136	7.3405	8.1891	7.4988	6.8097	8.2337	7.332	7.8843	7.3161	6.4968	7.3985	7.5886	6.7776	8.4411
ADAM9	6.9158	7.4576	8.1425	7.5899	7.7709	7.1155	7.7134	7.9306	7.4822	7.2674	7.607	7.7482	8.097	6.8541	7.091	7.1728	8.057	7.3738	7.9281	7.9214	7.5533	8.4234	7.1653	7.3666	8.0063	7.6301	8.0645	7.0564	7.4182	6.735	8.0887	7.6364	7.0963	7.939	7.2997	7.4165	7.4892	7.9385	7.8576	7.3276	7.8336	7.1074	7.0253	7.09	7.3085	8.5951	8.4969	7.8976	7.5381
ADAMDEC1	8.386	7.18285	6.70045	7.41335	7.13875	6.9121	7.61545	6.39845	6.30755	7.50135	6.65905	6.6614	7.0545	7.54645	7.30365	6.8253	6.5153	6.5586	7.75515	6.71335	6.6015	6.9555	8.7792	6.91335	6.58925	6.7937	6.84245	7.21445	6.3999	7.8307	6.211	7.05305	7.5075	6.78605	6.4402	6.85105	7.18025	7.7856	6.6063	6.34915	7.703	6.73655	7.52125	6.9781	6.72785	6.9995	6.9197	6.7809	6.44085
ADAMTS1	7.4844	6.7733	7.1739	6.929	7.0539	7.8382	7.782	7.5971	8.3916	7.9736	7.556	8.4737	7.3388	7.3566	7.3567	7.5043	7.5746	6.9352	6.8163	7.7015	7.3409	7.7421	7.0635	6.8704	7.9569	9.0553	8.1226	7.8073	6.9774	6.5693	7.4233	6.8267	7.124	7.498	7.5897	8.1004	8.0992	6.7771	7.7335	7.0915	7.7787	7.5603	7.777	7.5505	7.4885	7.5515	7.4681	7.526	7.2079
ADAMTS9	6.9679	6.3787	6.899	6.4535	6.4295	6.9526	6.8973	6.6701	7.222	7.1656	7.0088	7.3223	6.7313	6.8022	6.9216	6.8937	6.256	6.6025	6.6985	6.715	6.5439	6.8854	6.5989	6.5588	6.6365	7.6107	6.6455	8.1299	6.536	6.3362	6.4995	6.5452	6.5393	6.6564	6.922	7.1104	6.6479	6.4993	7.2895	6.4178	6.9705	6.3849	6.4828	7.4072	7.6534	7.0126	6.8021	6.4684	6.8083
ADAMTSL2	6.9054	6.9511	8.4559	6.9284	6.892	7.058	7.1889	6.9494	6.9157	7.2958	6.9947	6.697	7.0521	7.4394	6.7957	7.1028	6.7635	7.6559	6.5069	7.3574	7.0233	7.004	6.7869	6.674	7.2821	7.3289	6.8008	7.1949	6.3797	6.6362	6.9038	6.7433	7.2269	7.4017	7.2947	7.6765	6.8207	6.521	6.6637	7.0198	7.395	6.7562	6.9191	6.8348	7.3685	7.223	7.0103	7.3618	7.3697
ADAP2	8.2477	7.5077	8.5227	7.4491	7.5536	7.9369	8.5531	7.4075	7.8743	8.0907	8.0834	7.5902	7.3867	7.9977	7.8491	8.963	8.6189	8.1899	7.6774	8.7061	7.5927	7.7669	8.5955	7.2905	7.4332	8.4616	8.1008	7.6825	7.41	7.9207	7.8039	7.8741	8.3453	9.2183	7.9757	8.0836	8.1149	7.5108	7.6945	7.7954	9.2593	7.5372	7.886	8.3889	7.9051	8.3121	8.319	9.2393	7.5646
ADAR	9.8844	9.8736	9.64045	9.88795	9.8064	10.08055	10.0878	9.21625	10.26255	9.94705	9.42215	9.28395	10.2501	9.93675	10.06715	9.9093	10.5493	9.55415	9.4727	9.48705	9.68605	9.4574	10.18685	9.9865	9.71345	9.70325	9.7084	10.162	8.9177	9.6929	10.02005	10.093	9.8326	10.02315	10.364	9.92255	9.7376	10.143	9.82795	10.18025	10.11075	10.5737	9.848	9.77995	9.11945	9.5497	10.11875	9.46985	9.8825
ADCK2	8.4873	8.2578	7.7196	8.2734	8.1955	8.5041	8.7674	8.3133	8.1353	7.5071	8.199	7.9417	8.1592	8.7235	8.1511	8.8746	8.6606	7.9371	8.0135	8.1203	8.58	8.0651	8.2661	8.1839	7.4002	7.9125	7.8657	8.5267	8.5832	8.9047	8.7868	8.3005	8.9411	8.1257	8.104	8.1924	8.1464	7.6812	8.1616	8.6204	8.9054	8.2914	8.1646	8.314	8.3599	7.8188	7.9507	8.2444	7.7194
ADCY3	10.3574	9.767	10.1662	10.0348	9.9643	9.5147	10.2668	10.0511	10.1806	9.963	9.4398	9.883	10.4275	9.6962	9.9018	10.6854	9.618	9.0914	9.7573	9.7708	9.6793	10.024	10.0541	9.497	9.8387	9.8886	9.6805	9.5881	9.1583	9.9092	10.1652	9.677	9.8493	9.8191	11.0383	9.9432	9.7329	9.4738	9.6248	9.5724	10.592	10.3031	10.0495	10.0189	9.7045	10.1582	9.7637	9.7237	9.9333
ADCY4	7.5614	6.73	7.3359	6.9175	7.0503	7.5303	7.6825	6.8342	7.391	7.7973	7.5296	7.5609	7.1935	7.4163	7.5083	7.8219	6.8642	7.0846	6.7654	7.0043	6.8818	7.4398	7.2223	6.867	7.0538	8.4211	7.1078	6.9841	7.0191	6.6172	7.0769	6.8008	7.099	7.8747	7.1381	7.6122	7.5201	6.5689	7.7035	6.8489	7.5811	6.7858	7.4891	7.9654	7.6534	7.8104	7.3613	7.239	7.3888
ADD3	8.514833	9.161533	9.6539	9.1516	8.9198	8.391733	8.403	9.3999	8.7466	8	8.111033	9.335267	8.072067	8.4516	7.7149	8.481567	7.7664	9.129867	8.3391	8.4755	8.633033	8.7346	9.1412	9.309767	8.4599	8.253567	8.3511	8.168467	8.774967	8.727767	7.667733	8.109067	8.5026	8.404467	9.869067	8.899667	8.9186	8.983133	8.143867	8.3624	7.718033	8.776433	9.340967	8.674167	8.882967	8.3585	8.855133	8.176933	8.083867
ADH1A	6.2166	7.3482	6.3963	8.7854	6.7122	6.3299	8.5997	6.577	6.3702	6.298	7.7536	7.3088	6.4419	6.5078	6.4532	8.3779	6.4607	8.4439	6.5125	6.4572	9.0549	7.5802	6.5925	6.5845	6.4433	6.9146	6.5952	6.3394	7.6047	6.3458	6.3193	6.6111	8.8184	6.5194	6.5301	6.6211	7.9602	6.4322	7.2799	6.7079	6.3966	6.3647	8.1626	7.4651	7.0528	6.6318	6.7764	6.4888	6.787
ADH1C	6.31	6.767	6.3863	8.2764	6.4622	6.3758	8.2476	6.4674	6.2278	6.3594	6.7977	6.6747	6.3152	6.3615	6.2901	7.9639	6.3486	7.7942	6.3061	6.3789	8.6177	7.246	6.4356	6.4635	6.3076	6.4947	6.5201	6.4786	6.8124	6.2519	6.3087	6.4657	8.3434	6.5153	6.4055	6.7244	7.0072	6.3792	7.066	6.8896	6.2923	6.4397	6.5687	7.1013	6.8584	6.7759	6.7706	6.4166	6.4451
ADH7	10.178	7.5357	9.3292	9.9039	9.3745	10.1064	9.9623	12.0341	10.4787	6.0695	7.0272	11.962	9.6536	8.9383	8.5882	10.066	6.4972	7.2598	8.3435	9.5389	10.3045	11.0411	6.7505	10.6985	10.9931	8.7728	9.4913	6.5857	10.4818	10.4749	7.0323	6.689	10.3033	8.9311	10.8861	7.5283	9.8108	8.3493	7.606	11.43	7.116	10.8121	9.1245	10.1983	11.8482	9.6866	9.575	11.1511	9.7395
ADM	9.8593	10.3823	11.8314	12.1817	10.2288	10.874	10.9951	12.3693	11.5245	11.6092	10.7995	11.1354	11.3437	10.3549	11.5896	11.9736	12.1115	9.2681	11.6318	11.5155	11.2601	12.0883	10.0754	9.8645	12.1335	11.7027	12.0119	10.2004	10.6198	10.297	11.3017	10.9895	11.1194	11.7348	10.4763	10.8656	10.5188	10.4444	11.3217	12.5259	11.0222	11.1382	10.2526	10.9008	11.9182	11.6691	11.6348	11.445	11.0599
ADM2	6.769	8.0628	7.7273	7.1682	6.9149	6.9966	7.3133	6.7554	6.7159	6.7967	7.2802	6.9651	6.7877	6.9887	6.7309	6.8315	6.7784	7.5281	7.4802	7.4794	8.2709	6.7344	7.0682	7.2698	6.8601	6.8017	6.7546	8.4022	7.0779	7.3474	6.7473	6.8244	7.3286	7.2764	7.1618	7.5516	7.2564	7.9833	7.2005	6.7278	6.5356	6.6961	7.1734	6.8277	7.0018	7.0128	6.8145	7.1098	6.9426
ADORA2B	7.7975	7.645	7.5142	8.6434	8.3718	7.4305	8.5375	8.7385	9.3945	7.9254	7.572	8.4876	7.6119	7.5711	8.772	8.7503	8.3289	6.872	7.8346	8.427	8.2519	8.7614	7.6382	8.3004	8.6148	7.5629	8.5702	8.2738	7.2695	8.2215	8.2153	8.6633	7.8731	7.4711	8.9362	7.7338	7.6647	7.3582	8.9737	8.3666	8.0076	8.3576	7.35	7.9703	8.2016	8.6376	9.0812	8.1545	8.3975
ADRB2	8.333	7.8617	8.0686	9.5209	9.6603	8.6504	7.5755	8.4435	8.6011	9.8626	8.1137	8.7035	8.7094	8.1551	8.6356	8.4645	10.415	7.9796	7.815	8.3243	8.566	9.2465	8.4866	8.8575	9.2843	8.6011	9.086	8.3853	9.0221	8.9986	9.0376	9.3101	8.1361	9.2867	6.6612	7.7163	8.512	9.989	8.9352	8.313	8.6604	8.2616	8.5693	8.6758	7.9867	9.3924	8.6914	7.5259	9.4565
ADRBK1	9.9678	9.9087	9.9006	9.4775	10.03	9.9473	10.0546	9.2759	10.1958	9.4821	9.6887	9.6989	9.6523	10.2065	9.7142	10.3648	9.9383	9.2621	9.5663	9.4774	9.8738	9.5471	9.7918	9.4849	10.0696	9.9198	9.6466	9.2471	9.8892	9.5191	10.0675	9.5575	9.746	9.7654	9.5942	9.7425	10.0339	9.4573	9.381	9.5289	9.6263	9.5533	10.3841	10.0206	9.4497	9.5516	10.064	9.1967	9.3178
ADSS	8.74365	9.13285	8.47465	9.43475	9.2823	8.73565	8.96935	9.36565	9.0575	8.75585	8.5755	9.0915	9.44	8.23215	8.7078	9.0323	8.62465	8.4407	9.0552	8.6987	8.9955	9.15995	8.9308	8.70595	9.0322	8.5542	8.96075	8.6842	8.5631	8.52485	8.58525	9.21395	8.48435	8.31115	9.6509	8.70335	8.62025	9.024	8.8863	8.73385	8.9337	9.5605	8.76095	9.0387	8.8592	8.66765	9.1882	8.67165	9.0803
AEBP1	8.6024	8.3874	9.292	7.192	8.1332	9.3006	9.158	8.0649	8.8593	10.7768	9.5403	9.2055	8.4057	10.6832	8.5965	8.3678	7.7749	9.0261	8.1378	9.0799	8.0753	8.9722	8.9559	7.9819	10.205	10.2939	8.4846	8.7459	7.246	7.1108	8.646	8.0932	9.5114	8.8814	7.887	10.7255	8.6377	7.1893	9.0465	9.5413	9.17	8.8318	8.836	9.1833	9.6141	9.2138	8.3503	8.1982	8.2723
AES	8.49845	9.1305	8.18315	9.1239	8.8774	8.3997	8.81465	8.27005	8.1312	8.4547	8.4596	8.60365	8.57565	8.8774	8.16825	9.09305	8.0415	8.7593	8.53415	8.3234	8.9803	8.5979	8.84335	9.2148	9.1668	8.72325	8.6115	8.58125	8.9311	9.2554	8.5462	8.70925	9.09715	8.5495	9.0309	8.76875	8.8627	8.9263	8.5438	8.34925	9.0117	9.27975	9.0877	9.08845	8.3896	8.456	8.6143	8.2336	8.16195
AFAP1	7.7666	8.8306	7.8091	7.7309	7.4778	7.8109	7.8201	7.62	7.3847	8.1953	7.802	7.5486	7.3549	8.3411	7.5067	7.5193	7.5883	8.3548	8.5226	7.928	7.6677	7.5522	7.5225	8.2386	8.1045	8.3007	7.3566	8.2107	7.2627	8.1704	7.4948	7.7159	8.2774	7.2975	7.4368	8.5833	7.5951	8.6102	7.3853	7.9011	7.619	7.5521	7.6103	7.73	7.8549	7.627	7.4218	7.0828	7.5185
AFAP1L2	8.78205	8.2501	9.9844	7.5804	8.4547	8.2897	7.9977	8.20225	9.15615	9.2238	8.3093	8.1703	9.38045	8.89685	8.99395	9.34365	7.6566	7.77695	8.529	8.36675	7.59825	8.2486	8.5622	9.76195	8.26285	7.824	8.4913	8.04035	8.03935	8.23525	8.07175	8.8484	8.41965	9.0085	9.37925	8.94325	8.15685	8.1216	8.9822	8.39255	8.97445	8.7836	7.9364	7.85485	7.8402	9.3905	9.27235	8.5931	9.2544
AFG3L2	9.5052	9.3881	10.5261	9.2937	9.1651	9.6292	9.6866	9.3752	9.5426	9.1908	9.0705	9.2916	8.936	9.3196	9.1985	10.189	9.7217	9.4233	9.8067	9.7084	9.7261	9.1099	9.7517	9.1575	8.9616	9.0757	9.4528	9.7125	9.7018	9.9156	9.5949	9.4887	10.0835	9.3796	9.9713	9.0109	9.284	10.0831	9.7184	9.18	9.3014	9.9245	9.3293	9.2046	9.4092	9.1458	9.4577	9.1538	9.3981
AGA	7.3045	8.4325	8.2164	8.4957	8.3337	8.3911	8.1476	7.9586	8.0753	8.1504	8.9599	8.4892	8.4102	7.4491	8.1021	8.4976	7.4416	8.5732	8.0067	7.994	8.5945	8.4372	7.4667	8.5225	8.0044	7.7693	7.896	7.7185	8.9242	8.321	7.4701	8.3778	7.773	8.6338	8.3823	7.7139	8.1118	8.0422	7.5675	8.4471	7.7206	7.9967	8.4825	8.1668	8.6638	8.9686	8.475	8.8454	7.7516
AGAP8	9.3691	8.9505	9.6666	9.104	9.1257	9.2644	8.9757	8.6743	9.0296	9.0404	8.608	9.1102	9.1333	9.3187	9.654	8.7239	9.2898	8.9666	8.4965	8.8739	8.7354	8.6741	9.1139	8.8715	9.6633	8.855	8.8236	9.3119	9.3439	8.4067	9.1609	9.3573	8.9918	8.9628	8.8128	9.2404	9.1852	9.0749	9.0078	8.3127	8.7758	8.4467	9.5185	8.9772	9.3775	9.1181	8.8572	8.8746	8.9703
AGPAT4	6.9671	6.7202	7.4059	7.3812	7.2733	7.7401	7.4776	6.8022	7.2439	8.0966	7.6956	7.7452	7.453	7.3433	7.4846	7.2259	7.8109	7.3795	6.7142	8.1361	6.6858	7.3594	6.9683	6.7956	7.1846	8.3936	8.2589	7.2547	7.5383	6.637	8.3675	7.6541	7.0484	7.732	6.9418	8.0613	7.3254	6.3617	7.4328	7.2303	7.9077	7.3745	7.2088	7.3062	7.6978	7.6938	7.0351	7.7033	7.3806
AGPAT9	6.9314	6.7538	6.9983	7.0571	7.784	7.4209	7.2644	7.768	7.4591	7.0222	7.1108	8.3915	6.888	6.9512	7.1686	7.1975	6.9602	7.2647	7.1954	7.8436	6.8209	7.2228	7.1071	7.3556	6.9674	7.3713	7.1028	6.8501	8.3921	7.1613	6.9721	6.9969	6.85	8.2139	6.9617	6.916	7.3773	6.6129	6.8405	8.1964	6.8891	7.6081	7.083	7.4371	7.3157	7.6163	6.8726	8.0021	8.0204
AGPS	7.7871	7.7287	8.1696	8.3282	8.4042	7.9897	7.8436	8.4053	8.78	8.912	8.4917	8.313	8.8273	7.9854	8.2606	8.7435	8.148	7.9724	7.5484	8.3161	8.2325	8.6273	8.2578	7.7371	8.2255	8.2898	8.608	7.7942	7.8475	7.7497	8.9453	8.4023	7.9963	7.9587	9.2444	8.0796	7.9806	7.7328	8.5091	8.8881	8.7886	8.4001	7.6891	8.2667	8.5082	8.4128	8.819	8.5285	8.636
AGR2	7.54655	7.5774	8.01025	7.62815	7.2491	8.3372	7.88715	6.8006	7.74785	6.6428	10.88295	8.4983	7.08455	6.8378	6.75735	7.9894	6.8794	10.1093	6.81105	7.9029	9.1706	7.7544	6.5468	9.23835	7.98815	8.788	6.85355	6.60445	8.8108	6.94985	6.98185	7.5256	9.09635	6.5858	6.9055	6.8823	9.93035	7.70445	8.05305	6.8854	6.84385	6.91355	7.22495	8.2654	7.32845	9.58845	7.4057	7.18635	9.14825
AGR3	6.45295	6.47505	6.47665	6.51315	6.4912	6.711	6.4927	6.5204	6.4577	6.48795	8.24505	6.48565	6.4357	6.4443	6.41575	6.5775	6.42695	7.8341	6.37735	6.5456	7.4386	6.65255	6.4114	6.442	6.40925	6.98135	6.39805	6.48035	6.539	6.58385	6.5656	6.35295	7.5832	6.54295	6.43675	6.44745	7.4003	6.427	6.48665	6.41335	6.39735	6.41915	6.48765	6.59545	6.4498	7.16895	6.41545	6.5199	7.2075
AGRN	8.4875	9.0628	8.9645	8.9773	8.6652	8.574	9.0374	8.4848	9.1153	10.1666	8.2219	7.9893	9.8182	8.7876	9.1564	9.3677	9.4405	8.1352	8.3284	8.7561	8.8882	8.9144	8.95	9.329	10.015	9.2418	9.4957	9.3266	7.9285	9.0306	9.9487	9.4729	9.062	9.1915	8.6754	9.6757	8.4441	9.5952	9.1362	9.1034	9.6419	9.6424	8.5951	8.8417	8.0209	8.8705	9.0947	8.7517	8.581
AGTRAP	7.37065	7.424	7.202	7.68085	7.3697	7.5348	7.5746	7.2604	7.6225	8.2406	7.581	7.17575	8.2543	7.78085	7.95305	8.0291	7.78455	6.98075	7.36635	7.93605	7.45545	7.6896	7.1431	7.79055	7.554	7.75665	7.6558	7.4722	7.2766	8.0487	7.90165	7.8337	7.67205	8.23805	6.95345	7.55165	7.20205	7.39365	7.6528	8.32635	7.99635	7.9479	7.13	7.7267	7.24285	7.55505	7.71525	8.0938	7.9167
AHCY	9.4875	10.3396	9.7951	10.0006	9.3403	9.9705	9.2754	10.3092	9.81	9.3148	9.6956	9.7992	9.6614	9.5488	10.0941	9.9885	9.6082	9.0428	10.7445	9.5494	9.6865	10.1129	9.5896	9.8885	9.5802	9.3868	9.4795	10.136	10.268	8.7601	10.0532	9.257	9.5715	9.7376	10.387	9.582	9.7412	11.1139	9.7737	9.522	9.9331	9.3502	9.4942	9.7773	9.6629	10.0004	10.0758	9.9216	9.4931
AHNAK	8.299567	8.7473	8.310633	8.7839	9.450233	9.189233	8.548867	8.7742	8.597533	8.5617	8.5964	9.388567	8.906167	8.300967	9.131933	8.808367	8.416733	8.2881	9.025533	9.354833	8.8943	8.963033	8.5606	9.1603	8.3446	8.811933	9.2162	8.157933	10.062067	8.624433	8.241267	8.677033	8.914333	9.526233	8.118633	8.730133	8.897033	8.112067	9.1255	9.623367	8.685567	8.6423	8.5418	8.6791	9.563867	9.188567	8.5929	9.176067	9.713967
AHNAK2	7.6096	8.2435	8.1564	8.1812	9.1824	9.2109	7.4488	9.1618	9.3084	10.3889	8.9549	8.2662	10.1573	8.2179	9.8433	9.157	9.6709	7.5509	7.9298	10.4632	8.593	9.1458	7.6452	8.5075	9.6141	8.7208	9.3579	7.3935	9.9136	7.603	9.5005	9.5083	8.148	10.2332	8.7373	8.4261	8.3331	7.1674	9.7415	10.7091	9.0779	9.6629	8.1444	7.8913	9.0968	9.4728	9.5624	9.5497	10.6655
AHSA1	8.7287	8.0245	9.1694	8.6693	8.4902	8.8179	8.7655	8.5564	9.3578	8.8157	8.9032	8.2148	8.8474	9.2321	9.393	8.9404	9.1168	8.526	8.2139	8.8979	8.6659	9.2564	9.0513	8.4407	8.8566	8.5594	8.6184	8.7684	8.2413	9.0488	9.4874	8.6652	9.4635	8.4505	8.8728	8.6182	8.6158	8.43	9.507	9.5688	8.8064	8.9518	8.544	8.8109	8.8757	8.7121	8.7413	8.5897	9.3607
AHSA2	8.9938	8.3205	8.6645	8.6235	8.5035	8.9034	8.7909	8.6902	9.1656	9.5612	8.868	9.4661	8.6861	8.8817	8.8834	9.3679	8.0396	8.3518	8.0974	8.3466	8.4732	8.8963	9.855	8.1209	8.6583	8.6796	8.4117	9.5824	8.755	7.9469	8.0847	8.0538	8.9029	8.5736	8.9157	9.151	9.0139	8.1637	8.6585	8.3246	9.2481	8.4147	9.5378	8.7932	8.6341	8.9363	9.4151	8.0412	8.3073
AIF1	8.8024	7.508	7.87025	7.34445	7.54805	7.53285	8.1058	7	7.07085	7.77695	7.62205	7.3614	7.28585	8.30785	7.665	7.3577	7.3262	8.29365	7.9056	7.27025	7.28385	7.62615	8.67625	7.4239	7.55435	8.4459	7.53795	7.52235	7.21345	8.1332	6.9749	7.6489	7.90425	7.5842	6.9538	8.1746	7.98755	7.4879	7.2184	7.33705	8.5541	7.45625	7.8955	7.896	7.1847	7.4798	7.64585	7.55735	7.0222
AIF1L	7.9174	8.0351	8.5672	8.2327	8.38005	9.48595	7.379	8.34245	8.8895	7.6999	7.68205	9.5597	7.67525	8.00005	7.9103	7.82035	8.77915	8.9884	8.5195	8.1119	7.9879	7.98365	8.06475	8.52915	8.4648	8.06165	8.2062	7.64965	10.00685	9.2072	7.8509	8.099	8.59615	9.728	7.7976	8.2405	9.09645	8.6668	8.5315	7.27505	8.0549	7.79545	7.96405	8.3249	9.30035	8.48865	7.599	8.298	8.5669
AIG1	7.4219	7.4437	8.5614	7.6812	7.8463	7.8962	7.9461	7.6711	8.2234	7.9972	8.0304	8.2541	7.88	7.3735	7.9158	7.7589	7.5008	8.1802	7.5053	8.2559	7.8398	8.0741	7.6913	8.1995	7.3338	8.0204	7.9046	7.3367	8.3908	7.4985	7.5649	8.0161	7.8998	8.2622	7.231	7.6178	7.7853	7.6069	8.2288	8.0106	7.967	8.5984	7.7863	7.7984	8.147	7.6265	7.7851	8.5675	7.9484
AIM1	7.1485	7.9876	7.6363	7.7683	7.9479	8.2977	7.6397	7.4799	7.3665	7.4626	7.1704	8.282	7.9717	7.5836	7.8648	8.0325	7.4129	7.0135	7.686	7.4933	7.6073	7.2834	7.5105	7.6763	7.238	7.6089	7.7237	7.196	8.5274	7.094	7.8646	7.4655	7.7421	8.3465	7.7282	7.1702	7.6085	7.3241	7.762	7.3091	7.868	7.6215	7.542	7.2049	8.3993	7.7393	7.3327	8.1519	8.0505
AIM1L	6.683667	6.752167	6.743967	7.3643	7.5028	7.640567	7.398467	7.1953	6.897833	6.888733	6.889567	7.491333	7.2246	7.067233	7.3156	7.166133	7.963267	6.4486	6.7759	7.4006	7.107567	7.144	6.672567	7.553333	7.109867	6.8523	7.222067	6.580667	7.8959	7.410733	7.706967	7.3867	7.0722	7.8738	6.9753	6.609233	7.218933	6.958467	7.222933	7.612633	7.551367	7.3252	6.820167	6.785067	7.506733	7.016433	7.384933	7.362033	7.417567
AIM2	8.00905	7.45285	6.91945	8.38185	7.3284	7.045	8.33415	6.8439	6.81855	7.875	7.0782	6.86445	8.1806	8.37305	8.2677	7.11465	7.8459	7.0526	7.0612	7.02525	7.0782	7.17105	7.70685	6.847	7.152	7.22025	7.5784	7.17325	6.82195	8.26725	8.4284	8.94945	7.4987	7.85985	7.52315	7.1033	7.6205	8.1874	7.4571	7.6368	7.16895	8.13845	7.72305	7.21605	6.47385	7.71285	7.6153	7.7268	7.76655
AIMP2	9.4103	9.3137	9.9954	9.4688	9.0528	9.2528	9.6568	9.0472	9.4462	10.2016	9.2365	8.9224	9.5349	9.205	10.0145	9.8724	9.8848	9.1236	9.0256	9.6518	9.5017	9.1675	9.9779	9.9425	9.7568	9.2076	9.6871	9.16	9.3119	9.644	9.9103	9.404	9.48	9.0973	9.8541	9.1583	9.2217	9.7079	10.0526	9.5493	9.9525	10.2361	9.0958	9.658	9.3244	9.2518	9.7522	9.3323	9.8671
AIP	8.8163	8.4572	7.6821	7.8525	8.1472	7.9191	7.91	7.7052	8.2087	7.8465	8.2974	7.7371	7.8136	8.8886	7.7337	8.3077	7.8685	8.449	8.3045	7.9782	8.1117	7.9392	8.2594	8.2261	8.1282	8.099	7.7788	8.2967	7.7461	8.9164	8.1045	7.6448	8.8792	7.9659	7.419	8.1676	8.2132	7.9295	7.4735	7.7428	7.9589	8.3084	8.7451	8.5591	7.9181	7.8778	8.1831	7.4298	7.647
AK3	9.8311	10.11	9.0475	9.8822	9.4514	9.9027	9.3128	9.739	8.5675	8.8562	9.5333	9.8381	8.9294	9.3013	9.2292	9.5924	8.8098	10.1011	9.7932	9.7834	9.8912	9.3364	10.015	9.3863	9.3484	9.6665	8.9712	9.1874	9.9006	10.4609	9.1481	9.5116	10.241	9.702	8.8808	9.6849	9.9637	10.0072	9.7949	9.3493	9.2818	8.8964	9.5746	9.1338	9.5365	8.8945	9.0586	9.3957	8.7428
AK3L1	6.972867	7.004367	7.2167	7.390633	7.590767	7.693033	7.562933	8.4909	7.966667	7.9319	7.607367	7.680233	8.2138	7.479433	8.4827	6.996433	8.124133	7.298933	7.098833	8.034433	8.097	7.668367	6.8079	7.3793	8.4759	7.499133	8.1118	7.2724	8.0485	7.423767	8.720933	7.916467	7.351767	7.7769	8.759867	6.949933	7.429733	6.979533	8.564	8.095733	8.1732	8.043067	7.141167	7.031433	7.8467	7.4762	8.152067	8.1161	8.3766
AKNA	8.4609	7.7958	6.9762	7.3	7.6506	7.2691	7.9703	6.9155	7.0199	7.6681	6.9958	7.4286	6.9459	8.6068	7.2617	7.1238	7.1428	7.531	7.739	6.9548	7.1668	7.0253	8.3076	7.2255	7.6647	7.7562	7.4022	7.709	6.4499	7.5976	6.5107	7.3056	7.5656	7.9665	6.907	7.6919	8.2058	7.8016	7.3279	6.9111	7.372	6.9016	8.6295	8.0715	6.8991	7.3557	7.3223	6.7595	7.0621
AKR1B1	9.7764	8.7501	9.7777	8.159	9.2306	9.0272	8.8586	9.0612	9.839	9.4612	9.3166	8.8605	9.1933	9.2763	9.1613	10.197	9.1612	9.2469	8.0016	9.7955	9.2678	9.9368	9.374	9.237	8.3294	9.7709	9.3806	9.4486	8.1906	8.6725	9.1467	9.3102	9.2662	8.9263	10.238	9.1952	9.175	9.011	9.5322	11.0252	9.3232	9.0195	9.3448	9.9003	8.7143	9.0891	9.905	10.6792	9.0828
AKR1B10	8.9206	7.4542	10.5156	10.6493	9.0842	10.8823	8.7703	9.2331	12.1315	8.2936	8.0466	11.4586	10.7192	8.0525	10.0337	11.9389	8.4512	7.9401	8.0331	11.6002	8.5317	11.8829	7.4876	9.3809	8.4232	9.9718	10.8889	7.2097	10.9386	9.5991	9.1538	8.257	9.4835	11.3939	12.0929	8.2783	10.1277	6.4654	10.3525	12.4296	10.293	10.5018	9.313	11.6215	11.8478	10.8684	10.5216	12.5358	11.508
AKR1B15	8.0627	7.0733	8.7883	9.1317	7.9327	9.3523	8.1629	8.2059	10.8142	7.8619	7.4882	9.8968	9.3775	7.3613	8.7707	10.9795	7.7912	7.2103	7.3442	10.3085	7.8484	10.6979	7.0482	8.2932	7.3342	8.6089	9.3944	6.9063	9.3858	8.5858	8.3168	8.0493	8.3053	10.2542	10.8969	7.3827	8.836	6.5211	8.9743	11.3599	9.3692	9.2424	7.9387	10.0694	10.5152	9.466	9.115	11.4805	10.1507
AKR1C2	6.75	6.567	7.37498	7.37292	7.31386	7.21098	6.93884	8.068	8.0214	6.89752	7.24078	7.53914	7.09682	6.83104	6.67614	8.14304	7.00018	7.05536	6.80944	8.2413	7.49504	8.06028	6.84598	6.81788	6.85768	7.44086	7.44942	6.66168	7.02556	7.15232	7.16248	7.4162	7.29084	7.26124	8.30884	6.90146	7.14862	6.52994	7.22834	8.53866	7.13008	7.51196	7.0529	7.7348	8.03756	7.26276	7.11632	8.48154	6.97178
AKR1C3	8.0686	7.8233	10.3311	9.8643	9.4599	9.4846	8.9356	12.4547	10.264	8.4506	10.4369	11.0459	9.1651	8.9537	7.6507	11.4992	9.9315	9.6848	7.5278	12.2261	10.8464	11.535	7.9085	7.977	7.7276	9.6815	10.4245	7.778	8.9293	9.0265	9.2064	9.7105	10.5641	9.9462	12.6849	8.4016	9.3425	7.2066	9.1192	12.1558	8.5327	11.6574	9.0732	11.0911	11.806	9.8359	10.0107	12.5902	8.7766
AKR1C4	7.3595	7.1693	9.2459	9.9664	8.9518	8.6124	7.7573	11.287	11.1256	7.6817	8.7905	10.0095	8.4385	7.6911	7.4629	11.4516	8.2322	8.3534	7.4251	11.6054	9.5459	10.7437	7.9902	7.5431	7.5192	9.416	9.9731	7.1231	8.3691	7.8516	8.7857	9.5693	8.945	9.1298	12.2913	7.6092	8.6142	6.9603	8.8641	11.8615	8.347	10.5863	8.1495	10.6193	11.0845	9.3583	8.9506	12.3635	8.3489
ALCAM	8.7935	9.4855	8.6241	9.3029	9.5671	9.9421	8.5777	10.5575	8.7759	8.0491	9.346	9.2144	7.6062	8.5599	8.8503	8.5535	8.3362	10.1401	9.007	8.7049	10.4213	9.9063	8.7158	9.3477	9.3251	8.8959	9.0338	8.601	9.1335	8.0572	8.0299	9.8184	7.7429	7.4734	9.1605	7.9037	8.4979	9.3294	10.066	8.6126	8.8836	9.826	8.7189	8.6071	9.5472	8.4096	7.8329	8.0851	8.2682
ALDH1A1	7.8093	9.7677	8.1429	10.2096	9.2608	9.1783	9.49285	11.02725	8.4914	6.8031	10.2646	11.3924	7.64335	8.2813	7.7375	8.77495	6.98325	10.5113	7.41395	8.2189	8.7712	10.65675	7.69955	7.53955	7.46035	8.9788	8.2726	7.26405	11.09005	7.53645	6.8034	7.34715	10.23505	7.35365	10.17485	9.0682	9.6171	7.64015	8.26575	8.6197	7.22015	7.1521	9.2491	10.2344	11.63005	9.005	9.90365	8.2258	9.54385
ALDH1A3	8.20505	7.74885	10.5765	8.7759	8.22535	10.6579	9.1705	8.06795	9.20775	7.4003	9.6423	10.2663	9.01625	6.88505	8.049	9.3839	8.9426	9.81015	8.5522	8.6605	9.13	9.04515	7.6271	8.12365	8.17515	9.6698	9.2235	7.69905	10.5593	8.1508	8.65905	9.08555	8.3718	10.8434	7.71525	8.7812	10.13835	8.3833	9.2871	8.9688	9.82455	8.02595	8.85715	9.36455	7.32485	10.0239	8.4329	7.60775	9.63555
ALDH1L1	6.8383	7.7887	6.4111	6.1493	7.5891	6.5869	7.2419	6.8443	6.8807	6.2045	7.8191	7.0763	6.4767	6.5716	6.4083	6.5338	6.4102	8.166	6.4845	6.9596	7.7386	6.5536	6.4062	8.2221	7.173	6.4952	6.4591	6.4372	7.2775	6.5138	6.6038	7.6764	6.9485	6.4913	6.3362	8.0124	7.4098	7.2973	6.8222	6.2057	6.9124	6.5568	6.5688	7.4015	6.1767	6.8167	8.2658	6.4401	6.6405
ALDH2	9.8595	10.4829	7.9655	9.1097	9.2222	8.995	9.1398	8.6731	9.2452	8.9477	9.7822	9.6576	9.6076	9.6483	8.714	10.3667	7.9604	9.2056	9.9193	8.3552	9.1676	9.3689	10.4877	10.2674	9.5435	8.6993	8.9649	10.251	9.7282	9.3446	7.9641	8.9664	9.4203	8.8219	8.3569	10.0837	9.6617	10.6559	9.3951	9.9283	9.0075	8.231	8.8376	9.3508	9.5896	9.1496	9.2501	10.6133	8.8512
ALDH3A1	10.5435	10.465	10.1864	10.9185	11.0888	11.0502	8.6956	11.2722	12.4291	6.7681	8.1818	12.2942	9.1607	9.1252	9.2257	12.6111	7.8417	8.7991	9.4778	11.7491	10.5361	12.1321	10.4545	11.0616	9.5964	9.4819	10.0383	6.5344	12.0994	11.3423	8.2444	8.567	10.7314	11.4389	11.4473	9.3825	11.1888	9.5761	11.4039	10.975	7.4588	12.2313	9.9561	11.3193	12.3724	9.877	11.5741	11.4138	9.7593
ALDH3A2	8.066367	8.3579	7.219367	8.589033	8.8504	8.1016	7.637867	8.729033	8.556267	7.7734	8.174933	8.633533	7.580567	7.922833	7.7216	8.760267	7.355267	8.622067	7.9653	8.361033	8.476567	8.4674	7.9899	8.604767	8.463733	7.677867	7.667933	7.2773	8.9533	7.990933	7.490333	8.181767	8.452133	7.767567	8.193933	8.216867	8.248867	8.3243	8.223967	7.997567	7.3366	7.834533	7.842467	8.2028	8.884767	8.024967	8.5127	8.3405	8.2496
ALDH3B2	7.9339	7.19485	7.95565	9.44245	8.8951	9.46435	8.9855	9.05905	10.52955	7.79205	9.76995	9.76875	9.92415	8.18885	8.72845	9.8238	9.15765	7.0179	8.3989	9.39985	8.3423	9.4733	8.406	10.32495	8.43865	8.6419	9.22345	7.6134	10.5792	9.4211	8.56595	8.44085	8.77895	10.667	7.66065	7.62695	8.9077	8.456	9.5451	11.03685	10.39585	8.703	8.08255	9.39445	9.86475	8.59455	9.0589	11.13865	9.4151
ALDH5A1	7.61575	8.4055	7.7448	7.24245	7.36175	7.17875	7.938	7.83185	6.99365	6.7515	7.2715	7.38385	7.21675	7.46375	6.6128	7.59515	7.5445	7.57555	8.17325	6.7212	7.2182	7.2851	8.22615	8.0596	7.2125	6.8344	6.84375	7.4349	7.13975	7.476	7.056	7.0231	7.55715	7.3468	7.8319	8.0979	7.7505	8.1389	7.2608	6.9482	7.1617	7.22995	7.7023	7.73095	6.88375	7.1413	7.0029	7.73445	6.65535
ALDH6A1	7.06725	7.48935	7.22205	7.41165	8.05195	7.60185	7.41765	8.01045	7.4244	7.23405	8.01165	7.85035	7.3118	7.51875	7.44895	7.31395	7.15435	8.3669	7.3274	7.14155	7.87935	7.68025	7.66525	7.57825	7.479	7.1368	6.9971	7.9298	7.80035	7.6997	7.15635	8.02465	7.59465	7.23005	6.86255	7.43265	7.95635	7.54435	7.1553	6.8084	7.2407	7.14485	7.5203	7.2627	7.9867	7.7133	7.4922	7.0884	7.7018
ALDH7A1	8.48615	9.20185	9.57125	7.2493	9.55165	9.29695	7.57665	10.26	9.3875	8.9399	9.5105	9.3767	9.5913	9.79245	8.67645	9.17485	9.39405	9.07295	9.10705	8.6228	9.7586	9.4025	9.1972	9.8444	7.07415	9.0521	9.77985	9.65395	9.38865	10.0593	7.5909	9.5971	8.94765	8.7892	10.0451	10.19365	9.7137	9.5376	9.5479	8.40775	10.0236	8.88815	8.6903	9.1774	9.2295	8.6143	9.97565	9.22405	10.1435
ALDH9A1	10.9259	11.5039	10.3181	11.6684	10.9667	11.2571	11.0509	10.7502	10.5509	10.4226	10.8444	11.6179	10.9857	10.5921	10.5556	10.4912	10.7909	11.5192	10.9387	10.328	11.2645	10.9515	10.8746	10.7171	10.7174	10.5664	10.7674	11.6255	11.9036	11.3037	10.314	10.738	10.8858	10.8243	10.5788	10.7792	11.0039	11.2646	10.925	10.5019	10.9588	10.4877	11.1357	10.9815	11.7128	10.5912	10.8551	11.3332	10.4352
ALDOC	8.2748	8.6512	8.5684	8.2827	8.2256	8.0299	7.8901	8.6397	9.6895	7.6728	8.1331	8.5729	8.6242	8.091	7.3558	8.5088	9.2635	8.1198	9.0743	9.0156	9.2232	8.6941	7.6132	9.2674	9.0926	7.9077	8.0947	8.1074	9.59	9.2132	8.5887	9.0905	8.2986	8.549	7.9425	7.6692	8.0473	8.1193	9.0037	8.3004	8.668	8.6867	8.2643	8.555	9.7594	8.0741	8.7899	8.3711	8.2967
ALG1L	7.08795	8.42555	7.69845	8.05375	9.08705	7.86465	6.95485	9.33485	8.3737	7.7027	7.7394	7.0294	7.89395	8.38875	8.01925	8.3103	8.8451	7.19005	6.8887	8.2733	9.01815	8.2863	7.16105	8.5427	8.4472	6.95365	7.8583	6.87205	6.98095	8.4815	7.83575	9.28495	8.23275	8.2777	8.04935	6.7859	7.1925	9.10625	7.47055	8.4431	8.4385	8.10095	7.2448	8.56695	7.7687	7.7049	9.03855	8.1253	7.61875
ALKBH5	11.0415	10.9956	10.7558	11.2888	11.0286	10.6145	10.7462	11.0851	11.2187	11.1874	11.2347	10.8235	10.6485	11.1406	10.7451	11.2263	10.8501	11.1933	11.1388	11.2426	11.4673	10.9478	11.1269	10.7162	11.0186	10.9515	10.7101	11.5317	10.546	10.9623	11.2624	11.0896	11.1794	10.776	10.984	11.2803	10.9397	10.376	11.0353	10.8763	10.9208	10.498	11.1937	10.8139	10.9804	11.1902	11.0735	10.6116	10.8121
ALOX12	6.6433	6.5955	6.6771	6.877	6.7534	8.4659	6.6912	6.8786	7.529	6.5209	6.6482	8.2719	6.5567	6.6434	7.9393	7.4952	7.106	6.5368	6.616	7.6891	6.6054	7.1925	6.4293	7.069	6.6658	6.6231	7.2196	6.5847	8.6482	6.8701	8.0514	6.8016	6.6952	7.7502	6.9962	6.6965	7.0812	6.6529	6.8258	7.0611	7.0677	6.5398	6.6718	6.6984	8.6419	6.8931	6.652	7.632	7.5147
ALOX12B	7.3569	7.0535	7.6158	6.8612	7.4504	7.3291	7.2653	8.1526	9.5457	6.6575	6.6853	9.3747	7.488	7.7099	7.5774	6.9901	7.4973	6.5034	6.9717	8.4657	6.9654	8.5281	7.4941	8.0131	7.2239	6.652	7.8587	6.542	9.3525	8.7504	6.7173	6.5209	8.0186	9.6771	6.8281	6.6803	8.3021	6.5035	7.3518	9.1586	6.9418	7.2292	7.2668	8.7652	9.0202	9.0911	7.3771	10.2386	8.3468
ALOX5	7.7982	7.42715	7.352	7.00885	7.5461	7.3838	7.6046	6.8097	6.91195	7.48105	7.4833	7.3349	7.1106	7.9319	6.99155	7.1289	7.26075	7.83595	7.46625	7.021	7.08655	7.389	8.10305	6.92085	7.32285	7.8202	7.24255	7.1379	7.0891	7.5108	6.8427	7.3562	7.5441	7.40845	6.64655	7.52985	7.77795	7.38735	7.0553	7.12235	7.7252	7.14585	8.02865	7.7654	7.001	7.26265	7.21305	7.101	6.972
ALOX5AP	11.3825	9.6862	9.494	9.0049	9.7632	9.831	9.989	8.0331	8.4167	9.4414	9.4738	9.6593	8.6916	10.363	8.5642	8.7918	10.3861	9.5009	10.5526	8.7802	9.1647	9.1289	10.8773	8.7316	9.1446	10.632	9.5676	9.7249	8.4011	10.3469	8.447	9.7805	9.9049	9.8503	7.8585	9.8409	10.0048	9.1793	8.8018	8.4193	10.8986	9.6916	10.5534	10.1215	8.4375	9.3002	9.4625	8.4353	8.2497
ALOXE3	6.867	6.7139	6.812	6.7716	6.8121	6.7104	6.8619	6.9325	7.8779	6.6872	6.6682	6.9722	6.8175	6.7599	6.9587	6.6327	7.6481	6.6729	6.5452	7.8427	6.8288	7.4265	6.9282	7.0469	6.769	6.5769	6.8791	6.5411	7.5891	7.8688	6.6404	6.6045	7.1684	8.0824	6.6695	6.6236	6.7727	6.5424	6.8004	7.4021	6.9813	7.5529	6.5206	7.4678	7.348	7.4016	6.9957	8.3894	7.4474
ALPK2	8.0675	7.0878	7.1464	6.5895	7.3644	7.2356	7.7136	7.2327	7.2785	9.3175	7.7017	6.7297	7.7377	8.6044	7.2414	6.8954	7.3915	6.5759	8.8298	7.6214	6.9716	7.0105	7.8278	6.4174	7.8766	9.0446	7.3434	8.0028	6.7458	6.403	7.1041	6.6746	7.7648	7.4514	6.9213	8.501	7.5938	6.2883	6.9318	7.5745	7.8554	7.2247	8.2305	7.8102	7.3443	8.0536	7.1314	6.5724	6.8374
ALPL	7.496	7.2874	7.3256	7.099	7.2343	8.9531	7.8007	9.3477	7.7274	7.7652	7.5122	7.7585	7.8976	7.8581	7.0023	7.8901	7.7959	7.3101	7.4369	7.568	7.8885	7.9198	7.3535	8.6473	7.4885	9.6169	7.4737	7.1862	6.8753	6.9669	7.3237	7.0932	7.3178	8.0191	7.7976	8.2814	7.9821	6.6919	7.121	6.7653	8.2696	7.2917	8.3863	8.7491	8.7599	7.67	7.1811	7.9672	7.7844
ALPP	10.3743	10.8868	11.1484	10.6101	10.743	10.38	11.2591	9.9233	10.7527	10.6462	10.282	10.4015	10.1476	10.0936	10.0561	10.67	10.6713	10.9022	11.3119	10.7877	10.9012	10.1711	10.6027	9.8176	10.2636	10.69	9.8562	11.3031	10.7753	10.4721	10.644	10.7593	10.6968	10.5446	9.9443	10.7224	10.8774	10.3295	9.6816	10.0524	10.4745	9.8758	10.747	10.6758	10.6547	10.9079	10.4781	9.7332	9.6426
ALS2CR14	8.3145	8.7634	8.9023	8.2102	8.2063	8.2692	8.8024	7.5763	8.4628	8.3682	8.1037	8.0303	7.8096	8.2049	7.9171	8.182	8.6015	8.8711	8.7603	8.5881	8.6044	7.889	8.4641	7.938	8.1385	8.4118	7.837	8.8449	8.4986	8.4485	8.4633	8.5391	8.5056	8.477	7.6597	8.2448	8.3004	8.2234	7.7548	7.9563	8.2554	7.7791	8.5471	8.4221	8.1904	8.6465	8.0429	7.7771	7.775
ALS2CR4	8.8839	9.0726	8.7574	9.3519	9.4185	9.1229	8.9507	10.6118	8.7982	9.0836	8.8522	9.1142	9.5699	8.6922	9.261	10.2824	8.7253	8.4775	9.0074	8.999	9.3411	9.6414	8.6972	9.3208	9.3152	8.8237	9.2735	9.6153	8.7565	8.7371	9.2005	9.6364	8.671	8.134	9.6904	9.4718	8.5044	9.0159	9.3091	9.2342	9.0666	9.4497	8.2771	9.6121	9.5666	9.7085	10.1752	8.7337	9.5031
AMDHD1	6.4466	6.4842	6.2498	7.2247	7.6086	6.3261	6.297	7.8697	7.8144	6.4407	6.8608	6.6223	6.5251	6.5311	6.5673	7.998	6.4135	6.6393	6.489	7.1954	6.5066	7.1032	6.6551	6.4079	6.8135	6.6384	6.6122	7.9777	6.4652	6.6932	7.8719	7.0927	6.5456	6.6175	6.4069	6.5546	6.766	6.3653	6.6326	7.4878	6.5589	6.8708	6.8787	8.0649	7.0535	6.7003	7.6208	8.3213	6.4991
AMFR	6.56195	7.27685	7.11755	6.6326	7.7346	7.22685	7.4781	7.82795	7.42285	7.16105	6.7206	6.60625	7.2591	7.68105	7.64525	6.6135	7.2616	7.00865	7.0355	7.30195	7.71105	7.3648	7.2284	6.6383	7.07275	7.2042	6.6307	6.98935	8.11265	7.14225	7.4437	7.84655	7.31645	6.75065	7.65255	6.9163	6.9788	6.936	6.5871	7.1409	7.7009	7.2883	7.40485	7.4259	7.76585	7.3302	7.3373	7.4904	7.04135
AMH	6.3087	7.1035	6.2877	6.7931	6.4418	6.4899	7.6127	6.4267	6.8255	6.335	6.3111	6.4203	7.0284	6.5758	6.4069	6.2866	6.4811	6.2707	6.3698	6.3338	7.4572	6.25	6.5895	6.3078	7.0434	6.3812	6.3229	7.653	6.3218	7.406	6.4121	6.4761	6.468	6.4111	6.6107	6.6773	6.4074	6.4763	6.4771	6.3721	6.4823	6.5168	6.5299	6.2788	6.4473	6.5762	6.5283	6.4702	6.4311
AMICA1	8.354	7.1282	6.7809	6.9506	7.2744	7.2988	7.7018	6.7278	6.9628	7.4674	7.1735	7.3373	6.8371	8.0792	6.9053	7.2952	6.7926	7.3396	7.6357	7.0007	7.1338	6.9808	7.8394	7.0615	7.2036	7.9166	7.0657	7.1019	7.0969	7.9707	6.7058	7.0437	7.4813	7.877	6.4857	7.5161	7.7849	7.1291	7.0983	6.9931	7.5986	6.9778	8.1933	7.5493	6.8219	7.0083	7.2319	6.8209	6.8481
AMOT	6.8478	8.0246	6.7374	8.5793	6.9147	7.1658	7.2447	7.7851	6.7434	6.7271	7.7051	7.5561	6.7216	6.7742	6.6768	7.1014	6.7309	8.2686	6.7459	6.7468	8.3503	7.3757	6.6469	7.1172	6.7369	7.2219	6.7622	7.4276	8.1557	7.4951	6.6877	8.4009	6.6242	6.4861	7.1759	7.31	7.2065	6.7771	7.167	6.6063	6.5363	6.6249	7.1982	7.3035	8.5012	7.3593	6.6904	6.7359	6.979
AMPD1	6.7257	6.364	6.3362	6.2597	6.6957	6.7384	6.6886	6.3593	6.2941	6.5326	8.0955	6.712	6.4107	6.6816	6.3912	6.9497	6.3797	8.2659	6.4447	6.3379	6.6226	6.9278	6.5861	6.2421	6.5214	6.3241	6.3394	6.1702	7.5814	6.4465	6.3244	6.6803	6.9456	7.1202	6.1509	6.4493	7.7448	6.4747	6.4815	6.2681	6.3315	6.3236	7.1863	7.4539	6.3853	6.8336	6.39	6.2878	6.4131
AMTN	7.6927	6.4391	6.9559	6.7937	6.5153	6.2985	7.9681	7.0976	7.2058	8.1551	6.5288	6.9547	8.9639	6.6018	6.7333	7.7022	6.2834	6.4856	7.3193	7.9735	6.3094	6.9741	6.5731	7.7066	6.6333	6.5581	6.5251	7.3684	6.4606	6.4012	6.9507	7.4863	10.3779	6.6379	6.5049	6.959	6.3473	9.639	6.4288	8.0374	6.6567	7.0845	6.4703	6.534	6.4191	9.8729	6.6012	6.4104	9.4265
AMY1C	11.0686	10.5822	10.3878	10.6784	11.0611	11.1061	11.1096	11.3519	11.4041	10.8586	10.8203	11.2605	10.6319	10.3728	10.566	10.6309	10.7992	10.3661	11.3345	11.2542	11.316	11.1549	10.8661	10.4114	10.682	10.6907	10.883	10.523	11.1983	10.1289	10.2532	11.0044	10.6017	11.2556	11.4703	11.3675	11.2669	10.8369	10.7766	10.3408	10.5545	10.3109	10.7917	11.1923	10.7408	11.3901	11.2186	11.0395	11.1608
ANAPC13	9.9241	9.8888	10.0286	9.7694	10.3437	10.2501	9.9514	11.003	9.8545	10.4823	10.567	10.17	10.1874	10.2851	10.5046	10.0152	9.7731	10.6409	9.8652	9.5537	10.3471	10.0767	9.7254	10.1012	10.108	9.9581	10.288	9.6419	9.8	10.3162	9.2741	10.7336	10.1927	9.7151	10.6619	9.7988	9.6821	9.6546	10.3633	10.3192	9.6028	10.5317	10.1717	10.3058	10.1705	10.5809	10.9516	10.2605	9.8466
ANG	7.6178	7.4932	7.0424	7.0819	7.1806	7.11205	7.00575	7.1217	7.1852	7.14245	8.51385	7.50015	7.2426	7.3883	7.1944	7.17505	7.52845	8.60685	7.2909	7.44195	7.38815	7.6994	7.4548	7.4199	7.246	7.4335	6.96435	7.2855	7.90555	7.9861	8.0404	7.1762	7.40525	7.10525	6.64295	7.1817	7.8764	6.85165	7.19555	7.2688	7.35415	7.64675	7.28095	7.18355	7.25625	7.46025	7.04715	7.18165	7.48015
ANGEL2	9.0153	9.4484	8.8564	8.837	8.913	9.0473	8.9468	8.6283	8.4908	8.6017	8.8262	8.6479	8.858	8.6657	8.579	8.6477	7.981	9.1661	9.2178	8.6742	9.0728	8.5006	9.3017	8.7005	8.6645	8.2383	8.6174	9.2364	8.7345	8.9187	8.3687	8.7342	9.1489	8.4479	9.1635	8.8348	8.9561	9.0692	8.3538	8.3802	8.7441	9.0446	9.585	9.0936	8.672	8.5917	8.9232	8.2032	8.6205
ANGPTL2	9.1188	7.9573	8.9691	7.6975	7.7117	9.2663	8.1762	8.2422	8.5011	10.4028	9.4269	8.8361	8.4026	9.8642	8.4598	8.8867	7.6608	8.4799	7.6687	8.9448	8.0773	9.3907	8.5161	7.5512	8.9478	10.4996	8.4029	8.577	8.3352	6.8898	7.9179	7.3827	8.7297	8.6835	8.4129	10.3352	8.4065	7.7603	9.3207	8.8713	8.1563	8.5782	8.1273	9.257	9.5559	9.5529	8.7535	8.1127	8.8965
ANGPTL4	7.694667	8.084433	7.6354	8.353767	7.3166	7.399333	7.5712	7.189267	7.977633	7.541667	7.1313	7.711367	7.7429	7.0481	7.9166	7.479133	8.875767	7.089033	7.9392	8.095467	8.101233	7.7124	7.829267	7.329733	7.5097	7.673133	8.2623	7.8727	7.824967	8.1016	8.689233	8.407033	7.451467	8.375533	7.028833	7.408933	7.384533	7.683667	8.051067	7.8296	8.509667	7.913867	7.030467	7.1411	7.8652	7.439333	7.707533	7.481567	7.714067
ANKDD1A	7.9912	7.7444	7.6786	8.0966	8.9473	7.4456	7.3546	7.5783	7.6565	7.4287	7.1923	7.8826	7.8216	7.7841	7.5947	7.4374	7.6141	8.0847	8.3839	7.737	6.8862	6.9447	8.2828	7.4105	8.5078	7.9601	7.9285	7.879	8.166	8.1741	7.3435	7.2108	8.0816	8.1308	7.0455	8.0337	8.3095	7.1621	7.7702	7.1594	7.2192	7.3253	7.958	7.5515	7.6406	8.4243	8.0599	7.1683	7.605
ANKIB1	8.7708	9.0633	9.623	9.0706	8.9341	8.7975	8.4684	9.6347	8.6596	9.0959	8.7444	9.122	8.977	8.5745	8.8313	9.2045	8.395	9.139	9.0703	8.5858	8.847	8.8881	9.2063	8.8183	8.9123	8.792	8.852	9.2185	8.7231	9.2299	9.0271	9.0388	8.5791	8.6244	8.9918	8.8698	8.7967	8.8537	8.6078	8.5514	8.6893	8.6783	9.5468	8.4213	9.0736	8.9481	8.7906	8.6184	8.8731
ANKLE2	8.709	8.8294	8.2658	8.5469	9.0033	8.7921	9.0753	8.9463	9.0925	9.3592	8.1524	8.744	9.086	8.2395	9.2928	8.7312	8.8593	8.2493	9.133	9.3364	8.487	8.5493	8.7068	8.9541	9.1311	8.9067	8.8026	9.3739	8.4068	8.2162	8.8983	8.9283	8.4645	8.274	8.3212	9.4626	8.4641	9.1903	8.6132	9.1369	8.8154	8.516	8.3997	8.2537	8.6329	8.7136	8.5739	8.3392	9.0831
ANKMY1	7.4097	7.6765	7.6762	8.0506	7.6889	7.9419	8.2035	6.7071	7.2368	7.4516	7.2662	7.3327	7.1387	7.9131	7.0566	7.1991	7.8199	7.6069	7.6527	7.3259	8.039	6.9179	7.7336	7.5588	7.5005	7.7568	6.882	7.4885	7.7256	7.8554	7.4603	7.8141	8.6068	7.4466	7.3817	7.3048	7.4759	8.4334	7.2124	7.6019	7.5887	7.4814	8.091	7.4874	7.1151	7.4404	6.9438	7.4246	7.3355
ANKRD1	6.5252	6.3918	6.3981	6.4589	6.3576	6.4957	6.3981	6.4556	6.4313	8.2434	6.4503	6.681	6.2578	6.5138	6.6343	7.7621	7.3104	6.5361	6.4632	6.2457	6.3432	6.5268	6.4553	6.4253	6.4703	8.3032	6.3557	6.4105	7.013	6.4007	6.3975	6.3588	6.4621	6.4191	6.4165	7.0077	6.4601	6.4226	6.5298	6.8262	6.5584	6.4252	6.4078	7.5204	6.4291	7.1964	6.4599	6.4285	6.4616
ANKRD10	8.9364	8.9777	8.0601	8.29725	8.05435	8.19655	8.08975	7.47295	7.83515	8.7129	8.22855	8.363	7.73955	8.13345	8.60335	7.8009	8.3861	8.4095	9.09275	7.95275	7.64015	7.96455	8.92335	8.10605	8.25385	8.58935	7.9474	8.8631	7.65765	7.4894	7.67965	7.6118	8.5614	7.5247	8.07535	8.91775	8.64905	8.4031	7.92815	7.8679	7.72385	7.6591	8.7485	8.40345	7.9906	8.49965	8.32635	7.4953	7.91955
ANKRD11	8.5494	8.6253	9.0516	9.1983	9.1369	8.9988	9.1933	9.0632	9.1708	9.2419	8.4039	9.0617	9.2008	8.6023	8.9311	8.4001	8.9184	8.5594	8.404	9.1832	9.5597	9.2171	8.5744	8.4129	9.078	8.6886	8.8395	8.4712	9.1162	8.4794	8.7766	9.3551	8.6215	9.0722	9.1756	9.1034	8.9946	8.7307	8.7899	8.8048	8.7222	7.9481	9.458	8.782	9.0265	8.8761	9.2784	8.8467	9.1356
ANKRD12	8.4772	8.6719	9.2067	8.2063	8.6086	8.2331	8.2182	8.0548	7.9803	8.0496	8.1101	8.468	8.4045	8.2103	8.2857	8.489	7.4353	8.7896	8.4605	8.3463	8.5394	7.9757	8.655	8.3026	8.4088	7.8463	8.0546	8.5707	8.6831	8.2897	7.7004	8.2047	8.2493	8.2045	7.9379	7.7688	8.6211	8.7349	8.0997	8.0261	7.8762	8.1007	8.8901	8.2183	8.4144	8.4713	8.0426	8.1845	8.1786
ANKRD13A	9.6352	9.1318	8.4733	9.2731	9.5447	9.6088	9.5462	9.1144	8.7838	9.347	9.4075	9.3616	9.5108	9.7728	9.3864	9.0523	9.0708	9.699	8.8437	8.8747	9.2582	8.9713	9.2293	9.4498	9.0385	9.17	9.2899	8.8272	10.011	9.6372	9.531	9.423	9.3722	9.7924	8.8786	9.1638	9.7967	9.3249	9.1363	8.9786	8.7738	8.5686	9.8657	9.3335	9.3231	9.4026	9.0574	9.231	8.9159
ANKRD20A1	6.7211	6.783275	6.68585	7.241	7.22835	7.736275	6.471725	6.922425	6.5901	6.586225	6.734725	7.686325	6.56025	6.683775	6.717075	6.86385	6.67625	6.957425	6.627725	6.5602	6.7892	6.728675	6.6951	7.375925	6.990225	6.479975	6.841025	6.81285	7.92465	6.45535	6.63275	6.934825	6.707475	6.7329	6.657975	6.510375	7.006825	7.424725	7.16775	6.568325	6.46375	6.601625	7.10475	6.724225	6.899875	6.797875	6.877125	6.6017	6.47885
ANKRD22	8.4555	8.9567	7.4707	8.3374	8.3242	8.4567	8.922	8.58015	7.38955	6.9045	7.28245	9.13935	8.063	8.05085	7.99165	8.1888	7.23395	7.04285	8.7436	8.0378	7.8802	8.06885	8.71205	9.45105	8.8088	7.38925	8.3578	6.936	8.6536	7.6098	7.19715	8.18105	8.3234	9.02515	7.3861	8.74565	8.5618	9.16775	8.1383	7.86035	8.11935	7.20425	7.37965	8.02135	8.95295	7.94375	8.00755	9.41495	8.3584
ANKRD29	7.76155	8.9105	6.74355	8.3175	7.5439	7.1966	7.09645	7.63755	7.375	7.19125	7.6209	7.3802	8.8923	7.0164	7.6485	7.11895	7.283	7.56065	8.36535	6.90385	6.88725	7.66005	8.98165	7.21195	6.94805	7.04385	8.03225	7.9339	7.1255	6.8454	6.7075	7.7902	7.49025	7.88445	6.63425	8.55945	7.3513	8.8809	7.07065	8.171	6.9963	7.31645	7.7446	7.40415	7.00735	7.8587	8.42725	8.56745	8.05405
ANKRD30B	10.796	11.2502	11.3991	10.9894	10.9739	10.9856	11.5877	10.6763	11.2313	11.1582	10.4407	10.8221	10.6951	10.6379	10.4674	10.7006	11.5396	11.262	11.433	11.1371	11.1733	10.6854	11.3789	10.3931	10.563	10.8359	10.6842	11.6568	11.0988	10.7951	11.025	11.2013	11.0566	11.1211	10.4615	11.0364	11.2796	10.7664	10.1991	10.5715	10.7252	10.4446	11.0988	11.0654	10.9396	11.4723	10.9977	10.3036	10.5409
ANKRD33	9.3101	8.9898	9.525	9.2124	8.7732	8.9694	9.4793	8.041	8.5799	9.2526	9.7182	8.9202	8.5307	10.324	9.1332	9.4911	9.1353	9.0184	8.8588	8.8304	8.9589	8.7168	9.4054	9.4901	8.36	9.112	9.2017	8.4497	9.2047	9.7689	9.0967	9.3068	9.798	9.6434	8.2603	8.8348	9.0445	9.441	8.7925	9.4458	9.7633	9.2214	8.2867	9.1652	9.0462	9.0047	8.2669	9.8871	8.9508
ANKRD35	7.2378	6.71075	7.17025	7.04405	7.35585	8.39845	7.4832	7.62465	7.9628	6.79345	7.53535	8.11185	7.0087	7.50225	7.4259	7.81925	6.63735	8.2208	6.94795	7.13415	7.33175	7.38455	6.9429	7.91185	7.2152	7.3658	7.0847	6.72695	8.57515	7.73275	6.7452	7.20165	7.59075	8.40855	7.2037	7.2477	7.69725	7.0876	7.16595	7.9711	7.36655	6.84635	7.651	7.6598	8.0155	7.4083	7.26575	8.3732	7.132
ANKRD37	7.2491	8.5509	7.9975	8.1332	8.2401	8.3213	8.2638	8.6768	7.6968	7.3595	8.2087	9.1123	7.9109	7.8289	7.6031	7.208	9.1743	8.5232	8.5148	8.0151	8.9356	8.0445	7.247	8.4177	9.0127	7.8436	8.6454	7.6034	9.2864	7.7822	7.8132	8.592	7.9804	8.0687	7.0999	7.7342	7.8036	7.9365	8.8268	7.8811	7.8256	8.2135	7.3986	7.3103	9.565	7.7766	7.8379	9.1077	7.2853
ANKRD38	6.7657	6.5672	7.9567	6.686	6.7019	7.3334	6.6664	6.6645	7.1501	9.3359	8.3284	7.502	8.6352	7.9425	8.1342	6.493	6.8906	7.7717	6.4702	8.1363	6.3866	6.8781	6.6649	6.6596	6.8899	8.0225	6.6995	8.7177	8.3954	6.4949	7.7149	6.5848	7.5602	7.2658	6.4046	8.5821	6.7984	6.5328	6.5182	7.893	7.0497	7.0503	6.6538	7.0262	7.4465	8.4478	6.5386	7.1934	7.2982
ANKRD46	8.1729	8.2565	8.1132	7.8663	7.7035	7.9933	8.8574	7.6623	7.7078	7.7567	8.1654	8.185	8.4854	7.4956	8.1244	7.8438	7.9104	8.6272	8.4114	7.8288	7.8955	8.3663	8.2278	7.7365	7.7174	7.2527	8.2138	8.0669	8.366	7.8629	8.2224	7.5142	8.2034	7.8688	8.1039	7.5685	8.1464	7.7826	7.8251	8.2824	7.9036	7.784	8.0084	7.6386	8.762	7.9329	7.9163	8.0204	7.9175
ANKRD50	7.2456	8.0124	7.4241	8.2127	7.9519	7.9061	8.3363	8.1395	7.9261	7.9501	7.5525	7.7638	8.5156	7.6716	7.7139	8.1872	7.8759	7.9352	7.089	8.1201	7.94	8.6984	7.1194	7.7697	7.9228	8.1125	7.9402	7.8873	7.4935	7.73	7.9842	8.2214	7.4813	7.9539	8.2031	8.0287	7.6321	7.7095	7.9856	7.9213	7.7845	8.0881	7.313	7.5708	8.2947	8.5473	8.5386	8.3413	7.8804
ANKRD57	9.895	10.4602	9.5396	10.8089	10.7221	10.7348	10.0527	10.9828	11.7036	11.2423	9.7925	11.3929	11.156	9.5492	10.6956	10.6584	11.2027	9.6482	11.1113	10.9882	9.6485	10.7951	10.3126	9.8999	10.0362	10.463	11.0485	9.8104	11.2601	9.9915	10.874	9.9208	10.026	11.8746	11.1413	10.2421	10.4273	10.0893	10.2768	10.6861	11.2347	11.1298	9.9623	9.8777	10.8632	11.2642	10.4583	10.9556	11.3421
ANLN	7.8083	8.4564	8.1566	8.8298	8.7343	8.0083	9.1619	9.4906	8.8798	8.895	7.6241	8.2528	8.5745	8.0835	9.2119	8.4695	9.2888	7.1333	8.2197	8.6436	8.1854	8.4628	8.5664	8.448	8.5743	8.5731	9.1513	8.8697	7.6104	8.2987	9.3025	8.3526	8.3787	7.5971	9.5756	8.2996	7.7593	9.3126	9.2155	7.941	8.6018	9.3863	7.7819	8.2241	8.2656	8.6452	8.9477	8.3268	9.4739
ANO1	7.4674	7.6461	9.06	8.4799	10.1266	7.7774	7.421	7.3787	9.5451	9.5883	9.7738	9.0093	9.373	7.1058	8.9686	9.7923	9.913	8.4219	6.9973	10.3836	7.0044	9.5597	7.6863	8.4056	8.2292	8.3281	9.6929	11.0336	8.9066	8.1943	10.8995	8.8805	7.7732	7.8943	7.2039	8.3519	7.7316	6.5957	9.5127	9.3143	9.4103	9.2062	9.6333	9.6747	8.0722	9.3201	10.4174	7.5307	10.9233
ANO6	7.8618	8.3755	8.1231	8.3137	8.0762	7.9038	8.1316	8.0149	8.4248	9.0912	8.357	7.8687	9.0617	8.195	8.5345	7.7543	8.4533	8.8426	8.2543	8.0044	7.9827	8.4552	8.1819	8.1644	8.5607	8.6943	8.7839	8.2499	7.7728	7.9249	8.2322	8.3102	7.9378	7.6269	7.9051	8.5765	7.7782	8.3144	8.6241	8.5896	8.3502	7.8635	8.178	7.8744	7.7992	8.8317	8.5798	8.2782	8.9961
ANPEP	6.8474	6.635	6.9357	6.7144	6.554	7.0673	6.8121	6.5721	7.0753	7.2702	7.2002	7.036	6.8458	6.9943	7.1089	6.5704	6.7184	7.1853	6.8773	7.4233	6.445	7.0733	6.876	6.5589	6.9867	8.2451	6.8596	6.7404	6.713	6.3778	6.9753	6.6826	6.5874	6.866	6.8287	7.0355	6.7245	6.4619	6.85	6.7261	7.6618	7.0854	6.7157	7.4434	6.7794	7.3946	7.0076	6.509	7.096
ANTXR2	8.1998	7.3808	7.9476	7.8286	7.9001	8.0253	8.3984	7.5548	7.6528	9.3609	8.7291	8.1059	8.1922	8.6352	9.0784	7.7354	8.4516	8.4522	7.8144	7.3782	7.1274	8.7668	8.1604	7.3439	8.2776	9.3183	8.4897	7.9747	7.6814	6.8733	8.5605	7.3516	7.8343	7.9062	7.2991	8.8051	8.2042	7.045	8.5007	7.5939	8.1007	8.4033	8.7169	8.2077	7.8699	8.9922	7.8061	7.4757	7.6038
ANXA1	12.2345	11.8323	12.6315	13.0603	13.3529	13.447	12.8112	13.4904	12.2902	12.2012	11.9042	13.4475	12.8712	12.2065	13.1435	13.0523	12.3733	11.5901	12.056	12.8628	13.109	12.8502	11.7769	13.1941	13.1001	12.8357	13.1908	11.1341	12.9465	12.079	13.2973	13.3057	12.8779	13.2311	12.9492	12.34	13.2741	12.2334	13.3683	12.7648	12.9643	12.5735	12.266	12.8092	13.3058	13.2653	12.8859	13.1967	13.251
ANXA2	9.210767	9.253333	9.483967	9.876033	10.317567	10.2905	9.539167	9.6561	10.365633	9.743233	10.0896	10.161	9.9808	9.199367	10.159367	9.812933	9.7194	9.160733	9.797133	10.1881	9.681267	9.7525	9.4762	10.0252	10.5847	9.7105	10.367367	9.108367	9.9568	9.372667	9.846933	10.1186	9.454367	9.888833	10.1721	9.4462	9.564633	9.327867	10.324267	10.5736	10.154633	10.2204	9.2269	9.868633	9.8254	10.270267	10.068033	10.125933	10.671933
ANXA2P1	10.0345	10.1728	10.2904	10.5784	10.92895	11.0381	10.46195	10.1746	11.288	10.66055	11.08475	10.83635	10.72125	9.972	11.09775	10.31875	10.75775	9.85355	10.4132	10.89	10.6009	10.2493	10.0643	10.5691	10.90105	10.7675	11.12065	9.6311	10.68495	10.2169	10.41665	10.75765	10.6902	10.88255	11.0397	10.4183	10.27315	9.7954	10.92115	11.1594	10.83835	11.08355	9.96965	10.0975	10.5254	10.879	10.70015	10.82755	11.1261
ANXA3	8.0812	8.5714	8.5169	8.9848	9.1966	8.0634	8.9976	9.6111	7.3531	7.1206	9.2851	9.3096	8.6504	7.8643	7.8126	7.9912	9.3164	9.6488	8.634	7.1421	8.9651	7.9186	7.4888	7.6182	8.8715	9.4544	8.3877	7.0921	8.7372	7.466	7.935	8.5621	8.098	9.1471	9.5692	7.8671	8.6602	7.3101	8.889	7.9177	8.87	8.4698	7.5752	7.4142	8.0511	9.5243	7.8004	9.3173	10.0403
ANXA5	10.2522	9.6202	9.9133	9.4516	9.6686	9.6704	9.7975	9.8036	9.298	10.3497	11.0571	9.8019	10.4051	9.8243	10.5933	9.2584	10.3125	10.7064	9.955	10.0655	9.2693	10.1517	10.0907	9.701	10.5279	10.792	10.2191	10.5846	9.0588	9.4708	10.0531	9.7175	9.5583	9.4088	10.0382	10.72	9.7814	10.1354	9.7789	10.1406	9.905	10.7835	9.3022	9.7031	9.8373	10.2856	10.1481	10.2247	10.8525
ANXA7	10.1054	10.2809	9.764	10.6194	10.2258	9.8579	9.4284	10.4688	10.0932	9.8877	9.901	10.2763	10.3488	9.957	9.7736	10.0726	9.1742	10.2519	10.1623	9.4716	9.9009	10.3158	10.2558	10.3977	10.3326	9.6328	10.2244	9.7471	9.5873	9.4505	9.4968	10.3431	9.6608	9.4347	10.5076	10.2176	10.0505	10.6045	9.9452	9.376	9.5693	9.7594	10.0304	10.0586	10.2818	10.1878	10.1627	10.1636	10.8125
ANXA8	9.2207	9.22385	8.0422	9.3283	9.42215	8.66795	8.73855	8.81905	9.56375	9.91645	8.43725	9.19955	9.4841	8.9048	10.357	9.05925	8.7851	7.60345	8.8979	8.8543	8.9992	9.19885	9.05505	10.0072	9.3276	8.4634	9.44295	7.5859	9.34715	8.7929	8.63075	9.87755	8.8759	9.3406	9.30035	8.8816	8.9949	9.56955	9.3264	9.0268	9.56625	8.9519	8.2082	8.66205	9.191	9.26635	9.46505	9.49855	9.5696
ANXA8L2	8.2497	7.763	7.0847	8.0701	8.5458	7.7668	7.6203	7.9948	9.1254	9.2876	7.8848	7.9221	8.3178	8.4284	9.6738	8.153	8.4506	6.9363	8.036	7.9841	7.4598	8.3424	7.9325	8.672	9.2065	7.4526	8.5967	6.7561	8.4159	8.0531	8.8068	9.0681	7.9931	8.2636	7.9476	7.8702	7.6855	8.7849	8.737	7.6892	8.3714	7.8306	7.4302	7.9671	7.8916	9.0025	9.0734	8.1267	8.7767
ANXA9	6.5366	6.372	6.7401	6.2899	6.7823	7.5758	6.3419	7.6409	7.0911	6.1788	6.4903	7.5406	6.4457	6.9627	6.2699	6.5939	6.3542	6.2151	6.438	6.8379	7.3456	6.4344	6.4541	7.5599	6.4451	6.3785	6.5551	6.2389	7.7284	6.716	6.446	6.4387	7.3059	7.614	6.4837	6.353	7.7864	6.8518	6.594	6.4321	6.4342	6.4556	7.1226	6.5579	6.6601	6.4411	6.5934	7.262	6.2764
AOF2	9.2478	9.6102	10.1458	8.8953	9.206	9.3808	9.5562	9.1041	9.1347	9.5767	9.3354	8.8441	9.5918	9.3219	9.3883	9.6105	9.6951	9.2393	9.0332	9.5722	9.8439	9.4736	9.5309	9.1975	8.8719	9.4401	9.5332	9.5464	9.0555	9.1712	10.0102	9.5849	9.429	8.9759	8.8771	9.1978	8.9917	9.234	10.0068	9.342	8.8447	9.3708	8.9923	9.153	9.7356	9.3933	9.4626	8.869	9.9601
AP1G2	8.3016	8.2923	7.8736	8.701	8.5147	8.1702	8.0546	7.912	8.4501	7.781	7.9422	8.1977	8.1991	8.542	9.0013	8.3808	8.0092	7.7012	7.8923	8.0893	8.1855	7.8826	8.5102	7.9685	8.4484	8.0289	7.8533	8.3303	8.5961	8.8842	8.3177	8.5049	8.6018	8.7111	7.8954	8.4822	8.4777	7.6153	8.1866	8.821	8.4722	8.4894	8.5247	8.328	8.2977	8.0818	8.5246	8.3776	8.5539
AP1S2	8.65535	7.9639	9.3978	7.5586	8.10455	7.7781	8.2367	7.94465	7.6366	8.25025	8.11915	8.29785	8.0094	8.2796	7.86615	7.9219	7.2094	8.5975	8.624	7.71875	7.8492	7.9573	8.1126	7.5368	7.9291	8.6415	7.93755	8.85945	7.488	7.69315	7.53255	7.5728	8.386	7.58095	8.4946	8.30425	8.26565	7.7084	7.68865	7.41225	8.22985	7.86195	8.92615	8.2864	8.1319	8.6502	7.61265	7.91605	8.4669
AP2M1	8.71985	8.44075	8.63845	9.91845	9.45315	9.21565	9.19025	9.56215	9.62425	9.48455	8.9495	8.6579	9.0441	10.13545	9.3081	9.54055	9.4056	8.49115	8.7677	9.11515	9.45595	9.24715	9.3237	9.5311	9.1396	9.27255	9.47025	8.3715	8.83475	9.8621	9.34945	10.1093	9.48085	9.0065	9.00065	9.09595	8.5422	9.0119	9.53015	9.90335	9.2447	9.9586	8.8017	9.25205	9.0197	9.1623	10.1	8.852	9.19035
AP3M2	8.3801	8.1633	8.9322	7.8799	7.9913	7.7145	8.5923	8.086	8.2059	7.8412	7.5731	7.9263	7.9044	7.9044	7.6163	7.8729	8.3835	7.4508	8.8264	8.0748	8.5461	7.9967	8.2201	8.0822	8.0858	7.4114	8.2775	8.8647	7.6856	8.4814	8.6229	8.0437	8.4462	7.6503	7.4689	8.2922	8.1425	9.037	7.9882	7.5343	7.681	7.8604	8.3758	7.9244	7.703	7.9756	8.0148	7.4822	7.4052
AP3S1	8.1556	8.6622	7.8314	8.9626	8.6362	8.2634	8.3682	8.8735	8.1023	8.5153	8.9337	8.5651	9.0946	8.3375	8.8313	7.9008	8.8904	8.1808	8.6437	8.6796	8.444	8.7044	8.5729	8.8857	8.964	8.7177	9.2632	8.1374	8.5893	7.9812	8.4696	8.6824	7.6593	8.6336	8.0445	8.1629	8.4084	8.718	8.8666	8.5069	8.581	8.8914	8.0783	8.4993	8.9721	8.7896	8.5439	9.4593	9.0277
APBB1IP	9.1148	8.0556	7.2403	7.7176	8.2544	7.7562	8.693	7.7186	7.2485	8.1145	7.5249	7.8666	7.6294	8.8811	7.5429	7.3539	8.4498	7.8774	8.2598	7.1733	7.6378	7.6417	9.1047	7.3362	7.7936	8.7736	7.8459	8.1164	7.1038	7.7167	7.0188	7.7091	8.2089	8.1974	7.3311	8.1857	8.8936	7.963	7.6811	7.4776	8.2211	7.4069	9.4455	8.8202	7.3927	8.0399	8.013	7.4863	7.2025
APCDD1	7.8316	7.4882	10.7306	7.9842	7.8406	8.0063	7.9539	8.27	8.3074	8.7055	8.6653	8.858	9.2912	8.096	7.802	8.4706	7.5161	7.5928	7.7283	9.3579	7.6033	8.8743	7.4024	7.7333	8.8308	8.6664	8.7468	8.137	7.9013	7.654	7.243	8.1897	8.0302	8.5611	8.3585	8.6397	7.7449	7.2161	9.0046	9.0018	8.0512	8.6668	7.2167	8.53	9.1597	9.0476	9.0672	9.523	8.959
APCDD1L	6.7329	6.7487	7.8819	6.5711	6.4818	7.1436	6.6119	6.5903	7.9505	8.4281	7.6446	7.779	6.7556	7.5041	8.1486	6.366	7.8219	8.598	6.5271	7.3923	6.4584	7.178	6.4564	7.2194	7.0698	8.3353	7.9183	6.7678	7.4488	6.4546	9.0203	6.5643	6.8004	7.4122	6.9035	7.381	6.6589	6.3074	7.1555	8.5346	6.9541	7.6095	6.4422	7.2891	6.8897	7.6887	6.7593	7.1791	6.8606
APLNR	7.6202	6.8944	7.475	6.5633	6.8946	8.1883	8.197	6.8331	7.7129	7.751	7.6499	7.218	6.9245	7.4675	7.419	7.9114	6.5222	7.08	7.5647	6.9286	7.2415	7.447	7.0521	6.8336	6.8303	9.0118	6.9667	7.3481	6.7712	6.5492	6.9433	6.8171	7.3003	7.9218	7.2989	8.2568	7.1736	6.6008	7.742	6.8819	8.1864	6.7628	7.1538	8.6056	7.7971	7.9835	7.5962	7.3693	7.2679
APM-1	6.6974	7.751	7.552	8.5418	7.9463	8.2847	7.7259	7.9255	6.9121	6.3199	7.3731	7.9121	6.7841	6.7383	6.8234	7.2217	6.684	8.0556	7.0707	8.3042	8.202	7.2197	6.7764	8.047	7.3861	6.7592	7.0341	6.8344	8.7393	7.746	6.5166	7.795	7.8528	7.2029	7.6978	6.8657	7.2548	7.3116	7.2424	7.8928	6.5399	8.6012	7.0283	8.1168	8.2716	6.8673	7.6155	7.2468	7.1164
APOA1BP	9.3733	9.1526	9.5464	9.0927	8.9569	9.541	9.0671	9.149	9.8666	8.9274	9.736	9.0149	9.4498	9.5427	8.9928	9.8079	10.1072	9.3171	8.8718	9.6137	9.7738	9.6473	9.1819	9.3312	9.2535	8.9841	9.1799	9.4603	9.1521	9.3731	9.549	8.8478	9.7708	9.4609	10.1775	8.9857	9.098	9.4123	9.5147	9.3888	9.9894	10.2215	9.0733	9.6021	9.3045	9.1724	9.5196	9.537	9.2718
APOBEC2	6.2277	6.3898	6.1569	6.2755	6.3487	6.403	6.2305	6.1997	6.2777	7.7152	7.2637	6.4532	6.2934	6.4727	6.3288	7.7375	6.5105	6.3378	6.3517	6.1489	6.3071	6.2706	6.2593	6.2599	6.3675	7.1723	6.3524	6.0899	7.3735	6.2086	6.2985	6.3194	6.4496	6.4577	6.3533	6.5961	6.7288	6.3371	6.4046	6.412	6.2771	6.2558	6.4094	7.1411	6.5617	6.8214	6.3523	6.3604	6.3306
APOBEC3A	7.2258	6.9036	6.8937	8.2792	7.4084	6.7849	7.3726	7.051	6.7704	6.6263	7.222	8.3488	7.8864	6.7837	6.6495	7.9853	7.4893	6.4062	7.0577	7.4358	6.6005	7.145	6.631	6.8618	7.1084	7.8376	7.7561	6.4532	6.4079	8.0577	6.9831	8.5748	7.4905	7.8639	6.6969	6.7302	6.6879	8.1288	6.9621	7.5048	7.3005	7.6929	7.0772	6.6523	6.3916	8.0175	7.2937	7.3924	8.1858
APOBEC3B	7.1954	7.7487	6.5415	7.311	7.6917	6.8251	6.9003	7.7747	6.8326	6.795	6.5123	6.6205	6.6526	7.2389	6.8353	7.0105	6.6827	6.4413	7.8065	6.9867	7.5226	6.9069	7.3332	7.6636	7.4009	6.4969	7.2624	7.0682	6.3158	7.1956	6.8669	7.8038	7.4141	6.3539	7.3185	7.3325	6.6128	8.0287	6.5133	7.0149	6.685	7.5219	6.7499	7.0384	6.5902	6.9581	8.1613	6.5934	7.0863
APOBEC3D	7.3302	7.6476	7.2252	7.2527	6.9275	7.1311	7.6489	6.4464	7.2192	6.8402	6.5368	6.7029	6.5217	7.5896	6.8564	6.7954	6.967	7.4009	7.5026	6.8827	7.5895	6.5618	7.213	7.1466	7.5734	6.7419	6.7582	7.2793	6.4637	7.72	6.7815	7.3184	7.535	7.4717	6.4325	7.1641	7.1738	7.2782	6.8403	6.5968	7.0062	6.4834	7.6627	7.2461	6.7265	7.0097	7.1442	6.5429	6.6413
APOBEC3G	7.68435	7.6235	7.46015	7.5877	7.15155	6.74175	7.1618	6.9288	6.82555	7.05035	6.7316	6.7854	7.22075	7.4023	7.1823	6.86795	6.5396	7.01085	7.78485	6.641	7.37105	7.03045	7.5513	7.47525	7.36625	6.78815	7.33115	8.20645	6.62005	7.36735	6.71575	7.18715	7.0554	6.97185	6.66265	7.40285	7.44705	7.7141	6.90155	6.73945	6.74605	6.6545	7.4305	7.2039	6.82205	7.3294	7.5414	6.6522	7.0156
APOC1	9.0624	8.5285	8.2623	8.562	7.495	7.2971	9.7947	6.7958	7.3562	8.5945	7.3287	7.3436	7.1948	9.4617	9.1084	7.1482	6.9287	7.8361	8.2354	7.5072	7.0998	7.7375	9.6313	7.4357	7.5731	8.0309	7.5485	8.3625	7.022	9.1054	7.0744	7.8039	9.19	7.2817	6.4821	8.4591	7.2264	7.9765	6.7806	7.7959	9.9539	8.7456	7.2065	8.0999	8.3229	7.4446	7.0978	7.7615	6.6324
APOD	8.4535	6.951	8.9819	6.6223	7.2968	7.7915	6.8134	6.3009	7.4848	8.4518	10.5908	10.1281	7.0258	7.185	8.0386	7.7358	6.7485	10.5001	6.8175	7.4258	7.1613	8.5855	7.1168	7.3275	7.4875	9.7706	6.9432	6.5233	10	6.3321	6.5262	6.9644	7.6736	8.1564	6.7646	9.2078	9.9284	6.4133	7.7175	7.7533	6.5112	7.7222	9.8688	9.2171	7.8941	8.046	7.2243	7.0166	7.6377
APOE	9.26	9.1042	8.5974	9.1295	7.9889	7.7917	9.9894	6.9037	7.5629	9.2343	7.8258	7.8453	8.2026	9.4934	9.2334	7.4869	8.0196	8.0513	8.5487	8.2535	7.0264	7.8879	10.0004	7.4259	7.7546	9.2361	7.6714	9.6377	7.3918	8.784	8.3094	8.022	9.4546	7.8777	7.1384	9.6415	7.7638	8.5546	7.4111	8.2033	10.45	8.5252	8.3077	8.5691	8.3528	8.0695	7.6024	8.1484	6.838
APOL2	6.94295	7.059	7.3571	9.0064	7.3431	6.95525	7.7764	7.5176	7.51325	7.1068	6.87695	6.7182	7.34735	7.41565	8.49915	7.46425	7.191	7.1312	7.24835	6.74	8.24415	6.88005	7.0031	8.0873	7.70585	6.97545	7.67605	7.09615	6.75115	7.90205	6.9167	8.45175	7.0761	7.9789	6.83815	7.38405	7.02305	7.3653	7.6538	8.7435	7.44015	6.9793	6.9686	6.88825	6.95155	7.2912	8.196	7.9451	7.382
APOL3	9.1805	8.5847	7.6442	8.1776	8.2173	7.9619	8.5669	7.0587	7.6384	7.7457	7.5223	7.4185	7.9556	8.6909	9.1352	7.8589	7.7365	7.9353	8.1359	6.9957	8.2477	7.4719	8.8881	8.2873	8.2893	7.4822	8.3952	8.655	7.2719	8.2902	6.9352	8.3066	7.8875	8.2209	7.0845	8.2555	8.1458	8.0818	8.4559	7.9262	7.6179	7.7427	8.7442	7.8069	7.0559	8.448	8.6543	8.0315	8.05
APOLD1	7.1701	7.5994	8.2099	7.2395	7.0967	7.3542	7.3154	7.1894	7.0898	7.7671	7.0993	7.7945	7.341	7.288	7.2769	7.1767	6.8633	6.887	7.3265	7.1488	7.3702	7.9169	7.0547	7.0144	7.0807	8.3495	7.17	7.53	6.7493	6.6231	6.9259	7.016	7.0849	7.6362	7.3238	7.7495	7.5537	7.1453	7.8879	6.766	7.1134	7.6587	7.1163	7.1378	7.3989	7.0874	7.5968	7.3594	7.4333
APP	7.2017	7.538533	8.2758	7.750467	7.5571	7.2796	7.8495	7.6165	7.5261	8.216367	8.665233	7.6266	8.728833	7.5889	7.859233	7.4064	8.4384	7.7156	7.569967	7.263633	7.853633	8.411267	7.3804	7.6718	8.0536	7.905667	8.176067	7.592033	7.097167	7.0236	7.805533	7.810833	7.139567	7.267567	8.1695	7.9844	7.689633	7.570133	7.7111	8.5041	7.918167	7.528267	7.111367	7.2694	7.459133	8.2592	7.9967	8.393667	8.367333
APPL2	8.1299	8.0506	8.4728	9.2719	8.5736	8.5492	8.2224	8.986	8.493	8.4033	8.127	8.7428	8.8623	7.9442	8.3985	8.5041	8.207	8.3075	8.1552	8.3513	8.9868	8.6083	8.4184	8.5426	8.7637	8.2605	8.8726	8.2163	8.6326	8.8253	7.7126	8.1297	8.6037	8.6705	8.0147	8.2708	8.5524	8.6586	8.6754	8.8268	8.6202	7.9461	8.3851	8.7579	8.8461	8.2864	8.689	8.7167	8.8974
APRT	8.51445	7.861	8.756	8.24995	8.25125	8.3699	9.05715	7.96905	8.766	8.62205	8.3041	8.2007	8.77515	9.03145	9.04655	8.1653	8.6289	8.30095	7.96305	8.4819	8.85945	8.88935	7.89055	8.7046	8.76445	8.4708	8.46945	7.6678	8.5589	9.5022	8.3287	8.75105	8.67015	8.65845	8.9433	8.27785	8.35915	7.8897	9.09875	8.73425	9.03925	8.65445	8.6958	8.7193	8.67125	8.11625	8.7964	8.8119	8.67805
AQP3	6.9707	6.8868	7.3789	8.6704	9.3516	9.1178	8.5948	8.0963	7.2731	7.4202	7.9974	9.4467	7.7749	7.225	9.0814	8.088	8.1671	7.4026	7.1298	8.3524	7.5759	8.1446	7.2588	7.8165	8.9997	8.2577	8.4942	6.8385	8.9793	8.4151	8.7553	7.6846	8.4361	10.1071	6.7427	7.9405	8.9937	6.7618	9.0226	9.2581	8.2822	7.2332	7.9079	7.3178	9.2118	7.7648	7.2943	9.4864	8.7014
AQP9	7.2432	7.2	7.3041	7.4012	6.2733	7.4969	7.6022	6.7074	7.5934	7.0865	7.2777	6.6433	8.0747	6.796	7.0659	6.9815	8.3138	6.4684	8.7467	6.9149	6.941	7.5149	7.3839	6.7867	6.8517	10.0294	7.1598	7.5768	6.6076	6.4566	7.9079	6.7514	6.6668	6.9868	7.1114	6.7659	6.8251	7.2486	6.8546	6.709	9.1728	7.7747	6.7456	8.3517	6.9299	7.2012	6.9198	6.7992	7.0152
ARAP3	7.3724	6.7639	8.158	7.48495	7.98685	7.73315	8.0962	7.80765	8.0493	7.881	7.531	7.7363	7.3493	7.74385	8.1987	7.57365	8.2142	7.53325	7.0784	7.75655	7.2349	7.60355	7.45195	7.1199	7.6617	8.6082	7.75805	7.5601	6.97785	7.4988	7.45595	7.61575	8.28355	7.8934	7.94445	8.1587	7.57285	6.79045	8.0911	7.665	8.37885	8.14815	7.55765	7.9585	7.66125	7.6899	7.6945	7.649	7.5946
ARD1A	8.3898	8.2619	7.886	8.603	7.9062	8.1661	8.3528	7.7362	8.4769	8.6682	8.5563	7.8959	8.2693	8.7588	8.372	7.9834	8.937	8.0149	8.2256	8.5253	8.7764	8.0398	8.1247	8.2448	8.2686	8.3456	8.3853	9.1015	8.1856	8.5206	8.864	8.0093	8.5719	8.47	7.7565	7.8862	8.055	9.0944	8.5539	8.3449	8.5616	8.6812	8.2955	8.3763	8.07	8.0055	8.4429	8.2338	8.2326
ARF5	9.3624	9.2366	9.2383	9.1425	8.995	9.5304	9.186	9.1453	9.3069	9.0983	8.9146	9.1109	9.1454	9.6196	9.1901	9.7739	9.3546	8.6487	9.0771	9.4617	9.6144	9.2648	8.8822	9.2415	8.64	9.2351	9.1419	9.4505	9.8106	9.6158	9.3006	9.3007	9.8613	9.7539	9.5594	9.2413	9.0725	9.0793	9.7641	9.6137	9.763	9.345	9.1352	9.603	9.6807	8.8045	9.3885	9.4073	9.1888
ARG1	6.3372	6.3356	6.4772	6.3137	6.4106	6.745	6.3933	7.2452	7.6158	6.3555	6.4182	6.8447	6.2647	6.3199	6.7684	6.342	6.566	6.4568	6.3031	7.2211	6.5786	6.5264	6.4245	6.4769	6.3613	6.3684	6.3808	6.4427	7.2089	6.3914	6.3923	6.3857	6.5552	7.3423	6.3759	6.3941	6.47	6.5203	6.5356	6.8044	6.3443	6.423	6.4189	7.565	6.914	6.6368	6.3107	7.8014	6.4155
ARGLU1	10.9201	11.0183	9.9751	10.1092	10.8543	10.5293	10.3233	10.3327	9.8992	10.5501	10.4996	10.8811	10.2017	10.2238	10.2226	9.8874	10.4615	10.211	11.1313	9.8763	9.9349	10.0049	10.6879	10.7438	10.7957	10.0689	10.26	11.0062	10.1999	10.1665	9.4866	9.946	10.6692	9.9924	10.1874	10.6631	10.4737	10.1965	10.0918	10.2478	9.7172	10.1449	11.0285	10.354	10.3658	10.6827	10.5295	9.9576	10.2232
ARHGAP1	8.7115	9.1231	9.4128	8.9932	8.9956	9.4119	9.3396	8.7282	9.4864	9.7762	9.4141	9.1946	9.5325	9.2635	9.5299	9.3809	9.2601	9.0117	8.8784	10.2345	9.1424	8.9639	8.9915	9.3015	9.1619	9.5459	9.032	8.8668	9.5647	9.0287	9.2709	9.1729	9.1962	9.9754	9.6797	9.6203	9.2683	8.8292	8.9262	9.8389	9.491	8.9297	9.2863	9.1383	9.4362	9.4458	8.8804	9.7208	9.5993
ARHGAP15	8.9134	8.0113	7.1057	7.0953	7.9628	7.218	8.0091	6.7155	7.0671	7.5254	7.4467	7.7723	7.2516	8.7138	7.0443	7.1294	6.7562	7.9621	7.7941	7.2263	7.3416	7.197	8.4959	7.0451	7.4224	8.129	7.7034	7.678	6.7406	7.507	6.7996	7.3037	7.6914	7.9197	6.5936	7.488	8.282	7.4466	7.4542	6.9373	7.4796	7.0712	9.1897	8.2986	7.2338	7.4039	7.3009	7.1114	6.9528
ARHGAP21	9.4466	10.1385	9.4803	10.2269	9.3724	9.4801	9.3553	9.7999	9.7659	10.2068	9.9274	9.8384	9.875	9.4928	9.2227	9.7792	9.553	10.2287	10.2028	9.855	9.9725	9.7518	9.3947	8.912	9.8056	10.1708	10.1974	9.7637	9.4381	10.2075	10.0647	10.3176	9.8871	9.5675	9.4907	10.2484	9.5591	9.2266	9.7914	9.2993	9.8209	9.7142	9.3059	9.3471	9.7802	10.2275	9.8438	9.587	10.6392
ARHGAP22	7.8156	7.1807	7.5943	6.5398	7.1399	6.8894	7.468	6.7412	7.599	7.3043	6.956	6.8861	7.2917	8.3089	7.53	7.0683	7.2541	6.7797	7.0749	6.8091	6.9171	6.5675	7.4991	7.0986	7.3824	7.63	7.1625	6.8992	6.7205	7.1724	6.5754	7.1766	7.8321	7.165	6.8039	7.3759	6.9021	6.8614	7.0348	6.979	7.0999	6.8131	7.6034	7.0668	7.2274	7.843	7.1191	6.6222	6.8044
ARHGAP23	9.3333	9.5598	9.3867	10.1832	10.5371	10.4019	10.2743	10.1731	10.736	9.4755	8.8194	10.2393	9.9643	8.9665	10.3155	10.6698	10.1775	8.5252	9.3395	9.9782	9.9867	10.3535	9.9775	9.9891	10.3459	10.121	9.8378	8.2344	9.9392	9.8875	9.6143	10.4295	9.8036	10.0617	10.4014	10.1664	9.7704	9.765	10.0597	10.765	10.4109	8.8976	9.6298	10.0902	10.1393	10.1429	10.2679	9.6871	10.1101
ARHGAP25	8.5102	7.6875	7.0842	7.3568	7.7604	7.2757	7.6883	6.8946	7.0431	7.5422	7.1011	7.3411	7.3648	8.4146	7.4966	7.1077	7.1554	7.445	7.4372	6.9351	7.5287	7.4048	8.3796	7.0871	7.6718	7.7087	7.6899	7.7976	6.8271	7.5	6.7115	7.3947	7.6346	7.251	6.7159	7.3059	8.2104	7.6149	7.3411	6.9515	7.4456	7.1381	8.6937	7.9576	7.145	7.4921	7.3035	7.3378	7.0326
ARHGAP4	8.5488	8.4268	7.8581	8.4898	8.1183	7.5012	8.6191	7.1509	6.8768	7.6034	7.2287	7.3186	7.1265	8.9747	7.3585	7.4866	7.1499	7.7849	8.2266	7.1986	8.6765	6.6689	8.5121	7.7621	8.325	8.0086	7.6925	8.1132	6.5525	8.8046	6.722	8.3768	8.0139	7.9036	7.2201	8.028	8.5003	8.4893	7.5251	7.0537	7.5752	6.9374	9.0678	8.2068	6.9586	7.4532	7.2184	6.85	6.7578
ARHGAP9	8.6216	7.5722	6.95395	7.23975	7.8377	7.2749	8.18345	6.7146	6.94795	7.61725	7.09825	7.61285	7.2144	8.7547	7.2602	7.33465	6.8733	7.24425	7.74885	6.9495	7.1385	7.10215	8.37105	6.9864	7.7171	8.1786	7.54105	7.58765	6.6531	7.5834	6.69915	7.3122	7.63965	7.9472	6.4537	7.6854	8.42485	7.4216	7.34055	7.00065	7.5665	7.0189	8.862	8.28955	6.78435	7.32585	7.3399	6.93035	6.73365
ARHGDIA	9.8875	9.368	9.9689	9.2492	9.4728	10.3865	10.1261	9.534	9.8647	10.0946	9.6935	9.6684	9.8376	10.3397	10.1879	9.9796	10.4338	9.1787	10.0069	10.3608	9.7445	9.8603	9.9436	9.5254	9.8948	10.5355	9.9192	9.5284	10.1816	9.0885	9.9836	9.0786	9.8032	10.5076	10.3619	10.1549	9.9495	9.851	9.8612	10.3868	10.2669	9.5325	9.9844	9.8962	9.6301	10.3112	9.6763	9.9113	10.159
ARHGDIB	11.9865	11.1954	10.9304	10.3862	11.3199	10.846	11.4092	9.5467	10.6846	10.9373	11.0886	10.9607	10.2635	12.0648	10.7139	10.5888	10.0728	11.5175	11.1969	10.1696	10.5892	10.6412	11.7394	10.3248	11.0014	11.5645	11.0025	11.1152	10.4682	11.3118	9.2158	10.5244	11.3015	11.038	9.2748	11.3126	11.6825	10.747	10.6263	10.0337	11.1586	10.1428	12.1432	11.4315	10.3891	11.1205	10.6748	10.1689	10.6685
ARHGEF10	7.7619	7.3242	8.7994	7.3532	8.047	7.7442	7.468	8.5641	8.031	8.5063	8.326	7.9485	7.8473	8.1685	8.1659	6.9864	8.4407	8.6705	8.0591	7.8118	8.2423	8.0088	7.7256	7.8208	8.2998	8.7964	8.9917	7.7278	7.6513	7.8355	7.8393	7.4085	7.9867	7.4847	7.9267	8.8402	8.2226	7.465	8.1876	7.3959	7.9558	7.7512	8.0272	8.1852	8.3466	8.2708	7.7051	7.6187	8.2258
ARHGEF16	8.3331	8.9714	8.3706	8.6416	8.426	7.8762	9.1617	8.0333	7.8176	7.35	8.0389	7.889	8.0444	8.5577	7.1197	8.8292	8.9229	7.8536	7.8886	8.5846	8.3051	7.9881	8.4376	8.16	8.79	7.2618	7.9557	8.244	7.958	8.6233	8.8251	8.0222	8.5278	7.3217	8.3276	8.0254	7.5931	8.3836	8.0956	8.2877	7.6838	9.1901	7.177	7.9796	8.8267	7.8108	8.1711	7.8175	8.4661
ARHGEF18	9.5085	9.6717	9.4638	10.1456	9.6165	9.9591	9.4188	9.1211	9.5946	9.4986	8.9992	9.9326	9.6095	9.8207	9.6812	9.5139	9.6343	8.9299	9.5814	9.8837	9.4077	8.9608	9.4076	9.5859	9.1207	9.4151	9.3763	9.2168	10.082	9.2652	9.7633	9.3565	9.7437	9.9314	9.7951	9.1066	9.8677	9.7076	9.3633	9.0629	9.4801	9.3728	10.2817	9.701	9.4867	9.231	9.0399	9.3252	9.2596
ARHGEF19	7.8695	8.3783	7.5709	8.2563	8.3957	7.8902	7.8944	7.9344	7.9728	7.5668	7.4961	7.5013	7.0692	8.4158	7.6247	8.4566	7.8066	7.5763	8.1719	8.1747	8.0348	7.5764	7.8821	8.6056	8.0765	7.7155	7.4915	8.8109	7.5927	8.4839	7.6149	8.2294	8.2913	7.5239	7.5209	8.1405	7.4548	8.7403	7.8791	7.857	7.7565	8.2986	7.4092	7.6864	8.2513	7.3386	8.0849	7.0783	7.7222
ARHGEF2	10.6265	10.1176	10.797	9.4839	9.7721	10.2727	10.3184	9.2847	9.9862	9.9671	9.8034	9.946	9.1012	10.506	9.6148	9.551	10.541	10.2626	10.2109	9.7928	10.2995	9.4723	10.262	9.6333	9.7919	10.5573	9.7749	10.7221	9.458	10.1166	10.2589	9.7461	10.5107	10.4235	9.866	10.587	10.4546	9.6968	9.8515	9.3981	10.4113	10.2204	10.7162	10.4263	9.6033	9.4945	9.4843	9.4822	9.5205
ARHGEF3	9.9306	9.9985	9.3753	9.4167	9.2167	9.0567	9.2385	8.6767	8.5993	8.9391	9.4561	9.3244	9.3107	9.1315	8.9328	9.1395	8.9633	9.8175	9.9906	8.5164	9.1019	9.0276	9.7358	9.0661	8.9405	9.1131	9.1913	8.9304	9.1567	9.9642	8.6723	10.1247	9.3001	9.2671	8.7474	9.3816	9.7366	9.304	9.0105	9.081	9.14	8.4797	9.9999	9.042	9.448	9.2212	9.391	8.9688	8.748
ARHGEF4	6.5775	6.93935	6.6927	7.5958	7.79005	7.7042	6.8664	7.60515	7.6555	7.49595	7.0571	7.5198	7.26625	6.9974	7.3038	7.7124	7.1631	6.69145	6.70315	8.345	7.14045	7.71815	6.6566	6.9649	7.1692	7.04125	7.4755	6.74565	7.76955	7.146	7.115	7.2708	7.20815	7.96885	8.07765	6.8566	7.1114	6.9619	7.2838	8.13165	7.89685	7.76	6.8059	7.395	7.8926	7.2319	7.3593	7.98645	7.82965
ARHGEF5	7.351	7.5548	7.6957	8.4591	8.1247	8.5419	7.9195	8.2896	8.329	7.3799	7.7328	8.4499	8.4351	7.5793	8.0459	7.9464	8.5083	7.6935	7.3067	7.6393	8.068	8.2652	7.5655	8.0451	7.2811	7.505	8.3731	7.5983	8.4733	7.9527	8.0495	8.4336	8.0089	8.4733	8.6611	7.5223	7.8648	7.7574	8.2411	8.9132	8.3768	7.9454	7.46	7.7916	8.0161	7.8083	8.6505	8.5975	8.2638
ARHGEF5L	8.8553	8.6837	8.8052	9.8225	6.5357	9.6712	9.1751	9.3954	8.5062	8.3512	8.9617	9.4468	9.857	8.1066	9.1785	8.6838	9.2989	8.7723	7.807	8.209	9.1472	9.5269	8.8367	9.2476	6.9752	8.652	9.6912	9.0658	8.764	9.3023	8.8961	9.0437	8.8705	9.5858	6.9332	7.8311	8.8444	8.8495	8.029	9.1594	9.7044	9.0648	7.639	8.177	9.4231	9.1387	7.402	10.2257	9.7736
ARHGEF6	9.7486	8.5098	8.395	7.8914	8.8417	8.1542	8.9533	7.3458	7.457	8.7269	8.1395	8.6559	8.1972	9.383	7.9261	8.069	6.9724	9.0163	8.4849	7.6923	8.3914	7.8965	9.253	7.4342	8.2664	8.9084	8.2548	9.6121	7.5595	8.2027	6.9105	8.1251	8.6742	8.2451	7.1725	8.9734	9.0038	8.1424	7.9616	7.6954	8.1207	7.4784	9.9224	8.9349	7.8777	8.6473	8.441	7.6557	7.345
ARID3A	7.7333	7.7876	8.5414	8.0507	7.6747	8.1843	8.0071	6.8752	8.3666	8.0314	7.5052	7.6471	7.9502	7.7053	7.9776	7.9114	9.096	7.8264	8.081	8.3781	7.4303	8.0749	8.2701	7.3259	7.8738	8.395	7.8636	8.671	7.7236	7.5325	8.533	7.7148	7.5376	8.3714	8.5625	7.8559	7.8056	7.2826	8.3279	8.3709	8.56	7.5587	8.3833	7.8167	7.8836	7.7924	8.0257	7.6454	7.4381
ARID5B	9.3557	9.8796	8.8974	9.3671	9.8133	9.6064	8.915	10.1445	9.2794	9.2311	8.9773	9.6516	10.1795	9.1176	9.2149	8.9533	8.4003	9.376	9.8693	8.9244	9.3961	9.9032	9.8881	9.4028	9.3207	9.03	8.859	9.858	9.3308	8.6596	8.3168	8.9843	9.1228	8.9565	9.6081	9.7815	9.5847	9.4384	9.08	8.3043	8.9527	8.8818	9.7136	9.2263	9.5353	9.6199	9.2436	8.808	8.9579
ARL14	6.9381	6.9474	6.5304	6.3328	6.5846	6.7261	6.8605	6.421	6.5711	7.988	8.4602	6.6565	7.9185	7.1156	6.7728	6.644	7.6279	6.326	6.7037	6.5006	6.3865	6.6066	7.6181	6.6952	6.5399	6.6365	6.873	6.5422	6.6036	6.5605	6.5063	6.524	7.4941	7.8982	6.5439	6.9173	6.5873	8.1305	6.9444	7.9999	6.5587	6.5574	6.7729	6.5696	6.3519	6.8865	7.3053	7.2194	6.7802
ARL17P1	8.6769	8.3279	7.5572	7.9488	8.8062	7.4362	8.2569	6.9949	7.2658	8.405	8.0538	8.486	8.2058	7.1241	8.2487	8.635	8.5272	8.4778	7.4947	7.4146	7.7006	7.5725	8.6499	7.3771	8.7878	7.302	7.4751	8.5832	7.5397	8.0994	7.4214	8.919	8.4884	8.1828	7.245	8.5761	8.1716	8.4022	8.8356	8.1668	6.7791	7.7938	8.4544	8.6864	7.3723	7.3628	7.6254	7.1212	7.2684
ARL2	9.8795	9.7585	10.5388	9.5295	9.2676	9.8233	9.7908	9.2209	9.9028	10.1672	10.472	9.4203	9.7492	10.1739	9.6848	10.6982	10.291	9.8112	10.0618	9.8992	9.9099	10.0569	9.5965	9.4633	9.607	10.0916	9.608	9.8751	9.9288	10.8604	10.2349	9.9741	10.643	10.0322	9.1472	10.3226	9.7317	9.2659	9.6706	9.2959	9.9891	10.0936	9.9755	10.299	10.1536	9.885	9.3302	9.2597	9.5631
ARL6IP5	10.9578	11.0007	9.9458	10.3485	9.9493	10.0745	10.5046	9.4501	9.5063	10.3784	11.0338	10.6303	10.3713	10.4995	10.3946	9.9611	9.4187	11.1538	10.7956	9.281	9.9976	9.893	10.6479	9.8911	9.7857	10.9605	10.0974	10.6391	10.5709	10.6828	8.9678	10.6018	10.449	9.791	9.1321	10.5883	10.6515	10.5848	9.7164	9.4989	10.1846	9.539	11.1276	10.223	10.051	10.6765	10.2686	9.8072	9.6013
ARL6IP6	8.0501	8.8565	8.2139	8.5699	8.6959	8.06	8.4452	9.2265	8.3329	8.1292	7.9465	8.4322	8.7813	7.9144	8.6035	8.4342	8.3448	7.5907	8.9123	8.2259	8.4576	8.8199	8.8514	8.453	8.6086	7.8242	8.4957	8.4867	7.8418	7.8341	8.5914	8.5915	7.9796	7.8218	8.9671	8.7224	7.963	8.7856	8.2403	8.3282	8.3752	9.148	8.2626	8.6811	8.2122	8.0895	8.6462	8.17	8.8626
ARL9	6.8629	6.4066	6.418	6.7029	6.518	6.725	7.0756	6.9432	6.4783	7.468	6.5406	6.6104	6.549	6.9228	6.5638	7.4146	6.4371	6.5118	6.8032	7.6148	6.9305	6.9054	6.445	6.5745	6.6105	6.5594	6.9141	7.0982	6.8221	6.55	7.3272	6.5711	6.6331	6.2844	7.396	6.6354	6.6765	6.4945	6.8017	6.4206	6.3931	6.5394	6.4947	6.497	7.2432	7.5041	6.8542	6.3915	6.6471
ARMCX1	6.9788	7.14665	6.9921	6.5579	7.0854	7.00745	6.7311	7.7358	6.6298	7.6276	7.8392	7.41815	7.5372	7.0197	6.7816	6.821	6.5991	7.98215	6.67855	7.12465	6.84095	7.1846	6.923	6.48205	6.7505	7.7242	6.8569	7.73995	7.0514	6.34695	7.48815	6.93885	7.00435	6.82165	6.982	7.3459	6.9779	6.4451	7.18605	6.56885	6.8996	7.41615	6.97325	7.14425	7.41485	7.54995	7.2671	6.7333	7.263
ARMCX2	7.4847	7.6735	7.9638	7.2493	8.6271	8.1387	7.0084	8.3019	8.2251	8.6013	9.0683	8.5647	7.4771	7.8428	7.9293	7.1463	6.725	9.269	7.1088	7.5202	7.9453	8.0801	7.1842	7.5239	7.457	8.9116	7.1283	9.1818	7.7893	7.6687	6.9944	8.7643	7.7242	6.9417	8.0046	8.7447	8.164	6.7569	8.1821	7.1439	7.5136	7.228	8.1739	7.5983	8.4579	8.6888	7.6764	6.8172	7.342
ARMET	10.1803	9.7752	10.5381	9.8931	9.2674	10.1259	9.9321	9.9649	10.0358	9.9194	10.5697	9.7938	9.6587	10.4154	10.3855	10.1684	9.6677	10.6716	9.725	10.1367	10.3393	10.1402	9.6383	9.8048	9.4899	10.577	10.1843	10.32	10.2955	9.8996	10.2095	9.9713	9.8274	10.5254	9.7012	9.718	10.2791	9.3209	10.6698	10.1274	9.9958	9.7126	10.143	10.2226	10.1495	10.2727	9.9871	10.6233	9.5965
ARNT2	7.0666	8.4458	7.451	6.7347	6.7458	6.7916	6.5316	6.6849	6.6617	6.6501	6.4142	6.6519	6.5862	6.7443	6.5585	6.4984	6.7775	6.6692	8.5043	6.5569	6.5705	6.6921	7.9533	7.0413	6.7062	6.5864	6.4403	8.0978	6.3788	6.3926	6.4497	6.5718	7.6228	6.3959	6.4488	8.0149	6.9548	7.7826	6.738	6.4549	6.3812	6.763	6.5839	6.7936	6.3908	6.631	6.9558	6.463	6.5866
ARPC1A	9.4726	9.3594	9.4021	10.281	10.4207	9.7653	10.0418	10.0946	9.8253	10.1864	10.3143	9.6898	9.6928	9.8177	9.937	10.347	9.8686	9.844	9.5917	11.1125	10.043	10.2076	9.0503	10.4648	10.0597	10.037	10.2124	9.7412	9.8932	9.6425	10.2637	10.4404	9.6243	9.8245	10.189	9.6048	9.6166	9.8193	9.7685	10.3747	10.45	10.5473	9.3965	10.9396	10.2263	9.6149	10.249	10.1629	9.9478
ARPC5L	8.7843	8.3727	8.4723	8.9503	8.6337	8.6369	9.0246	8.9213	9.0515	9.0467	8.0728	8.6986	8.6917	9.4302	9.0326	8.584	8.9718	8.1468	8.4955	8.524	8.8341	8.3269	8.4867	8.5032	8.9946	8.5823	8.9407	8.2239	8.8456	8.3568	9.2509	9.1746	8.7504	9.4858	8.9738	8.7397	8.4822	8.4824	9.1876	8.8674	8.7543	9.1457	8.8879	8.8586	8.5537	8.6441	8.3735	9.088	9.1855
ARRDC4	6.56625	7.35495	7.19195	7.6771	6.84245	7.3	7.21725	6.58175	7.24255	7.049	8.41415	7.1056	8.3718	6.9347	6.82555	7.39015	7.84375	7.27705	7.17765	7.3053	6.5826	7.18495	6.9084	6.73675	6.93895	7.00025	7.35835	8.02035	7.11905	6.85995	6.65555	7.25705	6.8098	8.00045	7.0152	6.89885	6.5639	6.5255	7.31285	7.6107	7.589	7.09635	7.1392	6.95985	7.2942	8.4759	7.5446	8.71655	8.06705
ARTN	6.5444	6.7361	7.634	7.0742	6.7214	7.3241	6.9247	7.7809	7.0605	7.4883	6.7716	6.8135	7.5597	6.8895	7.3547	7.4671	7.7386	6.4534	6.6229	7.5819	6.6172	7.5322	6.7608	6.8746	6.8259	6.78	7.3089	6.6771	6.5889	6.5883	7.4648	7.0595	7.2356	6.9	8.4825	6.6064	6.7571	6.5802	7.3661	8.3647	7.2879	7.6918	6.6889	6.9844	6.9862	6.9135	7.5924	8.0754	7.7532
ARV1	8.406	8.2343	7.5886	8.2012	8.1833	8.3566	7.8746	8.1513	7.6001	8.2678	8.8681	8.1818	8.5251	7.8679	8.1669	8.4576	7.5089	8.5137	8.2686	7.8466	8.0749	8.3438	8.4782	8.3867	8.1202	7.9285	8.2638	8.0863	8.0645	8.4391	8.1325	7.8623	7.9672	7.8331	8.9103	7.6512	8.0182	8.4053	8.1452	8.4911	8.4472	8.7109	8.0308	8.3883	8.459	7.8889	8.9104	8.462	8.0363
ASAM	6.7176	6.4655	6.7077	6.3261	6.5828	6.9148	6.7234	6.411	6.924	7.631	6.9775	6.6891	6.9548	6.6399	7.2762	6.6927	6.3246	7.0149	6.3723	7.3448	6.6263	6.8911	6.5865	6.4586	6.7357	7.6326	7.4053	6.7139	6.5159	6.376	7.1072	6.4807	6.4955	6.6501	6.5328	7.2799	6.6786	6.2026	6.9164	6.9539	6.6109	6.8809	6.6557	6.8645	6.7375	7.4214	6.6458	7.099	6.7967
ASAP2	7.32125	8.41255	8.2501	8.31415	8.04645	7.72815	7.65175	8.9694	8.3233	7.97975	7.7221	8.03545	8.21875	7.44895	8.79705	8.2427	7.8453	7.7694	8.3642	7.8121	7.6079	7.90085	8.27475	7.65355	7.8533	7.97715	8.2682	7.56005	7.6807	7.5728	7.6032	8.3508	7.61435	8.2981	9.17035	8.18365	7.728	8.421	8.12235	8.0327	8.26545	7.74195	7.3517	7.6674	8.2699	8.32365	7.6844	8.1057	8.5781
ASAP3	8.0344	7.9024	8.1411	8.1232	7.9662	8.6824	7.9297	8.2683	8.5794	8.4508	9.5766	8.7811	8.1465	8.6248	8.5927	8.636	8.1716	9.2177	7.427	8.3794	8.205	7.7993	7.8925	8.4093	8.1383	8.7312	7.7959	8.5335	9.4284	8.6796	8.0753	8.1692	8.4925	8.5711	8.0548	8.7358	8.3823	7.5444	8.4615	8.2639	7.9494	8.1177	7.9592	8.5507	9.2833	8.5597	7.8647	9.2371	8.546
ASB16	7.5	6.8397	6.3752	6.2935	6.6434	7.3835	6.9496	6.4255	7.0125	6.4935	8.2769	6.5604	6.6986	7.0643	6.4341	7.0002	6.3413	8.5898	6.8128	6.7419	7.2976	7.2486	7.5005	6.3104	6.6123	6.3234	7.1996	6.5821	6.429	6.9322	6.4185	6.4638	7.2615	8.3649	6.2919	6.7839	8.101	6.7435	7.5602	6.3523	6.392	6.2828	7.7982	7.5719	6.3986	6.7958	6.5438	6.9284	6.5448
ASB5	6.41995	6.3889	6.396	6.35295	6.31585	6.3714	6.44075	6.379	6.45385	8.1528	6.50825	6.5967	6.27325	6.36065	6.51345	7.3654	6.98155	7.1823	6.26385	6.27055	6.2345	6.42615	6.38135	6.3813	6.30525	7.6886	6.4524	6.32745	7.0876	6.45895	6.44535	6.3934	6.47635	6.39425	6.4043	7.00885	6.541	6.37775	6.34975	6.43145	6.37705	6.4828	6.41855	6.8271	6.51055	6.92635	6.417	6.3962	6.4194
ASCL2	8.732	8.6854	9.6601	8.2215	7.753	7.548	7.9701	8.303	7.9627	7.5134	7.6254	7.3522	8.6919	8.6741	7.6981	8.5692	9.0345	7.5645	8.3618	7.7662	8.367	8.2304	8.7927	8.2954	8.3503	7.0999	7.8267	7.1725	7.9671	8.7771	8.7876	8.5342	9.0245	7.5679	7.4578	7.9434	7.6517	9.0074	7.4131	7.3315	7.4972	8.5018	7.3538	7.8663	8.9387	8.5669	8.2715	7.7665	9.0318
ASF1B	8.19	8.3316	7.7608	8.5943	8.4217	7.7186	8.2247	8.2754	7.6682	7.5045	6.8333	7.3313	7.6087	8.0727	7.8671	7.8561	7.6795	6.7758	8.3812	8.0418	8.5679	7.5086	7.9205	8.4968	8.3693	7.1696	7.8642	8.4431	7.0079	8.8914	8.0339	8.1984	8.0749	7.242	7.7903	7.6249	7.3763	8.742	7.4587	7.1801	7.5804	8.4108	7.177	7.9149	7.6484	7.8687	8.1931	7.1346	7.9605
ASGR1	7.6998	7.1106	7.5422	6.6076	6.811	7.3929	7.5521	7.3373	7.221	7.4351	7.1339	7.2408	6.8962	7.8875	7.2205	6.961	6.6818	7.3616	7.3282	7.1795	7.0541	7.1662	7.1598	6.783	6.8171	8.0455	7.1412	7.0487	7.2642	7.0882	6.9952	6.7371	7.438	7.4955	6.9186	7.5012	7.169	6.6183	7.3756	6.9712	7.7283	6.8144	7.0813	7.4146	7.4691	7.3914	7.2261	6.8571	6.5783
ASH2L	8.9629	9.5055	8.8423	8.9005	9.1803	8.7391	8.7877	9.2824	8.8134	8.223	8.6042	8.7476	9.2106	9.1815	8.4919	8.7805	9.1125	8.4169	9.371	8.2995	9.23	9.7787	9.0005	9.3823	8.7582	8.6887	9.1767	9.0468	8.6183	8.8098	9.1807	8.8559	8.5133	8.5398	8.3494	8.9435	8.8083	9.7525	8.8463	8.5962	8.3632	8.5993	8.475	8.9053	9.0346	9.4796	10.2217	8.6673	8.5731
ASNS	8.44	8.6385	9.2372	8.7857	8.4094	8.00855	8.92145	8.05605	7.8144	8.58295	8.16445	8.11285	7.93655	8.9028	8.1852	8.1312	7.75725	8.48925	8.2162	9.16115	9.5002	8.5914	8.02725	8.59325	9.01065	7.8146	8.573	8.66725	8.02615	8.972	8.59435	8.43495	8.764	8.11555	8.47985	7.93755	8.54	8.7183	9.11325	8.2034	7.8354	8.66925	8.8535	8.64235	8.21485	8.1837	7.98315	7.93635	8.4817
ASPG	7.2493	6.5621	6.8948	7.6112	7.1409	8.1546	7.0956	7.3313	7.5469	6.5618	6.8363	7.8551	7.6275	7.23	6.7734	6.839	8.0749	6.4773	6.6508	8.0257	7.5823	6.9084	7.5246	7.2848	7.0901	6.7663	7.4058	6.4464	8.9986	7.6082	7.4058	6.6946	7.9339	7.9209	7.4676	6.7443	7.6238	6.4307	7.7205	7.8499	7.5147	7.3986	6.989	6.898	8.1829	6.7626	8.2523	7.7099	7.1799
ASPM	8.9588	9.4444	8.5853	9.1544	9.5428	9.1412	9.4705	9.4026	8.8635	8.8496	7.7043	8.4362	8.9532	8.8055	9.0498	8.563	9.2361	7.504	9.4735	9.098	9.3061	8.9253	9.1457	9.4309	8.6021	8.7572	8.958	9.8908	8.3021	9.2971	9.5482	9.1647	9.1599	7.8863	9.554	8.8019	8.3613	9.8826	9.0748	8.3994	8.7026	9.889	8.3826	8.9855	8.5701	8.7428	9.5566	8.2645	9.4594
ASPRV1	6.5406	6.6497	7.2322	6.5755	6.6137	6.7993	6.4139	8.5732	8.3015	6.6243	7.8568	7.4825	6.448	6.5256	6.4924	6.8007	8.4481	6.5254	6.8198	8.3071	6.555	7.1866	6.6712	6.7658	6.5405	7.0673	6.3715	6.8529	7.3029	6.3358	6.5143	6.4636	6.6121	9.4715	7.473	6.6006	6.8701	6.7085	7.3703	8.9443	6.4518	6.5832	6.5024	8.646	6.5181	8.148	6.8587	10.0159	6.9943
ASS1	8.31265	10.35045	7.9738	10.3714	9.7471	8.8316	10.37175	8.35385	9.0124	8.4552	8.9578	8.43635	9.43445	7.5579	9.14895	9.6745	9.14375	9.59295	8.6253	9.1522	10.55955	9.06755	9.4435	9.78135	9.95145	8.58055	8.87365	7.92225	8.5533	9.5438	8.055	11.1345	9.54135	8.40865	7.71735	9.7864	9.1702	8.9287	9.40395	7.6097	7.7452	9.4595	8.31465	9.18995	8.7274	9.8522	9.7719	8.5208	9.11015
ATAD2	8.0143	8.4553	8.1509	8.6315	8.861	7.6559	9.228	9.2199	8.3865	8.1311	7.411	7.9764	9.1469	7.9111	8.637	7.8327	8.6792	7.0693	8.6665	8.4898	8.4831	9.0044	8.777	8.4487	8.8004	7.6598	8.566	8.8765	7.4955	8.2267	9.0418	8.4541	7.8547	7.256	8.5157	8.0233	7.9632	9.2017	8.5739	7.9018	8.3844	8.8494	7.6883	7.9199	7.7454	8.3355	8.9629	7.821	8.9889
ATAD3A	7.5602	7.7161	7.6622	7.7503	7.5705	7.8481	8.5007	7.3461	7.8483	8.2581	7.3265	7.4628	7.582	8.0338	7.9692	8.1475	8.6322	7.2424	7.9099	8.1768	7.8269	7.606	7.65	7.9072	8.078	8.0073	7.9148	8.0878	7.5198	8.0275	9.037	7.4684	8.1803	7.7353	7.398	7.6739	7.2762	7.8447	8.227	7.6964	8.1125	8.2601	7.6069	7.5514	7.5902	7.4719	7.6493	7.4916	7.9179
ATF3	7.05975	8.4976	7.32655	8.3861	8.6645	8.2755	7.6016	8.01955	8.29625	8.13735	7.25745	8.11725	7.60225	7.04285	8.191	8.3973	7.9486	7.00175	7.60055	7.6955	7.9578	8.66225	8.60105	7.01005	8.3414	8.1655	8.23335	7.6351	7.09395	7.50765	7.22135	7.99895	8.01415	8.2175	7.6125	8.59195	7.87845	8.84785	8.69645	7.15225	8.4464	7.29385	8.11075	7.35925	7.10585	7.8336	8.2445	7.3279	7.9184
ATF5	8.6714	10.1595	8.1299	8.2612	7.8001	8.0893	9.32	7.6789	8.5401	8.1166	8.1121	7.6873	8.4469	8.9358	8.1725	7.8681	8.8885	8.3977	10.4062	8.4261	8.6524	7.8012	9.7612	8.0022	8.1967	8.3211	7.9396	9.8268	7.6	8.1679	8.7888	8.4135	8.5141	8.5798	7.3794	9.8917	7.9475	9.6921	8.3809	7.9897	8.531	8.0794	8.1343	7.8539	7.7147	7.7103	7.6633	8.0059	7.7806
ATHL1	7.35	8.8549	8.1173	7.1135	7.9278	7.4442	7.9808	6.6871	7.4459	7.5041	7.3936	7.5567	7.3501	8.6753	7.7519	7.5319	7.3051	7.6528	6.9416	6.7227	8.4565	7.4748	7.9957	7.4837	7.4482	8.1993	6.893	7.2261	7.0136	7.5775	7.3512	7.9511	9.1575	7.5429	7.3523	7.395	7.5853	7.7913	7.6269	7.1907	7.7527	6.7344	9.2578	8.3383	7.7079	7.4685	6.9736	6.5768	7.9459
ATIC	10.3128	10.4507	10.5666	9.902	9.585	10.022	10.0439	9.9672	9.7582	10.2993	9.6577	9.5535	10.1215	10.352	10.2919	9.849	10.0599	9.6446	9.6732	10.6601	10.2513	10.0507	9.9702	9.743	10.2011	9.9969	10.0107	10.4632	9.5147	9.6042	10.6061	10.2182	10.3537	9.5398	10.3424	10.0871	9.9242	10.1034	10.1591	10.3466	9.8015	10.0162	10.127	9.8542	9.563	10.3176	9.8999	9.9212	10.3364
ATL2	8.6878	8.906	7.9643	8.1126	8.2429	7.9424	8.0666	8.4496	9.0579	8.77	8.1131	8.7711	8.2292	8.1463	8.564	8.5893	8.1465	8.2937	9.1113	8.3061	7.6475	8.571	9.2846	9.0599	8.578	8.015	8.3322	8.1868	8.5042	7.7859	8.5446	8.0047	8.1054	8.2975	8.9759	8.7824	8.2992	9.2015	8.4141	8.8947	9.2366	8.461	8.1051	8.0517	8.1421	8.1638	8.9561	8.8954	8.5156
ATL3	8.4767	8.108	8.8015	8.966	8.2541	8.7228	8.6412	9.3849	8.9747	9.3404	8.828	8.7629	9.0647	9.5814	8.8008	9.1973	9.7661	7.8854	8.1139	9.2021	9.0352	9.9159	8.4398	8.7741	9.8343	8.8577	9.266	8.1262	8.9565	9.4896	10.1831	8.0929	8.5951	9.3375	9.075	8.3608	8.396	8.29	9.3064	8.9867	9.2677	9.7174	8.1269	8.4555	9.3082	8.9194	9.0836	9.4559	9.9443
ATM	8.19065	8.03715	8.114	7.3273	8.2757	7.55305	7.78075	7.1989	7.33675	8.1451	7.7842	8.05335	7.7115	8.20465	7.8008	7.4471	6.92045	8.2744	7.7532	7.33485	7.69195	7.6805	8.15925	7.7006	8.02475	7.9014	7.95875	7.7046	7.54465	7.20105	7.2182	7.1621	7.66155	7.19595	7.9764	7.6684	8.3687	7.7694	7.6226	7.5645	7.412	7.523	8.99605	7.79285	7.5939	7.7082	7.59895	7.5092	7.3905
ATOX1	10.6552	9.825	9.6551	9.3064	8.9741	9.6626	9.4159	8.955	9.8736	9.8371	10.0042	9.2914	9.4881	10.6875	9.724	9.4331	10.2336	9.9405	10.6402	9.8697	9.1585	9.088	10.1159	9.8971	9.1686	10.0379	9.5136	9.8678	9.8964	10.1747	10.0132	9.5213	10.4473	10.4189	8.9717	9.8346	9.3394	9.6272	9.4162	9.9478	10.5008	10.6993	9.2872	9.9456	9.6454	9.38	9.7691	9.9136	9.6004
ATP10B	7.3575	6.7178	8.3023	9.4461	9.2874	8.2445	7.0378	9.5137	7.8341	7.1105	7.1795	9.3804	8.2178	7.2818	7.0798	7.7633	7.1173	7.6389	6.9326	8.3566	9.0359	7.8321	7.3109	8.9191	7.5268	7.1031	8.2975	6.6013	9.3941	9.5089	6.8266	8.5702	8.4723	9.1554	6.5748	6.4862	7.8881	8.3956	8.3853	9.0018	7.5189	7.9377	7.5852	8.5628	8.9064	7.857	7.6349	9.361	7.4765
ATP11B	7.87275	7.7139	7.9561	8.568	8.72965	8.1813	7.71545	9.0308	8.4757	7.7801	7.8914	8.5745	8.21565	8.1606	7.98415	7.8045	7.56845	7.85215	7.8122	8.10905	8.21965	8.15095	8.1267	8.3555	7.80645	7.63	8.04495	7.2293	8.37605	8.26435	7.6633	8.66505	7.7893	8.1887	8.41025	7.71525	7.81385	8.1748	7.90645	8.728	8.119	8.08555	8.00775	8.08235	8.39745	7.9762	8.68905	8.4402	8.27125
ATP12A	6.6605	6.377	7.9096	7.0907	7.1135	6.8624	6.4505	8.5927	7.0245	6.2986	6.4335	8.1869	6.7025	6.8699	6.4615	6.7526	6.3915	6.4965	6.5276	7.4707	7.5209	6.4756	6.7241	8.291	6.7489	6.4464	6.532	6.5009	8.2898	6.5068	6.5122	6.6881	7.2064	6.8151	6.4748	6.5373	6.8135	6.8423	6.9878	8.3734	6.3	7.0033	7.3551	8.337	6.8359	6.5488	6.5134	8.1655	6.5679
ATP13A1	8.7482	9.143	9.0477	9.6322	8.6539	9.1162	9.3603	8.3227	9.3143	8.9002	8.7815	8.6073	8.5719	9.1534	8.8192	9.3374	9.2206	9.0776	8.7762	9.323	8.834	8.4592	9.2222	8.5333	8.9614	8.7243	8.7846	9.2247	8.8843	9.5716	9.1813	9.0682	9.1707	9.5779	8.5952	8.616	9.1433	9.032	9.076	8.3198	8.85	8.5554	9.5912	8.8655	8.8451	8.814	8.9008	8.6081	8.6577
ATP13A4	6.5493	6.4439	6.8645	7.5774	8.1132	7.7559	7.0249	8.2931	7.108	6.4278	6.5904	7.9306	6.6025	6.5886	6.842	7.2008	6.2741	7.0605	6.5317	7.3371	7.7905	7.1336	6.4763	7.1866	6.6679	6.6162	7.0294	6.298	8.4549	7.1971	6.464	7.3337	7.0358	8.0375	6.8687	6.4391	7.5434	6.5819	7.1989	6.8519	6.7324	6.5248	6.9225	7.3482	8.1028	7.3486	6.6648	7.3071	6.7718
ATP13A5	6.5099	6.1828	6.383	6.5918	6.5821	6.6155	6.3309	6.2663	7.5802	6.2745	6.3832	6.9178	6.3085	6.3048	6.2164	7.7528	6.2413	6.8566	6.2356	6.1957	6.249	6.6119	6.5263	6.338	6.2653	6.3613	6.3401	6.369	6.6556	6.5695	6.2575	6.379	6.4601	6.4028	8.8839	6.2312	6.3558	6.3684	6.7141	6.5553	6.2712	6.1072	6.2596	6.9363	8.2346	6.3656	6.3736	6.5051	6.4976
ATP1A1	10.0427	9.853667	11.165267	10.953967	10.468833	9.7145	10.445167	10.662567	10.667433	10.5816	10.458467	10.121533	9.9971	9.917567	10.126233	10.957967	10.585	10.6266	10.388467	11.019667	10.773467	10.7626	10.478133	9.718433	10.259333	10.4856	10.6168	10.803967	9.967467	9.927133	10.683233	10.882767	10.012333	10.0104	11.258	10.488633	10.315733	10.855167	10.764567	10.837467	10.639767	10.985967	9.711633	10.114533	9.653933	10.2916	11.225167	10.695	11.008933
ATP1B1	9.141533	9.798033	10.682233	11.0427	10.3769	10.2421	9.5335	11.306467	10.695033	9.6407	9.969	10.7325	9.799267	9.706167	9.804567	9.331167	9.4843	10.8544	10.261733	10.3389	10.4699	10.141033	9.4287	10.478167	9.8917	9.087933	10.1256	9.238533	10.450667	9.891167	8.830933	11.1086	9.963867	10.701067	10.8233	10.2425	10.3892	10.5221	9.119467	11.3206	10.2354	9.848033	9.515633	10.272867	9.7435	10.335867	10.7427	10.029667	10.231567
ATP1B3	9.11355	8.5643	9.584225	9.869425	9.87915	9.483575	9.499825	10.2556	10.3199	9.728075	9.82225	9.651075	9.916	9.376575	9.73565	10.198375	9.52835	8.84295	8.913425	9.893875	9.59835	10.01895	8.802225	9.7127	9.71255	9.30025	9.919625	10.027375	9.4414	9.2735	9.5952	10.482425	9.297175	9.273725	10.153975	9.145625	9.04295	9.34385	9.93735	10.222125	9.8412	10.2729	8.944625	9.942725	9.765475	9.944925	10.445325	9.817575	9.923075
ATP2A2	8.496267	8.6912	8.9742	9.806367	9.756467	9.160533	9.3461	9.728	9.531233	9.500367	8.9225	9.477533	9.489167	8.387533	9.3336	9.625867	9.618967	9.064633	8.7954	9.002433	9.0812	9.761533	9.222567	9.3802	9.657467	9.465333	9.579167	9.111967	9.1907	8.879733	9.357667	9.542167	8.533367	9.359567	8.966367	9.469367	9.553433	9.265267	9.5542	10.093133	9.3512	8.630933	8.892733	9.321467	9.1949	9.2582	9.387233	9.977067	9.6386
ATP2C1	8.0056	8.389833	8.007867	8.307333	8.7935	8.781833	8.0269	9.291067	8.0875	8.3884	8.145867	7.9793	8.7562	7.7791	8.417567	8.2032	8.053233	7.875267	8.4068	8.338467	8.633667	8.661233	8.638	8.5465	8.437267	7.777867	8.642467	8.4349	7.656	8.006433	7.714067	8.904067	8.104	7.7617	8.302033	8.864233	7.836767	8.507267	8.4141	8.723733	8.447567	8.318767	7.9031	8.401467	7.904667	8.431833	8.888967	8.527233	8.454
ATP2C2	6.4626	6.6019	6.4174	6.7835	6.8736	7.4433	6.6436	6.6971	6.8772	6.5518	7.9103	6.8386	7.1897	6.7081	6.5266	6.5785	7.2701	7.2655	6.4935	7.3242	7.9418	7.1057	6.4203	6.7752	6.676	6.854	6.5428	6.5666	6.773	6.5604	6.9376	6.6992	7.7113	6.6863	6.9782	6.5607	6.6814	6.5144	6.8134	7.1277	6.7005	6.5803	6.6514	6.7428	7.5895	6.9026	7.3039	7.6494	7.4835
ATP5C1	10.0576	10.2294	9.2605	9.9201	9.9962	9.5978	9.5395	10.1122	9.3013	9.2099	9.8066	10.1438	10.0568	9.4044	9.152	9.7847	9.1065	10.0225	9.4094	9.6284	9.8532	10.0541	9.9809	10.0237	9.7333	9.5658	10.2873	9.2841	9.5953	9.4137	9.4774	9.5657	9.8478	9.1349	10.4245	9.7682	9.9528	9.588	9.8353	8.928	9.6227	9.8992	9.5134	9.8471	10.3252	10.043	9.9103	9.9575	9.9787
ATP5F1	10.28815	9.94485	9.4306	9.87325	10.2251	9.6925	9.8913	10.25565	9.33115	9.8098	10.1052	10.3265	9.62235	9.5891	9.88555	9.38825	9.5846	10.1022	10.0473	9.5501	10.1119	9.92965	10.09495	9.8306	10.11365	9.57915	10.26145	9.5199	9.8866	9.4546	10.0303	9.81015	9.4348	9.60995	10.54365	9.65925	9.8465	10.13	10.2895	9.3207	9.44065	10.12455	9.7959	9.9737	10.1448	9.9785	10.407	10.19065	10.12155
ATP5O	11.3827	10.7527	10.5571	10.669	10.6158	10.3171	10.8256	10.7644	10.2842	9.8266	10.8502	10.8564	10.6035	10.6946	10.3508	10.1279	10.7141	10.9625	10.7831	9.9537	11.1641	10.6047	10.4836	10.6261	10.748	10.1128	11.0498	10.5249	10.706	10.7464	10.638	10.8251	10.6768	10.1671	11.4784	10.6297	10.7692	10.5135	10.7271	10.098	10.0698	11.2673	10.8827	10.8961	10.6521	10.8667	10.9719	10.7388	10.7938
ATP6AP1	10.4681	10.6558	11.2095	11.3241	10.3928	10.8758	10.5404	10.2625	10.7472	10.7208	11.2541	10.6252	10.6408	11.2221	10.2814	10.4996	10.8414	11.0859	10.5213	11.0644	11.2512	10.3585	10.5549	10.4878	10.4194	10.8723	10.1335	11.1277	11.2092	10.769	10.4796	10.507	10.9946	10.8681	10.6262	10.6702	10.7327	10.9626	10.4516	10.4963	11.3069	10.4592	10.5475	10.6829	11.0946	10.4544	10.6163	10.5639	10.6282
ATP6V0A1	8.5695	9.0297	9.4873	9.2798	9.1588	9.6713	9.0227	9.0101	9.7063	9.5855	9.4229	9.3536	8.964	9.072	8.7577	9.7755	9.7181	9.1699	9.1728	9.6662	9.6889	8.9507	9.5066	8.9608	8.732	9.3468	8.9561	8.9796	9.5126	9.0759	9.2035	9.3328	9.6624	10.1003	9.3993	9.3049	9.2423	8.9871	8.9562	9.1699	9.6756	8.8244	9.2826	9.6077	9.7328	9.3508	9.1208	9.7625	9.1148
ATP6V0A4	6.6654	6.371	8.32975	6.45415	6.6718	7.2593	6.4835	6.47425	6.43165	6.37815	6.9462	7.93225	6.3466	6.52135	6.6931	6.69225	6.3601	7.2052	6.4739	6.66955	6.95425	6.53865	6.38745	7.08985	6.40765	6.47565	6.9707	6.3658	8.32005	6.44305	6.40285	6.524	7.09135	7.1503	6.3765	6.343	7.29735	6.4727	6.97265	7.14375	6.6041	6.23635	6.71485	6.55775	7.61985	6.59255	6.7311	7.57785	6.8492
ATP6V0B	9.2803	8.73215	9.1671	9.2004	8.63625	8.9671	9.06515	8.424	8.3136	9.1414	9.13075	8.4449	8.7391	9.50465	8.7254	9.60025	9.0836	8.81745	8.9872	9.0684	9.06215	8.6999	8.56665	9.0987	8.6182	9.20215	8.91545	8.5659	8.5179	9.2891	9.55205	9.02775	9.4265	9.0543	9.40095	8.65725	8.70425	8.893	8.9222	8.9738	9.3771	9.7474	8.6252	8.85465	8.619	8.70045	8.37135	9.0674	8.85555
ATP6V0D1	8.1487	7.7348	7.9287	8.3021	8.0948	8.5262	8.5467	8.2533	8.1109	8.7548	8.265	8.041	8.7504	9.1577	8.5791	8.4046	8.6568	7.9539	7.6857	8.4658	8.5622	8.5947	7.8926	8.6864	8.1208	8.7773	8.262	7.5502	8.6192	8.6308	8.5536	8.6945	8.2215	8.9531	8.3224	8.2334	8.3061	7.9491	8.4533	9.1329	8.7439	8.6071	8.0769	8.3231	8.4602	7.8992	7.9909	9.0493	8.5593
ATP6V0E2	8.5773	8.2692	8.9644	7.6994	7.9735	7.7132	7.8196	8.1089	7.3253	6.9881	8.5354	8.7347	7.4916	8.2325	7.3238	8.1954	6.64	8.5987	7.9493	7.0711	8.2718	7.6752	7.9753	8.3346	7.152	7.3344	6.9652	8.5068	8.6708	8.6808	6.8878	8.1258	8.6205	7.5015	6.9382	7.962	8.5345	8.1075	7.1325	6.7525	7.8468	7.7888	8.8945	8.4377	7.7778	7.2612	7.7084	6.5818	7.0502
ATP6V1A	9.9796	9.9203	9.824	10.0003	10.9789	10.5894	10.0858	10.8689	10.0212	9.8117	10.2504	10.5585	10.5806	9.6552	10.3029	10.1872	9.9704	10.4348	9.7957	9.8416	10.46	10.3404	10.2788	10.4437	10.3317	9.8523	10.2336	9.6966	10.1519	10.3627	9.5909	11.0279	10.0187	10.1217	9.7203	9.918	10.0248	9.7229	9.9162	10.9191	9.8831	10.5255	9.8648	10.3764	10.215	10.3564	9.7532	10.9067	10.2732
ATP6V1B1	6.5805	6.6558	7.2201	6.6457	6.984	7.4439	6.5835	7.1105	7.4499	6.9408	8.9434	7.0044	7.3546	6.5985	7.5787	6.8887	6.7632	8.9801	6.641	6.851	6.9867	7.0133	6.5954	6.6126	6.6343	6.9661	6.5776	8.699	6.8334	6.7829	6.7252	6.6775	8.1147	6.8127	7.1869	6.6254	6.4596	6.2045	7.5798	7.1983	7.5728	7.8651	7.1919	7.5584	6.8903	7.3816	6.8417	6.4917	8.0311
ATP6V1B2	10.1367	10.273	10.1932	10.065	10.1174	10.3623	10.6851	9.9413	9.5236	9.8149	9.8111	10.0862	9.6786	9.8231	9.8164	9.8667	9.9935	10.0819	10.744	9.9422	10.5979	9.9453	10.4553	10.2289	9.9869	10.3138	10.5063	9.8092	10.0478	10.3267	9.8041	10.3573	10.3122	10.4896	9.1323	10.5672	10.2283	10.4076	10.3445	9.8463	10.5243	9.5717	9.9503	10.3445	10.3194	9.8622	9.7087	10.5201	9.6866
ATP6V1D	9.9005	9.22	9.6091	9.9652	10.1821	10.2499	9.4131	9.9844	9.6215	9.9234	10.064	10.1588	10.4555	10.1911	10.645	9.683	9.6448	9.8056	9.2919	9.5737	9.7739	9.8672	9.6826	9.6689	10.0236	9.9045	10.1617	9.4626	10.7695	10.2991	10.1031	10.0348	9.8162	10.6363	9.0705	9.4581	9.9805	9.1328	9.9687	10.5417	9.9817	10.2384	9.4379	9.4908	10.3469	10.3583	9.9212	10.7184	10.5148
ATP6V1F	10.7978	9.8698	10.1307	10.1825	9.9944	10.5562	10.4254	10.3425	9.8803	9.7893	10.3905	9.8759	10.3614	10.537	9.8996	10.894	10.5534	10.4546	10.1113	10.2662	10.2715	10.3866	10.1077	10.5165	9.5364	10.2543	10.1847	9.8032	10.464	11.2563	10.1113	10.3498	10.8613	10.5649	10.3855	10.3227	10.2648	10.063	9.8915	10.4614	10.7978	10.4917	10.0177	10.3144	10.7104	9.8213	10.3546	10.6472	9.9089
ATP6V1G1	10.7568	10.5488	10.2368	11.0287	10.4473	10.4831	10.439	11.0704	10.6473	11.5497	11.0845	10.7324	11.0771	10.973	10.92	10.6438	10.1088	10.9997	10.6205	9.8799	10.5553	10.4145	10.5017	11.0944	11.3213	10.3845	10.6652	10.1855	10.4316	10.9812	9.9051	10.775	10.7357	10.7735	11.4634	10.4429	10.7089	10.6085	10.8185	11.2303	10.4335	11.0986	10.614	10.7114	10.7786	10.7192	10.5912	11.1438	11.1311
ATP8B2	7.5774	7.4858	6.682	6.7063	7.4059	7.1882	7.1371	6.9309	7.4901	7.751	7.366	7.5898	7.7323	7.4953	7.3206	6.6896	6.5054	7.4527	6.9756	7.1632	6.8633	7.3349	7.3524	6.8869	7.2313	7.6014	7.1094	7.9265	6.5945	6.522	7.3797	6.9515	6.9458	7.2342	6.6434	7.5949	7.6257	6.7494	7.0864	6.9583	6.9067	7.1438	8.2061	7.3719	7.1588	7.4302	7.4749	6.5916	7.1974
ATP8B4	7.8644	7.2008	7.6229	6.8938	7.2312	7.4128	7.4212	6.7149	6.9254	7.6398	7.7361	7.4191	7.2415	7.6067	7.1411	7.6701	6.6353	8.0737	7.443	7.1625	7.1383	7.2111	8.0006	6.9108	7.1047	7.9297	7.1838	7.1115	7.2316	7.8342	6.5922	7.3718	7.5525	7.4848	6.7229	7.4948	7.5329	7.6659	7.0241	7.0999	7.7088	7.1884	7.4906	7.5164	6.8676	7.4517	7.339	6.9213	6.9076
AURKA	8.6673	8.34485	8.1045	8.0632	8.7993	8.2016	8.6413	9.27205	9.0636	8.286	8.1085	7.7889	8.36685	8.5399	9.0444	8.3386	8.843	7.21665	8.5356	8.61955	8.30015	8.55215	8.45775	8.90995	8.7441	8.327	8.713	8.7295	7.40165	8.8295	9.1005	8.30365	8.4132	7.6739	8.9787	8.28365	7.88425	8.6065	8.8899	7.9724	8.60495	9.37535	8.23175	8.4119	7.7601	8.23305	9.0835	7.72075	8.90535
AURKB	7.8772	8.7936	7.5022	8.5674	8.5792	8.0541	8.3803	8.9692	8.7733	8.2393	7.1224	7.6226	7.6826	8.5177	8.4863	8.3663	8.7648	6.9816	8.7645	8.7574	8.62	8.3917	8.6283	9.1362	8.8362	7.9781	8.1357	8.8597	7.452	9.0464	8.7747	8.328	8.6148	7.5704	7.8449	8.3466	7.6689	8.9915	8.9981	7.6328	8.1497	8.1556	7.9773	8.2031	8.0401	8.0333	8.8314	7.5814	8.608
AUTS2	9.0316	9.6029	8.1136	8.9916	8.3442	9.642	8.8921	9.2104	8.9812	8.9641	8.9287	8.9012	9.231	8.0854	8.9512	8.6713	8.21	9.554	9.7876	8.8388	9.1783	9.0796	9.6386	8.9912	8.8113	8.6274	8.6314	9.5444	8.6649	9.1109	8.2331	8.2294	9.4824	8.3717	8.8082	9.3783	8.5871	9.3546	8.3619	8.2917	8.209	8.4233	8.352	8.4175	9.7325	9.0169	9.5026	8.2182	8.7643
AVEN	7.5492	7.2639	7.2091	7.4036	7.497	7.7951	8.0481	7.8071	7.6524	8.0647	7.6796	7.5	8.2087	7.9026	7.7378	7.5729	7.7568	7.3685	7.2138	8.1766	7.7416	7.7035	7.6136	7.1388	7.2471	7.8091	8.0499	7.0731	7.8697	7.6054	7.6562	7.9026	7.663	8.0621	7.9953	7.9733	7.3898	7.063	7.6432	8.1587	7.9617	7.8445	7.3259	7.4815	7.7562	7.9654	8.1517	8.2464	7.5328
AVPI1	9.3491	9.552	8.4426	8.8157	9.4776	9.3782	7.9403	9.4185	9.3717	8.4874	8.8641	9.9855	8.5598	9.4394	8.5511	8.7632	10.0294	9.0806	8.8068	8.8948	8.8037	9.1637	9.3979	9.0267	10.1322	8.9536	9.6459	8.6462	9.2325	9.7067	8.6558	8.2434	9.6859	9.3589	8.0586	9.7802	9.4909	9.5276	9.4795	8.0008	8.9234	9.1727	8.1965	8.551	8.3504	8.8833	8.5384	9.5857	9.0957
AXIN2	7.1003	7.0882	8.9852	7.03	7.2525	7.1817	6.9473	7.132	7.1403	7.6287	7.5221	7.2551	7.6363	7.569	6.7287	7.8166	6.7646	8.1526	6.7677	7.184	6.7034	7.5359	6.966	6.8842	7.427	7.3742	6.8418	8.4515	6.9527	7.4542	6.5563	6.9968	7.4941	7.0956	6.7735	7.6928	7.6285	6.4164	7.0342	6.8474	7.0846	6.9563	7.6948	7.604	7.6671	7.8785	7.2153	7.4713	7.3322
AXL	8.15205	7.8803	8.24305	7.1127	7.4653	7.8101	8.07475	7.02875	7.5539	8.5277	8.2794	7.635	7.3829	8.43785	9.1609	7.41515	7.536	7.85775	7.4555	7.77455	7.5525	7.5535	8.43855	7.46485	7.83605	8.54385	7.4406	8.2705	7.32395	8.52565	7.2457	7.4687	8.38665	7.8241	6.9845	8.75375	7.60195	7.1075	8.44035	7.72415	7.8265	7.74585	7.45225	8.0418	7.86245	7.827	7.571	7.34365	7.275
AXUD1	8.7063	9.4808	8.2876	9.1324	8.9745	8.9385	8.5858	8.5547	8.8805	9.4747	8.7461	10.094	8.445	8.8047	9.2929	8.7481	9.4792	8.5168	9.145	8.7639	8.4738	9.0015	9.1907	7.9209	8.992	10.4792	9.285	8.7844	8.7594	8.9814	8.5364	8.4765	8.8544	9.7388	8.0072	9.9866	9.2955	8.7044	8.4596	8.1692	9.8112	8.3992	9.5746	9.2114	8.2834	9.2415	8.7546	8.569	8.7385
AZGP1	6.4348	6.4422	6.456	6.4284	6.4278	6.4432	6.3974	6.4139	6.5056	6.4089	8.6905	7.6294	6.4416	6.4184	6.4069	6.4914	6.4439	8.3943	6.3836	6.6245	6.5326	6.5377	6.3515	6.438	6.4148	7.3853	6.307	6.3107	8.5126	6.3856	6.381	6.3417	6.3565	6.3979	6.4069	6.4642	7.9171	6.4174	6.2937	6.2789	6.3327	6.4442	6.2518	7.1973	6.2315	7.6087	6.316	7.115	7.5514
B2M	12.87215	12.85715	11.7884	12.21935	12.73835	12.2667	12.04075	11.6163	12.1736	12.64945	12.54465	12.2363	13.01975	12.47005	12.52595	12.5007	12.3147	12.12685	12.68975	11.83505	11.34485	12.3032	12.79335	11.4589	11.91985	12.36065	12.67	12.32915	11.54755	12.7179	11.82145	12.7965	12.6322	12.2122	12.6154	12.74075	12.22475	12.18315	12.2569	12.6472	12.1442	12.8362	12.6641	12.36445	11.48015	12.5299	12.5804	12.6867	12.37525
B3GALNT2	6.9383	7.2258	8.1066	7.5369	7.3676	7.8578	7.8267	7.6305	7.7293	7.7077	7.2488	7.5355	7.9459	7.3171	7.3035	7.6458	8.2264	7.3469	7.1782	7.7302	7.5975	7.9385	7.5843	7.3239	7.3862	7.3408	7.9354	7.6519	7.9676	7.3173	8.5006	7.7401	7.1574	7.5852	8.4068	7.5218	7.4217	7.3127	7.7158	8.0351	7.7846	8.1265	6.8687	7.7474	7.6315	7.5416	8.005	7.932	7.7238
B3GNT5	6.936	7.6484	7.3564	8.9761	8.8384	7.9578	7.9154	9.113	8.3633	8.2918	7.5631	8.6852	8.0091	7.3982	8.4796	8.5122	8.1575	7.0386	6.8814	7.9814	7.6969	8.2143	7.998	7.6072	7.8263	7.9567	8.4828	6.6375	7.5011	7.0258	7.9974	8.6253	7.272	8.825	8.5642	7.2924	7.3593	7.4606	8.2783	8.3234	8.8524	8.4193	7.096	7.6692	8.1164	7.9507	9.0585	8.1565	8.392
B4GALNT1	6.6123	6.5348	6.7094	6.5893	6.5924	6.6669	6.6473	6.6897	8.1969	6.924	6.6937	6.5284	7.0154	7.6232	6.6845	6.845	7.2002	6.4263	6.3572	7.2915	6.4816	6.9696	6.6634	6.5064	6.4382	6.8132	6.8614	6.8324	6.5116	6.4299	7.1159	6.5123	6.7348	6.7846	7.8402	6.6545	6.4352	6.3767	6.4789	6.9706	7.3935	7.1542	6.6051	6.7324	6.7345	7.3183	7.0294	7.1671	7.002
B4GALT1	7.6756	7.718	7.3992	8.6735	7.605	7.7898	8.1674	7.9184	7.4241	8.1773	7.7219	7.4967	7.8733	8.1327	8.1998	7.4537	8.1455	8.2114	7.9453	7.5642	7.3985	7.483	7.7735	7.5999	8.071	8.2432	7.3186	7.6608	7.8386	8.6454	7.9593	8.2911	8.3747	8.5509	7.6934	8.2307	7.585	8.3445	8.5044	7.7895	8.1246	7.9882	7.6688	7.227	7.2964	7.5487	7.3982	7.3432	8.3581
B4GALT4	7.6572	7.6638	7.6667	8.323	8.6729	8.7158	7.895	9.8719	8.28035	7.61215	7.7466	8.49275	7.35075	7.63665	7.4628	8.5401	8.41845	7.71895	7.3757	8.0791	8.148	8.76065	7.65395	8.74285	8.605	7.4492	8.2274	7.1791	7.9499	8.39735	7.5026	9.0203	7.653	7.80215	7.9537	7.79495	7.55025	7.87075	8.1402	9.5219	7.66065	8.80525	7.86925	8.624	7.73475	7.5757	7.5435	8.0271	8.06285
B4GALT5	8.6516	8.7461	9.5935	9.5605	9.8251	9.3248	8.7831	10.0629	9.0363	9.0382	8.8458	9.8758	9.3124	8.8812	8.7671	9.7042	9.0472	8.4776	8.3681	9.1225	9.4062	8.9838	8.4924	9.8844	8.9021	9.3399	8.9808	8.8846	9.537	8.484	9.2776	8.828	8.7908	9.7561	9.4819	9.2755	9.3761	8.3311	8.9218	8.722	9.6294	8.9482	9.6753	9.2254	9.01	9.0582	9.0769	8.5705	8.6134
BACE2	7.8721	8.0113	9.10135	7.95335	7.77635	7.7236	8.02265	7.63645	7.4568	7.6326	8.51325	8.0572	7.6658	8.6818	7.63905	7.88245	7.94535	8.87485	8.15555	7.6982	8.08165	8.25535	7.3411	8.58865	8.05405	8.4683	8.00005	7.4599	8.1955	8.2577	7.7791	7.6925	8.1722	7.8885	7.1388	8.0344	7.87025	8.41525	8.0074	7.0801	8.297	8.06935	7.5053	8.1181	8.0284	8.0761	7.52955	7.6598	7.7361
BAG3	8.4248	8.8839	9.0703	9.7751	9.3274	9.1192	9.3403	10.0409	9.886	9.583	8.8091	9.7744	9.2328	8.7673	9.5096	9.887	9.071	8.4968	8.7239	8.9458	9.4604	9.8045	9.2808	9.524	9.3676	9.0636	9.6112	7.9822	9.3778	8.8148	9.1871	9.4082	9.0894	9.3348	9.9032	10.1235	9.2318	9.4464	9.3634	9.124	9.7667	8.6287	8.6618	9.1544	9.3145	9.2709	9.5781	9.77	9.6376
BAIAP2L1	7.6141	8.8317	8.9098	9.3561	9.1212	9.3461	8.7954	9.3035	9.243	9.2288	8.2266	8.5575	8.8295	8.5767	9.066	8.8871	9.4684	8.2513	8.2457	10.1218	9.019	9.3455	8.0866	9.108	8.4789	7.9519	9.235	8.8338	9.501	8.7461	9.6169	9.4672	8.7641	9.0141	9.1485	8.3401	8.5475	8.9655	8.9772	9.7506	9.2031	9.2485	7.8207	8.9454	9.3759	8.4616	9.2206	9.0259	9.0149
BAIAP2L2	7.4706	7.7096	7.4752	7.2807	8.9805	9.2056	9.0875	7.6149	7.9726	9.2103	7.7929	7.341	8.2843	9.0683	7.9999	8.4373	9.7328	6.8751	8.0474	8.6717	8.0307	8.2502	7.37	9.4383	7.1494	7.7197	9.5018	7.595	9.6266	7.5705	9.7249	7.9613	8.6341	8.1396	8.0627	8.0331	7.8988	8.2058	9.4375	8.1216	7.9212	9.175	7.1475	8.3201	8.3579	8.2654	8.6465	8.7805	9.5065
BAMBI	7.6093	7.5301	10.9673	9.0275	7.9861	7.3193	8.0762	8.0296	8.7517	8.4383	9.2394	9.0189	9.7553	7.3115	7.2025	8.4587	8.0734	9.1436	7.7057	9.084	8.5658	9.29	8.1223	7.521	7.3994	8.9581	7.7322	10.196	9.4542	6.844	8.3036	7.3883	7.9703	8.3611	7.926	8.0621	8.0102	8.0458	8.8134	9.2989	8.1082	7.9561	7.1369	8.3733	8.7248	10.0643	9.0621	7.9483	8.6809
BAPX1	6.521	6.6229	7.0081	6.4642	6.5527	7.0557	6.6248	6.631	6.7534	8.0471	7.115	6.8927	6.6054	7.7123	6.5411	6.5345	6.4554	6.5014	6.5772	6.8514	6.4142	6.7369	6.406	6.4635	7.2421	7.1185	6.3548	7.5752	6.4484	6.3444	6.5827	6.6095	6.9248	6.4775	6.8527	7.907	6.6845	6.4418	6.5362	7.1834	6.6222	6.8369	6.5026	6.8566	7.2195	7.1205	6.6025	6.3384	6.4584
BARD1	8.2379	8.7247	7.8766	8.3153	8.3861	8.306	8.2532	8.1473	7.5804	7.529	7.1949	7.8372	7.4292	8.2411	7.6384	7.5176	7.8477	7.8158	8.4358	8.3399	8.7357	7.6772	8.2057	8.6653	8.5637	7.6515	8.1065	8.4831	8.0268	8.4515	7.8541	8.612	8.5683	7.8252	7.4695	8.2644	7.9965	9.0516	8.0196	7.4364	7.6121	8.2375	8.3305	7.6973	7.7631	7.7826	7.5977	7.5745	7.9307
BARX2	6.4111	6.4615	6.51	6.5151	7.0427	7.7098	6.8533	6.616	6.5268	6.6913	6.9633	7.7142	6.5995	6.3856	6.8574	6.7704	6.7896	7.1853	6.4248	6.7237	6.5194	6.6203	6.4212	6.6444	6.6259	6.6776	7.0139	6.4051	7.9593	6.4269	6.9002	6.7108	6.7412	7.4407	6.4603	6.4835	6.8328	6.3169	6.7941	7.4138	7.4968	6.467	6.8083	6.604	7.6437	6.6172	6.8893	7.1539	7.0422
BASP1	10.4291	11.0161	9.5706	10.4948	10.3929	10.3959	10.3612	8.7425	11.1927	12.2649	11.4034	10.4882	12.2867	11.5276	10.4345	9.5968	11.0861	10.2574	10.051	9.9427	9.3921	11.575	10.6047	10.7693	10.0752	11.8642	10.9843	10.5787	9.7772	9.0315	10.8517	9.9387	10.6212	10.5191	8.3552	10.8612	10.677	9.1156	9.6652	10.7508	11.4846	10.0165	11.2734	10.5182	10.867	11.5061	11.1449	10.1134	10.0971
BAT2D1	9.1276	9.2367	8.7427	9.449	9.6893	9.6371	9.2699	9.7181	9.1933	9.3741	8.7714	9.3569	9.887	8.9607	9.2408	8.8213	9.8388	8.6255	9.2196	8.7989	9.2755	9.7242	9.653	9.6019	9.3416	9.2276	9.5797	9.2337	8.6474	8.6116	9.1316	9.1189	8.5572	8.9352	9.9111	9.2398	9.4448	9.703	9.5022	9.1908	9.7484	8.9598	9.8936	8.9089	8.6887	9.3726	9.4126	9.3471	9.5868
BATF	7.9616	6.8576	6.788	6.7987	6.8073	6.6863	7.2082	6.4413	6.6825	6.8546	6.7326	6.6629	6.5336	7.6959	6.8375	6.9021	6.3763	6.7297	7.2197	6.5709	7.0439	6.6564	7.15	6.6687	6.7887	7.2097	6.9014	7.1745	6.3125	7.5386	6.442	6.6032	6.9713	7.2831	6.3453	7.0569	7.1548	7.0694	6.643	6.6622	6.8948	6.5221	7.3725	7.1113	6.4319	6.7509	6.7231	6.4203	6.4474
BATF2	7.3524	6.6142	6.797	7.0872	6.6046	6.7235	6.7931	6.3671	6.6497	6.5656	6.585	6.5458	6.6571	6.9736	8.099	7.0852	6.8009	6.6073	6.6754	6.5527	6.7922	6.3909	6.7592	6.8386	6.9276	6.4763	7.6661	6.5457	6.4017	7.3177	6.4956	6.7183	6.9337	7.1317	6.7569	6.5746	6.5225	7.0346	6.7798	7.0959	6.8928	6.8323	6.6715	6.4638	6.3948	6.871	7.0827	6.858	6.7935
BAZ2B	8.3779	9.0322	8.7879	8.9299	9.0259	8.8526	8.0709	8.6793	8.0186	8.5855	8.7271	9.0577	8.7114	8.5406	8.2581	8.5772	7.8989	9.2418	8.1293	8.6935	8.536	8.3884	8.538	8.8727	8.5149	8.508	8.0537	8.2489	9.1462	8.8344	8.1385	8.8105	9.0167	8.6549	8.1503	8.7282	8.5391	8.2599	8.22	8.3998	8.1293	8.3844	8.8783	8.6937	9.2603	8.7128	8.4301	8.1979	8.2895
BBOX1	6.4176	6.6549	6.7414	6.9517	6.9206	7.8123	6.7835	8.0567	7.4374	6.5165	8.0958	8.1724	7.4845	6.604	8.6176	7.0422	6.503	6.9782	6.6649	6.6545	6.868	7.0488	6.3649	6.4651	6.7882	7.537	7.0325	6.742	8.1868	7.2868	6.4941	8.1532	7.0783	8.6163	7.0623	7.3725	7.0915	6.2836	7.0927	7.4903	6.6095	7.9071	6.5632	7.0934	8.7017	7.5769	7.4376	8.6799	7.649
BBX	8.7127	9.1705	8.7592	8.6986	9.6204	8.7992	8.7013	9.558	8.7224	8.8568	8.5815	8.8109	8.6601	9.0736	8.9527	8.5587	8.2495	9.3078	8.3161	8.6946	9.594	8.844	9.2053	9.2249	9.0003	8.7017	8.8305	9.4018	8.454	8.8268	8.1602	9.5698	8.9425	8.5867	8.0709	9.0569	9.0345	9.5148	8.7938	9.0665	8.3347	8.6103	9.2295	8.8811	8.357	8.6909	8.6397	8.6041	8.3131
BCAP31	10.0334	10.0972	10.6788	10.9013	10.188	10.3855	10.4835	10.0343	11.1848	10.5953	10.9474	10.0424	10.2079	10.69	10.4843	10.4981	11.2268	10.3964	10.4126	11.2678	10.9174	9.932	10.1433	10.5022	10.2442	10.4176	10.3887	10.757	10.7559	10.6118	11.1629	10.4417	10.9936	10.8574	10.9753	10.0355	10.0427	10.6941	10.3133	10.5581	10.8906	10.9579	10.6138	10.4444	10.5706	10.3299	10.9808	10.5632	10.674
BCAR3	8.1776	7.6533	8.9689	7.7818	7.6377	7.5488	7.8102	7.5626	8.0288	8.4421	8.0522	8.1193	8.5211	7.7437	9.2579	7.4719	8.4198	7.674	7.9554	7.4506	7.2596	8.26	8.3338	7.0309	8.2739	7.8507	8.57	7.69	8.1713	7.3228	7.9658	8.2602	7.5465	8.2529	6.9381	7.5452	7.9303	7.4071	9.1324	7.5199	7.4949	7.2881	7.9579	7.3736	8.1201	8.2344	7.2144	8.007	8.494
BCAS1	6.6783	6.386	6.91385	6.79225	6.9906	7.0198	6.42275	7.43905	6.34415	6.6252	7.8846	7.13755	6.488	6.5804	6.4606	7.0429	6.4447	7.95325	6.4722	6.58835	6.94795	6.6386	6.4496	6.92575	6.66835	6.57805	6.53515	6.38305	7.8893	6.9904	6.44415	7.2813	7.0519	7.59975	6.35585	8.00255	7.03135	6.50905	6.97045	6.97635	6.51045	6.3859	6.67435	6.848	6.6232	6.92885	6.54205	6.72085	6.6371
BCAS4	8.6432	8.3912	6.8979	7.12765	7.52945	7.11655	7.45115	7.3591	8.0468	7.66035	7.84255	6.94675	7.74115	8.80155	7.7439	7.8257	8.26895	7.14855	7.608	7.3972	7.6019	7.45545	7.7486	7.896	7.1991	7.3817	7.07225	7.11455	7.0716	7.83195	7.88585	7.625	8.8635	7.583	7.8091	7.40485	7.82965	7.51485	7.50195	7.2953	7.7843	7.8685	8.46695	7.94265	7.7348	6.8	7.27015	6.81345	7.41595
BCAT1	7.2395	7.1032	9.0979	6.9439	6.9715	7.0471	7.6853	6.8517	7.9664	8.0744	7.4116	8.5634	6.9724	7.1463	7.2852	7.1621	6.8567	7.0691	7.6447	7.3868	6.7826	7.9119	7.2732	7.762	7.0812	8.4888	8.2606	7.0118	7.2492	6.5603	6.7873	6.7926	6.8187	7.3121	6.7154	7.3992	6.8236	6.4202	7.8991	7.5406	7.5945	7.2497	6.9535	7.2323	8.3649	7.6759	7.7657	7.064	7.15
BCAT2	8.3581	8.8791	7.6146	8.0582	7.997	7.9203	8.3437	8.2063	8.3382	7.6956	8.1659	7.8575	8.2027	8.5411	7.8636	7.8869	8.1659	8.0079	8.8146	8.4692	8.4666	8.2969	8.6784	8.872	8.382	7.8832	7.9322	7.7137	8.0816	8.8144	8.1945	8.1758	8.2785	7.784	7.5971	8.7769	8.1257	8.7639	8.3101	7.9519	7.8855	7.7773	7.8552	8.1954	8.1335	7.6731	7.9653	7.6954	8.3747
BCHE	6.43195	6.4614	6.49185	6.5133	6.5226	6.4497	6.4375	7.77995	7.28275	7.06025	7.2512	6.872	6.7011	6.53585	6.512	6.5805	6.5225	6.77155	6.4223	8.019	6.4729	7.19775	6.6678	6.4807	6.5986	7.0069	6.7559	6.69655	6.79795	6.4334	6.46055	6.6296	6.63565	6.6444	6.77415	6.5224	6.4365	6.43015	6.52935	6.7065	6.54115	7.2926	6.45885	6.6826	6.6273	8.33175	7.44265	6.41285	6.5298
BCKDHA	8.5081	8.9319	7.9683	8.6533	8.6473	8.3013	8.9183	8.423	7.9156	8.2967	8.1968	8.228	8.4483	8.7837	8.5173	8.2937	8.597	8.1802	9.1993	8.3462	8.957	8.3638	8.3655	9.014	8.3264	8.0529	8.2444	8.6112	8.5845	9.1972	8.1677	8.9954	8.7809	8.7133	7.686	8.8773	8.2529	8.945	8.4682	8.6661	8.2544	7.8767	8.2707	8.3721	8.7123	8.0334	8.269	8.4912	8.0888
BCL11A	8.57135	8.8056	7.73415	8.129	8.428625	8.287825	7.791425	8.1816	7.945525	7.5936	7.258575	7.763025	7.227125	8.017425	7.8972	8.151125	7.437075	8.032725	9.01195	8.087175	8.24095	7.58195	8.559525	8.3557	7.958825	7.5471	7.4451	9.203825	7.903875	8.6736	7.735925	8.1573	8.42945	7.4737	8.415	8.3596	8.213025	8.8839	7.39295	7.443375	8.348925	8.14305	8.3533	8.217225	7.77745	7.476825	7.985425	7.60145	7.2055
BCL11B	8.5345	8.3944	7.1822	8.0753	8.9083	8.3799	8.3541	8.8469	8.9341	8.3486	8.608	8.1915	9.2305	8.5413	8.594	8.0893	8.5294	7.6269	7.8532	8.7888	8.4064	9.0398	8.7905	7.5587	7.8402	8.4005	8.4457	8.5806	8.5559	7.1468	9.0371	7.8754	7.9206	8.8382	7.5201	7.8621	8.5438	7.8994	7.7996	9.1472	8.3591	8.4153	9.4665	8.6459	8.8355	8.3642	8.9168	8.3298	9.0152
BCL2	7.675933	8.0348	7.0334	7.026933	7.163933	6.940467	7.195367	6.880567	6.8109	6.7658	6.874567	7.106867	6.828767	7.2759	6.782333	6.816433	6.6394	7.304933	8.326067	6.712667	7.0494	6.8742	7.924367	7.0699	6.716067	6.838867	6.790067	7.920667	6.702267	7.021633	6.6412	6.797467	7.269233	6.7765	7.282567	7.4126	7.522367	7.812833	6.8221	6.556233	6.777233	6.782367	7.870533	7.020867	6.905767	6.8527	6.757433	6.749833	6.609267
BCL2L12	8.93675	8.57985	8.62295	8.76285	8.3395	8.59045	9.4042	8.6371	8.68435	8.35455	8.16955	8.14295	8.48965	8.8116	8.63615	8.42775	9.25075	7.96485	9.09875	9.0202	8.71955	8.5923	9.2593	8.7886	8.78125	8.47955	8.666	9.0602	7.83135	9.0542	9.0116	8.4863	8.79345	8.02635	8.4821	9.20185	8.31895	9.04435	8.8736	8.27395	8.53495	8.48385	8.63515	8.6788	8.05665	8.2786	8.54145	8.0211	8.73175
BCL2L13	9.0622	9.3405	9.3684	9.0873	8.6466	9.244	8.815	8.5191	8.9943	9.6807	9.2648	8.9727	9.6536	8.5762	9.4603	9.4884	8.792	8.9617	9.1203	8.7743	9.09	8.9765	8.7465	9.3643	9.0367	8.5076	9.2434	8.7647	9.0491	8.9735	8.8952	9.3982	8.9432	9.0121	9.9177	9.0826	8.6297	9.4072	9.0948	9.6673	8.6647	9.0696	8.7208	9.122	9.2899	9.4941	9.0942	9.2692	9.4999
BCL2L2	8.7058	8.8135	8.8311	9.2447	9.0119	9.1437	8.8591	9.3701	9.7851	9.2189	9.3804	9.3191	9.5815	8.301	9.8884	9.1455	9.3284	9.2541	8.7675	9.1014	8.8871	9.46	8.8556	9.1874	9.3034	8.7176	9.3011	8.8307	9.6737	9.1738	9.4411	8.9541	8.9109	9.3723	8.7196	8.8821	8.8546	9.0003	8.9431	9.913	9.1317	9.4248	8.5424	8.8717	9.3374	9.6831	9.7016	9.739	9.7409
BCL3	8.889	8.9634	8.3131	9.4912	8.9237	8.9303	9.141	8.1038	8.674	8.4568	8.1884	9.5045	8.7356	8.4828	8.465	8.6416	8.7825	7.9788	9.0935	8.8925	8.7823	8.4231	9.4737	8.8356	8.8444	9.631	8.8382	8.4624	8.7234	8.7562	8.4121	8.5082	8.396	8.8046	8.4156	9.3818	8.9566	9.2649	9.0496	8.757	9.1004	8.1128	8.5701	9.0878	8.3038	8.6755	8.5946	8.8386	8.8255
BCL6	9.0214	8.9517	9.6197	10.3005	10.0187	9.4266	8.8055	10.0764	10.0629	9.3623	9.2659	9.5501	9.1907	9.1591	8.6399	9.812	8.7254	9.4382	9.1693	9.7881	10.0716	9.7388	9.1667	8.8993	9.3397	10.3869	8.765	9.7854	9.0276	9.4412	8.6889	9.3703	9.5292	9.0539	10.048	9.1671	9.054	9.0212	9.2737	9.8884	10.5184	9.1664	9.2165	9.4851	9.3268	9.2855	9.54	9.0169	9.0685
BCYRN1	9.6346	10.1171	10.2715	9.7213	9.5251	10.1998	10.5036	8.9776	10.5546	9.8385	9.8056	9.5658	9.5316	9.3795	9.1847	9.9242	10.9269	10.326	9.9532	10.561	10.5921	9.5305	9.6768	9.0366	9.7783	10.1641	9.7598	10.2619	9.9759	9.7006	11.2666	9.6754	10.0142	10.4377	10.1487	9.7893	9.9003	9.2696	9.4822	9.6131	9.9109	9.1686	9.6112	10.304	10.6904	10.3523	9.3244	10.3108	9.3259
BDKRB1	6.6099	6.7487	6.8338	7.3137	7.0064	7.0021	7.4122	6.6826	6.708	6.805	6.9392	7.2988	7.5241	6.4571	6.9412	7.0055	7.4287	6.4989	6.5404	6.9447	7.0901	7.2602	6.5291	6.8118	6.7596	6.7376	7.3295	6.8446	7.0916	7.4286	7.3437	7.5891	6.7684	7.3999	6.9733	6.8388	6.6832	6.6716	7.0186	7.0891	6.8135	7.509	6.5065	6.6998	7.2548	7.5656	7.5544	7.3159	7.3573
BEND5	7.2503	7.9373	6.2985	6.7759	6.9076	7.145	6.5583	7.2897	6.7638	6.9252	7.1606	6.9901	6.6174	7.2532	6.5005	6.6015	6.4133	7.3969	7.7969	6.5772	7.3391	6.9302	6.8786	7.2538	6.9617	6.8842	6.5232	8.0453	6.715	6.5769	6.6756	6.9133	7.6275	6.8234	6.329	7.4813	7.465	6.9138	6.6624	6.5143	6.5905	6.4385	7.4669	7.5268	7.1606	6.7736	6.4324	6.5057	6.377
BEX2	9.0132	9.2358	6.698	7.0859	9.092	8.5104	7.4896	9.5113	8.8873	7.7941	8.2026	8.459	7.7874	8.4556	7.1306	7.4959	7.4475	9.1248	6.7633	8.3552	9.7326	8.7921	8.6058	7.0772	7.6761	7.6183	7.0267	9.6947	8.0322	9.5105	7.2724	9.5612	8.8284	7.3883	7.3322	8.2512	8.034	9.8239	7.6509	6.5659	7.8254	8.3788	8.7782	8.8441	7.8729	7.6359	9.1391	6.2201	7.5114
BEX4	7.6214	7.6341	7.3929	6.8332	9.0033	8.4055	7.4007	9.0911	7.449	7.8735	8.389	8.7409	7.4338	7.8242	7.5377	7.3084	6.7215	8.983	7.0459	7.3745	7.9673	8.3956	7.4081	6.8458	7.0699	7.9885	7.3215	8.988	8.2631	8.4487	6.7044	8.905	7.8893	8.3273	7.0174	8.0026	8.3944	7.3642	7.8675	7.3189	7.405	6.9758	8.4435	8.1107	8.6028	8.2679	7.5609	6.9105	7.4557
BEXL1	8.4684	8.2275	8.067	7.1138	9.5609	9.3539	8.1223	9.8484	8.081	8.5989	9.1639	9.3581	7.8209	8.8214	8.2437	7.8674	7.3094	9.9942	7.59	8.1192	8.8192	8.9357	7.985	7.2144	7.7763	8.7619	7.8161	9.6604	9.1343	10.1144	7.3527	9.5479	9.1182	8.9975	7.3151	8.7057	9.0876	7.7949	8.4649	7.9155	8.1431	7.4384	9.0061	8.9108	9.4765	9.0405	8.1858	7.373	7.6929
BGN	10.778	11.251	12.2718	8.9028	10.7637	11.6897	11.5094	10.2772	11.2309	12.5827	11.8066	11.3365	12.4452	12.4044	10.7013	10.1919	11.3764	11.3389	10.506	11.8278	10.3896	11.3245	10.8299	9.9583	11.7898	12.7525	10.6792	12.584	10.3672	8.8205	11.0021	10.3982	11.8115	10.9187	10.3457	12.572	10.7959	9.1226	11.1879	12.0583	11.4506	10.976	11.0328	11.3494	11.7937	12.2277	10.7037	10.1995	10.4119
BHLHB2	10.4656	11.6945	11.0528	12.1717	12.0728	11.2859	11.4533	11.549	11.2749	11.4675	10.2349	12.2122	10.9859	10.7019	11.2362	11.7016	11.8071	10.1344	11.5504	11.3358	11.3527	11.5851	11.8422	11.7541	11.3213	11.8926	12.0461	11.226	10.981	10.9059	10.7328	11.7356	10.6219	11.6595	10.276	12.0978	11.6292	11.7763	11.7053	11.7703	12.0199	10.3929	11.3607	10.5911	10.7852	11.5043	11.8657	11.5336	11.5251
BHLHB3	7.5338	7.4011	7.0693	6.5604	6.7152	6.8822	7.1344	6.4748	6.7524	7.2655	7.5989	7.1945	6.725	7.0641	6.6707	6.7566	6.5574	7.6136	7.8619	7.0952	6.8865	6.9408	6.9191	6.7538	6.7947	7.4336	6.9043	8.0318	6.8001	6.6633	6.6565	6.7012	7.3267	6.7986	6.4556	7.6136	7.2121	7.432	6.6016	6.6825	7.0283	7.1002	7.233	7.1453	6.7863	7.0364	6.7634	7.0273	6.6989
BICD2	8.7246	9.1964	9.1033	9.8987	9.6002	9.6783	9.6019	10.6876	10.4823	10.0157	8.8033	10.1328	10.2475	9.094	10.1235	9.3174	9.4982	8.4081	9.3201	9.4961	9.1696	9.3702	9.3784	9.1754	9.6767	9.4428	9.6372	8.6625	10.2493	8.8108	9.9063	10.1491	8.9961	10.0472	10.3495	9.0043	9.2792	9.1334	9.2443	10.4912	9.3403	9.5354	8.6647	9.6997	9.8289	10.285	9.8755	10.3424	10.5917
BIK	6.8574	6.9898	7.7611	7.6235	7.5273	6.868	6.833	7.6332	6.9431	6.5527	7.2045	6.6886	7.4432	6.6937	6.962	6.7829	7.0112	7.6106	7.2399	7.4751	7.1513	7.0171	6.9053	6.9774	7.3954	6.7848	6.9923	6.6387	6.6992	6.9399	7.1325	7.2363	6.8918	6.818	8.2225	6.7013	6.6726	6.8185	7.1482	6.9932	6.7585	7.9465	6.8215	7.2844	7.1321	7.2101	7.5095	6.5195	7.6065
BIN1	8.5026	7.9999	7.7148	7.13005	7.74585	7.706	7.95795	7.48275	7.8874	9.2919	8.00175	7.60295	8.29595	9.1974	7.91115	8.8525	7.67555	7.8284	7.7299	8.5302	7.5205	7.54285	9.07125	7.57715	7.7799	8.9189	8.0082	8.5382	7.8998	7.42415	8.7534	7.84115	8.1675	8.5801	7.0763	8.68685	8.57695	7.46005	8.13525	8.2004	7.6615	7.64855	9.0663	8.61465	7.3214	8.37515	7.522	7.92405	7.81685
BIRC2	8.42325	8.3306	8.33295	8.1441	8.1106	8.2586	8.25565	7.80765	8.2034	8.8397	8.5628	8.50195	8.9566	7.98655	8.03735	7.9352	8.30815	8.1054	8.5463	9.3294	8.19325	9.1829	8.4428	8.2093	7.87955	8.3895	8.4128	8.4084	7.96155	7.97015	7.9744	7.90395	8.0691	8.14175	8.9345	8.5123	8.19895	9.10755	8.02815	8.43215	8.36025	8.6056	8.6585	8.00245	7.88235	8.1082	8.2133	8.35235	7.9081
BIRC3	9.068067	9.8183	7.987	8.364467	8.7678	8.041567	8.704	7.6069	8.030667	8.216867	7.656367	8.609	8.1104	8.508733	7.521533	7.8442	7.950533	8.193533	9.831067	7.945167	8.652467	8.180867	9.520767	9.29	8.359933	8.368867	8.1023	8.782067	7.614867	8.135267	7.5565	8.468133	8.341733	7.920467	7.219033	9.0164	8.527933	9.963633	7.738767	7.664633	7.937033	7.632233	8.7743	8.2538	7.731733	8.3297	8.168667	7.8837	7.560067
BLCAP	8.9551	8.6155	8.2219	8.6788	8.5738	8.4295	8.4002	8.6516	9.1107	9.4293	9.1459	8.2966	8.5791	9.2601	9.5384	9.124	9.2955	8.5196	8.5223	8.6632	8.6581	8.491	8.6498	9.3245	9.1695	8.1476	8.7204	8.7077	8.7524	9.2672	9.1494	9.0317	8.8818	8.8157	8.9005	8.5678	8.4343	8.0381	9.2934	9.2922	9.2627	8.8217	8.7224	8.7037	8.8278	8.9886	8.839	8.4291	8.4616
BLK	7.4252	7.2811	6.1409	6.2749	6.8561	6.5906	6.4671	6.1949	6.2067	6.5165	6.3793	6.4073	6.5789	7.7222	6.4107	6.3331	6.2732	6.4597	6.4009	6.3253	6.5562	6.4292	6.5933	6.414	6.4901	6.5219	6.768	6.2108	6.1954	6.3265	6.3484	6.5491	7.2876	6.508	6.2665	6.3608	7.2307	6.3657	6.5153	6.2702	6.1911	6.3471	7.7566	7.4743	6.286	6.5412	6.6743	6.2456	6.2508
BLOC1S1	8.7908	8.5872	7.8338	8.2778	8.2674	8.4079	8.5702	8.5524	7.66	8.1491	7.9397	8.3748	7.6751	8.4433	8.0302	7.9407	8.1353	8.8378	8.6134	7.9761	8.3698	8.0748	8.1912	8.459	9.0046	8.1683	7.9846	8.5142	8.4628	9.1427	8.2462	8.4672	8.5284	8.176	7.6979	8.5453	8.1696	8.4636	7.9758	7.6621	8.1208	8.4875	8.3596	8.6857	8.5048	8.0966	8.2265	7.7278	8.0074
BLVRA	10.1671	9.6175	9.2257	9.6213	8.8821	9.1513	9.2175	8.9723	9.0737	9.3159	9.4203	9.1323	9.4832	9.3572	9.4126	9.5907	8.8268	9.1591	9.3748	9.493	9.7359	8.8383	9.9402	8.7433	8.8747	9.0785	9.5515	9.3531	9.5446	9.513	9.915	9.3778	9.9233	9.497	9.3634	9.4404	9.0936	9.7479	9.5473	9.2011	9.1585	10.2574	9.0004	9.3212	9.2755	9.1404	9.3871	9.3215	9.5209
BLVRB	8.13	8.273	8.1231	9.0993	8.7365	8.7809	8.8987	8.6377	8.5764	8.3391	8.4592	8.8539	8.7508	8.4219	7.8901	8.611	9.811	8.3744	8.6368	8.5367	8.7172	8.5154	7.8655	9.2645	8.3829	8.5876	8.4576	8.0026	9.6349	9.4173	9.0249	8.3081	9.3045	8.7689	8.1721	8.6857	8.2588	8.4899	7.8905	8.2863	8.8966	8.9568	7.8851	8.5387	9.6754	8.6252	8.7922	8.8466	8.5252
BLZF1	9.64095	10.2946	10.5713	9.9368	10.26025	9.92465	10.5579	9.52015	10.1785	10.1661	9.6537	9.98095	9.8105	9.4295	9.5424	10.1216	9.9244	10.17325	10.3241	10.15045	10.3994	9.70205	10.2614	9.2631	9.88185	10.1785	9.5329	10.61485	10.10205	9.86425	9.9646	10.07855	10.0637	10.12925	9.56745	10.0239	10.15965	9.66345	9.5883	9.8551	9.7381	9.19895	10.3122	10.00425	10.1001	10.58985	10.27765	9.6385	9.5901
BMI1	9.3098	9.4669	8.7725	8.3166	8.9285	8.6468	8.738	9.5919	8.4472	9.0874	9.2329	9.1717	8.9634	8.8025	8.5783	9.0291	8.1114	9.638	9.2818	8.4329	8.8472	8.8414	9.2033	8.0611	8.5654	8.828	8.8123	8.9149	8.5035	9.511	8.9577	9.1446	8.9313	8.3071	9.6428	8.9927	9.0083	8.575	8.6861	8.377	8.3708	8.5858	9.5972	8.8117	8.5904	9.1669	9.0592	8.8131	9.1381
BMP2	7.7327	8.4577	7.3655	7.5094	7.9309	7.5749	7.3839	7.0096	9.329	8.4078	8.1784	7.9903	8.528	7.6051	7.6883	7.3508	9.3245	7.2118	9.2517	8.3862	7.072	8.3536	9.0555	7.9642	8.1723	9.0492	8.4929	9.0321	7.2306	7.8044	8.7598	7.8793	7.24	8.0846	6.7845	8.516	7.6776	8.9076	7.8902	9.1129	8.268	7.1354	7.3275	7.5381	7.1569	8.8093	8.6592	8.3597	7.9753
BMP4	7.1032	6.9661	8.8103	7.0352	7.056	7.1686	7.0191	7.2004	7.1481	7.3405	7.469	7.3975	7.0307	7.4249	7.2064	7.2474	6.9147	8.2556	6.6556	6.9312	7.4693	8.3588	6.715	7.2106	7.7609	7.1498	7.3158	6.8813	7.5739	6.8824	7.1515	6.8655	7.3397	7.0742	6.8755	7.2266	7.2251	6.8222	7.8806	7.3592	6.8296	7.6886	7.078	7.4393	7.975	7.0915	7.1701	7.5792	7.5105
BMP7	6.5012	7.8067	7.9868	8.4623	8.2842	8.8708	9.2301	9.383	9.1473	7.694	7.3049	8.242	8.6947	8.8167	7.0928	9.5783	7.585	6.9218	6.9583	8.2221	9.0955	9.9074	7.0312	7.4786	7.4857	7.0188	7.7852	8.4355	8.5159	9.0739	8.2032	9.1802	9.1197	8.0424	7.3816	7.78	7.4664	6.8464	8.8767	8.4445	7.0194	8.6258	7.8013	8.4196	9.8631	8.1429	9.3053	8.0445	8.3058
BMS1P5	10.1028	10.7902	11.062	10.3887	10.8699	10.3154	11.0334	10.1995	10.4388	10.5975	9.9994	10.3602	10.5769	9.6305	10.0879	10.6121	10.0565	10.4068	11.0263	10.5936	10.8117	10.7494	10.654	9.4516	10.2583	10.775	10.2546	10.9128	10.6968	10.2331	10.3513	10.2142	10.3327	10.5743	10.0613	10.4153	10.5911	9.8479	10.2326	10.7036	10.3051	9.5601	10.8248	10.6121	10.5845	11.0612	10.6162	10.6039	10.5205
BNC1	6.583575	6.648575	6.745075	7.86755	7.52805	6.9601	7.316475	7.2712	7.562075	7.868975	7.44335	7.0093	7.917475	6.8761	8.015925	7.463125	8.048325	6.6119	6.5975	7.7935	7.132725	7.60735	6.776575	6.864425	7.531375	7.169225	8.038325	6.649025	6.728425	6.693375	7.838425	7.955925	6.8269	7.1002	8.17985	6.866675	6.791575	6.728425	7.701825	8.28065	7.517675	7.595575	6.74295	7.003025	7.049225	7.6389	8.36265	7.542525	8.232
BNIP3	8.823	9.9734	9.7664	9.1074	8.5881	9.8379	8.5693	10.7979	10.5046	9.2113	9.7837	9.674	10.6918	9.2751	10.3502	8.412	10.2127	10.3287	9.058	9.7071	10.2618	10.2363	8.9433	8.8284	9.4954	9.5343	10.0022	9.5221	10.1258	8.8553	10.1764	10.4105	8.4915	10.8433	9.9541	8.3686	8.9833	9.0384	9.6224	10.2976	10.3361	10.4029	8.8837	8.8518	10.737	9.6002	9.7047	11.0078	10.2801
BNIP3L	8.01125	9.05855	8.9247	8.26575	8.58165	8.32765	8.37885	9.3011	8.40965	8.4584	8.5405	8.80315	8.42305	8.0584	8.33545	8.3835	8.6855	8.7219	9.6969	8.2426	9.09405	8.4207	8.68495	8.7616	8.91525	8.49435	8.81595	9.0674	8.5066	8.1023	7.9369	8.68015	7.97045	8.35675	7.38445	8.584	8.0724	9.07245	8.4352	8.65505	8.18685	8.1416	8.1455	8.55515	9.3596	8.37245	8.3221	9.09695	8.1745
BNIPL	6.586133	6.9715	7.106633	7.607633	7.746433	8.062033	7.4125	7.595333	7.4418	6.882367	7.174533	8.060567	7.3723	6.858867	7.490367	7.635333	7.341333	6.8197	6.807533	7.557	7.1865	7.233833	7.1653	7.2987	7.0359	7.174	7.355533	6.6182	8.348367	7.582633	7.0927	7.532633	7.424133	8.219667	7.457367	6.906833	7.556733	6.800967	7.5169	7.762833	7.728267	6.8745	7.219833	7.2177	8.095467	7.3467	7.343533	7.9526	7.316367
BOLA3	10.07015	9.3405	9.8902	9.6359	8.9892	9.20385	9.2868	9.5558	10.1065	9.7347	10.1027	9.25535	9.65045	9.6499	10.22595	9.32835	9.9392	9.95395	9.3571	9.408	9.9141	9.82585	9.50805	10.1598	10.04405	9.641	9.8528	9.7037	9.2095	10.4954	10.08425	9.84645	9.8279	8.85255	10.42975	9.5381	9.4839	10.0123	9.95275	9.1411	9.96375	10.5989	9.4587	9.76735	9.8936	9.3534	10.1523	9.34305	9.78315
BOP1	9.7255	9.1345	10.0273	9.2167	8.9036	9.6278	10.555	8.6547	9.8387	10.1933	9.2222	9.0566	9.5022	9.8899	10.2478	9.6965	10.8405	8.6833	9.7894	10.5786	9.5358	9.9689	8.9161	9.0526	9.2634	9.3681	10.3009	9.9022	9.2292	9.2307	11.0792	9.098	10.0231	9.5617	10.1529	8.9196	9.021	9.3888	10.1249	10.1262	10.6544	9.3175	9.1327	9.4917	9.3487	9.7847	9.7232	8.9992	10.0858
BPGM	6.914333	6.8585	6.720733	7.102067	6.950467	7.6681	6.6505	6.974967	7.4085	7.118733	7.056833	6.984433	7.305867	6.9737	7.276767	8.0698	6.6358	6.782033	6.954133	7.0126	6.844467	7.880667	6.802	7.0327	6.895967	7.051667	7.2176	6.617533	6.758833	7.133867	6.669333	6.997033	6.819867	7.4483	7.182833	6.941967	6.800233	6.9385	7.025867	7.0241	6.9382	6.820233	7.008833	6.698067	7.0196	7.979033	7.2297	6.9287	7.911633
BPIL1	6.3968	6.3628	6.344	6.2973	6.3415	6.4119	6.3361	6.4301	6.3871	6.3658	9.7654	8.1541	6.3076	6.3665	6.3145	6.6247	6.3157	9.2046	6.3004	6.6013	6.2642	7.0023	6.2631	6.2571	6.2506	7.8203	6.2746	6.2261	9.4841	6.3661	6.4554	6.2747	6.2999	6.281	6.2209	6.494	9.2599	6.2829	6.1622	6.2819	6.2498	6.2603	6.3084	7.0117	6.3497	8.0479	6.2365	6.2394	8.3472
BRD3	7.6741	8.5668	8.3036	7.5959	7.9685	7.8817	7.9242	8.373	8.3034	7.7594	7.3375	7.5307	7.6346	8.6652	8.0049	7.6345	8.0711	7.8233	8.2836	7.7843	8.0895	7.5847	8.2822	7.8296	8.032	7.9656	7.3701	8.8391	7.5765	7.5909	7.9831	8.5326	8.042	7.8353	7.9109	8.6031	7.7279	8.4558	7.679	8.1021	7.4769	7.9027	7.82	7.7878	7.5278	7.7558	7.8219	7.3616	7.9674
BRD9	10.0395	9.9141	10.2897	9.5187	9.3092	9.8515	9.8504	8.8935	9.3672	10.5126	9.894	9.1666	9.8488	10.0051	9.6446	10.1599	10.7917	9.3273	10.0681	10.094	9.2766	9.9601	10.3475	9.4291	9.5591	9.5767	9.2933	10.1835	9.4262	9.6005	10.7369	8.9939	9.9244	9.2711	10.0801	9.6834	9.6529	9.9408	9.9366	9.0751	10.9762	9.5625	9.8024	9.3733	9.8233	9.2212	9.4352	8.906	9.407
BRDG1	7.5105	7.0717	7.3914	6.4461	6.9562	6.4146	6.721	6.3073	6.2488	6.415	6.6152	6.5616	6.7031	7.7457	6.3851	6.4413	6.395	6.8503	6.6224	6.4125	6.5374	6.6602	7.2528	6.372	6.4825	6.4577	7.0046	6.7218	6.2085	6.5969	6.2517	6.5277	7.1183	6.554	6.2192	6.5033	7.2651	6.6282	6.5897	6.2948	6.3671	6.5125	7.8511	7.271	6.389	6.5956	6.5685	6.4178	6.3608
BRF2	7.2659	7.1766	7.7873	7.6277	7.2944	7.0734	7.6301	7.2255	7.5617	7.2236	7.4212	6.9179	7.7121	7.3761	7.1029	7.4229	7.9408	7.0846	7.5831	7.1259	7.6661	7.6499	7.0366	7.9901	7.6846	7.3031	7.4085	7.3002	7.5251	7.4744	7.9477	7.3999	7.4089	6.9075	7.4045	7.3639	7.0068	7.7984	7.2408	7.4291	7.3216	7.6026	6.8581	7.1891	7.6718	7.9562	8.1789	7.2013	7.2135
BRI3	9.5873	8.9108	9.3658	8.8539	8.8137	9.1221	9.198	9.4425	8.956	9.9991	9.9464	9.0568	9.3835	9.6521	9.0662	9.8609	9.5679	9.6462	9.0567	9.6514	8.6604	9.5907	9.456	9.1276	9.2533	10.0744	9.1619	8.9778	9.0258	9.1118	9.4477	8.8054	9.3546	9.2827	10.1667	9.609	9.1291	9.047	9.318	9.7359	10.0333	9.3158	8.8303	10.2531	9.6029	9.2064	9.2927	9.3022	9.0606
BRI3P1	9.2481	8.6626	8.9325	8.4016	8.4262	8.6886	9.0391	8.6891	8.6962	9.3872	9.7112	8.5822	8.8389	8.8756	8.4301	9.1603	9.2929	9.1968	8.669	9.3422	8.4505	8.9079	8.6698	8.4594	8.3263	9.3626	8.6741	8.4394	8.7655	8.7766	9.0007	8.2118	9.2924	8.8282	9.4475	8.8243	8.7733	8.3959	8.4072	8.4419	9.13	8.9002	8.368	9.6248	9.491	8.8303	8.6656	8.6999	8.5875
BRIX1	9.02285	9.008	8.9878	9.5351	8.6928	8.6502	8.86025	8.57115	9.8479	8.8913	8.77945	8.78725	9.29785	8.88075	8.8978	9.2035	8.9845	8.2878	9.56135	8.52775	8.55125	9.159	8.8562	9.1451	9.1449	8.56315	9.08025	8.878	8.34325	8.4908	9.15675	8.74955	8.6145	8.10585	9.67835	8.5996	8.33145	9.0268	9.7153	8.52965	8.77055	9.15615	8.61595	8.92325	8.9822	8.9821	9.0988	8.66555	8.9127
BRMS1	8.6384	8.51755	8.31465	8.4623	8.7392	8.5046	8.4371	7.88975	9.10955	8.854	8.90895	8.10325	8.5759	9.35515	8.7369	8.91615	8.99795	8.26615	8.6733	8.66295	8.43415	8.58485	8.41885	8.634	8.4907	8.4241	8.884	8.36	8.1927	9.1373	8.97545	8.6462	9.0984	8.7928	8.61275	8.22095	8.2485	8.7078	8.5742	8.696	8.848	8.96265	8.5518	8.6953	8.3649	8.38185	8.4875	8.35675	8.60285
BRP44	9.2973	9.1408	8.1379	9.1864	8.8173	8.5078	8.7811	9.005	8.4921	8.3934	9.2005	8.813	8.7617	8.5027	8.1498	8.7978	8.8906	9.5532	9.1143	8.5483	9.2524	9.077	9.3653	8.9317	8.5792	8.2222	8.578	8.7397	8.4931	8.9324	8.5291	9.2043	8.8733	8.3779	8.8772	8.5154	8.6808	9.1985	8.4908	8.3831	9.1298	9.5948	8.5098	9.1035	8.7723	8.7503	9.2421	8.7434	8.6076
BRP44L	9.0636	8.7284	7.98815	9.2119	8.84	8.74515	8.7056	8.93225	8.10465	8.7329	9.23885	9.1657	8.5349	8.5712	8.4607	8.4696	8.0156	9.40035	8.93765	8.56395	8.74725	8.69825	9.1371	9.47005	8.4075	8.36085	8.72365	8.93105	9.2193	8.8237	8.58585	8.5625	8.623	8.50325	8.5648	8.83365	9.0323	9.36905	8.7419	7.896	8.5641	8.94955	9.0117	8.9816	8.79735	8.5341	8.75165	8.67715	8.48855
BRSK1	8.0047	7.6969	8.2246	6.6472	7.0718	8.2611	8.5613	6.6852	8.3943	7.8917	7.9171	7.342	7.3742	7.9381	7.0943	7.4624	7.5853	8.9522	8.452	8.3417	8.0613	7.5087	7.8862	6.6447	7.8913	7.8291	7.4882	8.9748	6.9324	7.3381	8.0186	7.6336	8.2714	8.0539	7.3238	8.3467	7.6509	6.6248	8.2385	6.8808	7.7092	7.4746	8.3359	8.4122	7.9775	7.9895	7.4743	7.0393	6.9437
BSCL2	9.9618	9.8951	9.9648	9.1395	9.6213	9.4786	8.971	8.6546	9.3879	8.9327	10.2928	9.2549	8.5546	10.1175	8.7221	9.6382	9.3344	10.4938	9.6385	9.3768	9.829	9.2495	9.5333	10.0343	9.5982	9.2568	9.116	9.3505	9.7482	10.7465	10.0974	8.9296	10.5783	9.5657	8.7068	9.6254	9.7127	9.6375	9.7928	8.5491	8.9515	10.3132	9.5385	9.6766	9.1592	9.1509	9.4241	8.6538	8.6433
BSG	8.859	9.4659	10.039	9.9989	8.6507	9.0783	9.8093	8.33	9.0032	9.5465	8.5144	8.2548	9.6438	9.5899	9.2677	9.6564	9.708	8.8677	8.5653	9.407	9.2803	9.7978	8.9196	9.4991	9.5874	9.6239	9.5151	9.3839	8.6779	9.873	10.0544	10.0286	9.4133	9.3834	10.3289	9.4199	9.5133	10.1344	10.2118	9.6389	9.8674	9.3246	9.3849	9.3593	8.4263	8.836	9.0291	9.0623	8.8106
BSPRY	6.781	7.5057	7.4923	7.3557	6.9583	7.3026	7.7289	7.5869	7.2763	6.3195	7.0261	7.8047	6.8463	6.6459	6.9515	7.1984	7.0727	8.0894	6.881	7.0811	7.7539	6.9309	6.8386	7.923	7.3391	6.8483	7.0874	6.5518	8.0692	7.8173	6.8097	7.597	7.3552	7.9559	6.953	6.6385	7.0659	7.3499	7.1647	7.6954	7.3461	7.2887	6.8719	7.213	7.8922	6.9737	7.111	8.5735	7.7041
BST2	10.501	10.668	9.7877	10.6258	9.6759	9.6718	10.6546	7.4874	9.8268	10.1974	8.9383	8.5763	11.2023	10.8674	10.3008	9.6005	11.0831	8.7422	10.1083	8.5542	10.1673	8.9137	10.2438	10.2176	9.9313	8.8133	10.5377	10.3612	7.4738	10.4382	9.6759	10.5705	11.0732	11.1121	10.0345	10.1484	9.5699	9.9368	9.9577	10.0087	10.9649	11.3516	9.7302	10.106	7.9571	9.644	9.9814	10.319	9.6738
BTBD10	8.3881	8.5191	8.3233	9.2172	9.1456	8.7959	8.4937	9.1018	9.1719	8.773	8.27	8.7122	9.0255	8.722	8.9274	8.6341	8.9768	7.9796	8.5578	8.18	8.6416	8.9335	8.4346	9.1682	8.4319	8.47	8.9655	8.1441	8.6916	8.792	8.4432	9.2895	8.3144	9.1211	8.5698	8.2075	8.6061	8.8173	9.0415	9.0698	8.6915	9.0812	8.2595	8.4774	9.1878	8.5467	8.5544	8.8494	9.2902
BTBD11	7.8512	7.1913	9.2076	8.2775	8.1686	9.0827	8.419	7.397	8.6243	8.1094	8.1668	8.786	8.6251	8.1552	8.3808	8.8524	9.7997	7.831	7.2085	8.5915	7.4754	8.6322	7.2156	7.5591	7.163	8.8599	8.8654	8.0945	9.3743	9.0061	8.7653	8.2276	8.3691	9.5128	8.188	7.6835	8.4842	6.7872	8.9388	9.3453	8.9783	8.096	8.7192	8.2071	8.9834	8.2759	8.1904	9.4595	9.0361
BTBD2	9.7843	10.2116	10.4224	10.6339	9.8552	10.3488	10.6381	9.4836	10.4013	9.9963	9.6328	9.8808	9.7104	10.2166	10.4162	11.017	10.2039	9.7155	10.181	10.5991	10.4139	9.8	9.8908	10.1881	9.9994	9.8975	9.7944	10.3192	10.4036	10.5345	10.6662	10.2884	10.4429	10.1158	10.2547	9.6115	9.8938	10.3416	10.5334	10.265	10.5589	9.4901	9.8143	10.1175	10.3628	10.0297	10.1191	9.8763	9.557
BTG1	11.379	11.2477	11.5616	11.9923	11.7528	10.9362	11.1253	10.717	10.7199	11.5079	10.8863	11.2704	11.5997	11.1969	10.6076	11.0086	11.1144	10.8893	11.9215	10.3602	11.5268	11.7065	11.6681	11.4348	11.544	11.1336	11.1536	11.6279	10.3341	11.0226	10.0926	11.5299	10.9466	10.9597	10.0655	11.3296	11.4413	11.6533	11.132	11.0391	11.2729	10.1971	12.1069	11.499	10.8413	11.3014	11.3405	11.242	10.8583
BTG2	8.9993	9.0357	7.8161	9.4254	9.3896	9.7356	8.7764	9.5249	9.5413	8.8213	9.2632	9.4107	8.9755	8.9371	8.4719	9.9841	8.6467	9.6686	8.3384	8.7677	8.8826	9.8231	10.3373	8.6804	9.3041	9.7271	9.3827	8.6118	8.1204	8.8039	8.7855	8.8624	9.0973	9.5213	9.1589	9.9292	10.2352	9.7144	9.4931	8.8229	9.2388	8.6441	9.7782	9.6078	8.1332	8.9075	9.4381	9.3771	8.6938
BTG3	8.81295	9.45215	8.8367	9.35875	9.3276	8.76095	9.3173	10.6121	8.84335	8.6921	8.9859	9.1244	9.9202	8.79265	8.5453	8.59805	8.6983	8.58665	9.34295	10.0599	9.4984	9.62095	9.23525	9.2225	9.0469	8.8654	9.09535	9.52455	8.0868	8.8192	8.59195	9.3177	8.49645	8.78895	9.7624	9.3296	8.7047	9.88415	8.5815	8.92975	8.71125	9.87555	8.22925	8.884	8.92185	9.26145	9.43675	9.6279	9.61805
BTK	8.2085	7.2028	7.0993	6.6602	7.4184	6.9063	7.7443	6.4895	6.6474	7.0794	7.2352	7.0351	6.9657	8.2172	6.9132	6.9526	6.35	7.4792	7.069	6.858	7.0755	6.9934	7.715	6.6254	6.864	6.9935	7.4113	6.9908	6.4957	6.9895	6.3321	7.0376	7.7967	7.2542	6.3572	7.0201	7.7356	6.9214	6.96	6.6109	7.0893	6.847	8.4625	7.8285	6.684	7.1142	6.948	6.9356	6.5529
BTN3A2	7.83695	7.6659	7.26905	6.9998	7.7451	7.18955	7.2592	7.11845	6.7896	7.958	7.12335	6.8759	7.51975	8	7.69945	7.26195	7.2052	7.5518	7.4335	6.98885	7.54425	7.2221	7.69105	7.641	8.04835	7.17285	7.6174	7.17305	6.87315	7.82835	7.09705	7.8398	7.41145	7.36055	7.2963	7.70445	7.722	7.44385	7.5556	6.925	7.25745	7.81805	8.00375	7.5029	6.9383	7.3668	7.61795	7.5073	7.22455
BTN3A3	7.7637	7.7857	7.2399	6.6939	7.8417	7.4393	7.2013	6.8412	6.9888	7.9963	7.4002	7.0969	7.4688	7.9453	7.856	7.6544	7.1284	7.3866	7.1068	6.643	7.4588	7.0356	7.7076	7.4052	7.7752	7.1703	7.6732	7.0409	6.6407	8.1132	6.6233	8.0397	7.2854	7.4869	7.331	7.7204	7.0945	7.3732	7.4017	7.4808	7.2012	7.8337	7.8916	7.1549	6.8249	7.531	7.5648	7.5614	7.0558
BTNL9	7.9671	7.402	6.4251	6.6816	6.5826	6.3674	6.4171	6.4819	6.3877	6.4468	6.3495	6.4934	6.6077	6.689	6.3343	6.2525	6.436	6.413	7.9606	6.8291	6.3889	6.3993	7.6072	6.8752	6.5847	6.2682	6.3851	7.5229	6.1816	6.3105	6.3969	6.3435	7.0505	6.2996	6.2769	7.264	6.6697	7.842	6.2658	6.229	6.4583	6.3157	6.4293	6.5103	6.7279	6.3967	6.5466	6.1853	6.6697
BUB1	7.6868	8.1312	7.7065	7.9684	8.1092	7.8112	8.2168	8.8216	8.1942	7.8409	7.0381	7.6038	7.9713	7.822	8.0637	7.763	8.6218	6.8169	8.1541	8.1932	7.7582	7.9763	8.1077	7.9368	7.9239	7.7937	8.0149	8.5226	7.2392	7.9049	8.4316	7.6637	7.6693	7.1368	8.816	7.6332	7.3634	8.5248	8.0847	7.3968	8.1463	8.5524	7.4981	7.8512	7.5118	7.8634	8.2927	7.6507	8.2492
BUD31	9.8761	9.2469	9.2956	9.6288	9.5397	9.3984	9.4841	8.9343	9.2619	9.8762	9.3176	9.0535	9.0725	9.8822	9.2712	9.7226	9.5585	9.2942	9.4895	10.1687	9.5709	9.5729	9.4811	9.9859	9.6328	9.4571	9.5498	9.5276	9.6291	9.9345	9.9141	9.2512	9.7169	9.4647	8.9191	9.6046	9.2453	10.0303	9.5308	9.3308	9.5396	10.1386	9.2121	10.1531	9.445	9.0267	9.2596	9.07	9.2849
BZW2	9.254	9.358	9.1116	9.4493	9.1292	9.3895	10.0702	8.8374	9.9418	9.7213	9.4732	9.4494	9.5039	9.0408	9.4835	10.1742	10.0096	8.8558	8.903	9.6742	9.4184	9.3803	9.426	9.455	9.2527	9.2268	9.9448	9.2868	9.2687	9.0297	10.0883	9.0147	9.4885	8.9057	10.2833	9.045	8.9911	9.2175	9.8902	9.2541	9.6622	10.2898	9.0939	9.4981	9.6899	9.4315	9.6197	9.5404	9.4668
C10orf10	8.0139	8.3453	7.8431	7.2695	7.9601	7.3767	8.0786	7.0339	7.1833	8.7081	7.0406	7.9115	7.3207	8.5153	7.7161	7.52	7.4216	6.8282	8.3957	7.3531	7.0389	7.9607	8.1874	8.2578	7.8515	8.389	7.3485	8.0795	6.4914	6.9203	6.9025	7.3688	8.3026	7.7195	6.7447	8.5352	7.9131	9.1509	7.7905	7.3061	8.2299	7.3122	7.8378	7.583	7.0889	7.2111	7.5348	7.3286	7.1276
C10orf108	6.4228	6.4423	6.6253	6.5641	6.7633	7.2444	6.5476	6.8403	7.0611	7.1047	7.1117	6.9771	7.3265	6.4767	7.0144	6.7037	7.0276	6.4847	6.461	7.591	6.6244	7.3855	6.4945	6.6833	6.5684	6.5853	7.1856	6.5438	7.1094	6.6825	7.0841	7.1327	6.5391	7.6587	6.5356	6.4763	6.5185	6.4434	6.9903	7.7291	7.3611	6.7497	6.469	7.5555	6.8954	7.1533	6.9609	8.0572	6.808
C10orf116	11.6593	11.32	9.9453	9.828	9.2998	11.0605	11.8962	10.3682	9.7328	9.1322	10.3678	10.4425	9.7159	9.2999	10.7873	11.9444	10.4032	11.2719	9.8121	10.5111	10.5954	10.0398	10.6195	10.6287	10.782	10.0898	10.3518	8.4007	11.3597	9.9718	10.092	11.5674	10.5389	11.1964	10.1227	10.5933	10.9873	11.1157	10.1035	10.1986	8.5502	10.9466	10.2339	10.9254	11.1194	10.9248	9.9523	11.059	10.4205
C10orf33	6.7288	7.6398	7.7684	7.1595	7.0589	7.0509	6.6142	6.8587	6.8638	6.9813	7.2522	7.388	7.0348	7.0785	7.0498	6.5814	6.6049	7.8144	6.5643	6.6046	7.4146	6.66	7.2023	6.8464	7.3431	7.2184	6.8882	6.5635	7.4944	6.6148	6.5483	7.1207	7.6628	6.6363	6.8305	7.53	7.4772	6.5236	6.9314	6.5727	6.657	6.4851	7.3438	6.9965	7.387	7.1979	7.2046	6.4381	7.0115
C10orf35	7.8579	8.0112	7.847	7.8484	7.3412	7.6914	7.6885	8.0205	7.6886	7.1948	7.3177	7.2394	7.6344	8.5734	7.1559	7.6999	7.5588	7.4088	7.955	7.3577	8.0419	7.6882	7.531	8.0847	7.5619	6.9167	7.5483	7.9717	7.1668	7.6778	7.536	7.9222	8.0472	6.9166	8.0364	8.0761	6.9922	7.839	7.4706	7.4346	7.553	7.8406	7.5642	7.1668	7.6184	7.4294	7.5645	6.9618	7.5855
C10orf39	6.4412	6.5421	8.1027	6.5324	6.5276	6.5	6.4701	6.5207	7.0361	6.5278	6.5375	6.6563	6.6596	6.6672	6.5525	6.6994	6.3977	6.7251	6.4212	7.1444	6.4287	6.9255	6.5683	6.4444	6.4785	6.4659	6.4237	6.4824	6.5266	6.3741	6.3929	6.6045	6.5925	6.7701	7.6675	6.4379	6.3922	6.3786	6.4283	7.0532	6.5523	6.8522	6.5981	6.9092	7.4706	6.6358	6.893	7.1895	6.5406
C10orf47	8.05165	7.87465	7.7374	7.02935	7.04945	7.3717	7.19625	7.9919	7.02185	6.6581	7.14875	7.35245	7.2328	6.98705	7.4325	6.99465	7.66535	7.59415	8.40415	6.81365	7.2313	6.9488	7.71285	7.8018	7.44165	7.10155	7.73315	6.7453	7.2139	7.51875	6.67015	6.5369	7.89045	7.5955	7.3743	7.38635	7.74225	8.35405	7.40875	6.90455	7.14315	6.87525	6.96835	7.139	7.01515	7.3172	6.9741	7.17545	7.36155
C10orf54	8.1782	8.0852	7.5237	7.6548	8.1457	8.0222	8.2845	7.3931	8.4114	7.862	7.2287	7.9221	8.0699	7.9153	7.1932	7.6329	8.4156	7.7298	7.9646	7.6367	7.7195	7.6789	8.1569	8.3536	7.1429	8.2015	7.8297	6.9402	8.1023	7.8111	7.7601	8.2193	8.0708	8.2981	8.1896	7.8075	8.1404	8.1061	7.3352	7.1285	7.6836	8.0258	8.6757	8.0036	7.6565	8.2348	8.2511	8.6716	7.7839
C10orf57	7.8998	7.8558	8.461	8.2674	8.7957	9.0927	8.4379	8.8828	8.6602	8.334	8.462	8.9268	8.4643	8.6504	8.3531	8.824	7.8208	8.7362	7.8062	7.8437	8.7209	8.6154	8.0755	9.1274	8.4896	7.8906	8.1166	8.0142	9.0501	8.4671	7.8456	8.8712	8.1067	8.9969	8.4024	8.2057	8.4663	7.5572	8.7354	8.4233	8.6227	8.2769	8.1723	8.6133	9.1441	8.3425	8.529	9.0947	8.6164
C10orf58	10.16285	10.54655	10.5572	10.29855	10.2697	9.9483	10.6865	10.30985	10.96155	10.89665	10.42165	10.43135	10.939	10.13405	10.1928	10.79005	10.2509	10.1766	10.5897	10.1049	10.50065	11.15255	10.64205	10.3441	10.3171	10.0475	10.532	10.23045	10.18865	10.0308	10.5624	10.6873	10.3578	10.52615	10.8956	10.3923	10.3124	10.296	10.6495	10.42115	10.4405	10.08425	10.1656	10.21175	10.6693	11.11485	10.9574	10.9286	10.7837
C10orf6	8.899	8.9867	8.998	8.4536	8.8745	8.5166	8.5307	7.5952	7.6912	8.592	8.0677	8.1588	8.0582	8.9498	8.7143	8.6637	7.5988	8.8837	8.4354	7.5749	8.7614	7.7971	8.9972	7.856	8.7474	8.2771	7.8762	9.1267	8.3465	7.8551	8.0531	8.8618	8.9229	7.5961	8.0979	8.8476	8.519	9.4026	8.254	7.4049	7.9985	8.2902	9.1028	8.2623	8.319	8.1	8.5537	6.925	8.3445
C10orf81	6.462	6.3869	7.3504	6.606	6.4185	6.5987	6.3513	6.473	6.4616	6.3946	7.8624	8.0385	6.4783	6.4497	6.3784	6.4757	6.3624	7.7265	6.5974	6.5418	6.5808	6.6497	6.6605	6.5915	7.1588	7.0978	6.3279	6.8817	7.5133	6.7687	6.4135	6.2681	8.138	6.2837	6.2311	6.7755	7.144	6.2235	6.755	6.3955	6.2888	6.3969	6.8146	7.4365	6.3309	7.9863	6.3266	6.3714	7.9425
C10orf99	8.2026	6.7338	8.838	10.0097	9.6694	10.0939	9.4152	8.7771	9.6612	8.3853	7.4725	9.6648	9.8778	8.0807	10.1128	11.2088	7.6203	7.1012	7.4853	9.2302	8.1282	10.4398	7.4333	9.6177	8.9733	8.0942	9.8357	6.7067	10.2317	10.9919	7.7507	10.4713	8.8585	11.3724	7.3481	7.4593	9.3988	7.2586	9.8121	10.6781	10.1699	8.3132	7.7442	9.6465	11.3159	9.3493	9.5657	11.6295	9.3818
C11orf1	8.6806	7.3792	8.2214	7.6912	7.7113	8.236	7.7418	7.653	7.9487	8.5887	8.8651	8.3782	8.0869	8.0728	8.2006	8.0335	8.0663	9.242	7.714	7.6419	7.9446	8.77	7.6825	8.9485	7.5892	7.95	8.2492	7.6692	8.5714	8.4906	7.6558	7.9241	8.1219	7.884	8.6771	7.7035	8.1806	8.487	8.3238	7.5761	8.1886	9.2499	8.2911	8.3131	8.3331	7.8453	8.1485	7.9051	8.3224
C11orf41	7.9277	6.8009	7.0726	6.4445	6.6426	6.8404	6.4147	6.54	7.4795	7.1029	7.3039	6.6959	7.443	7.2894	6.7686	6.6186	6.6533	6.6432	8.2448	7.5667	6.5235	6.5472	7.1813	6.5726	6.734	7.3726	6.8272	8.3602	6.7025	6.3534	7.017	6.6037	7.182	6.9352	6.5874	7.7406	6.7917	7.1178	6.5087	7.6468	6.6622	7.0474	6.4276	6.6294	6.7539	7.1271	6.462	6.8427	7.3963
C11orf44	6.4499	6.5129	6.5773	6.572	6.6891	7.9491	6.5513	6.5716	6.4528	6.4501	6.4303	7.5096	6.4391	6.4817	7.136	6.4748	6.4178	6.408	6.5493	6.7908	7.1919	6.76	6.3908	6.7359	6.3688	6.4466	7.0578	6.4105	7.8437	6.4973	6.4446	6.5399	6.9862	7.75	6.4244	6.5187	7.5709	6.3581	6.7487	6.6653	6.5646	6.377	6.6303	6.5523	7.8128	6.6845	6.6073	6.6976	6.4509
C11orf59	9.0351	8.5965	9.1278	8.4415	8.5463	9.0582	8.8629	8.3113	8.7202	8.9903	9.5356	9.2631	9.5315	9.3996	9.1956	8.8445	9.2748	8.9301	8.2685	8.2815	8.9819	9.1855	8.7536	9.4113	8.3929	9.1226	9.1876	8.4289	9.6108	9.2523	8.2991	8.1982	9.1811	8.9355	9.0971	8.8411	8.7594	8.5849	9.097	9.3279	9.0462	9.0621	8.7018	9.8581	9.3375	8.8787	8.6812	9.177	8.7079
C11orf70	7.134	7.40535	6.52505	6.43475	6.6944	6.4726	6.4408	6.4549	6.7903	6.90755	7.0281	6.8371	6.94	6.53915	6.83015	6.51385	6.3373	6.60645	6.97935	6.37775	7.27515	7.3826	6.7728	6.9674	6.5493	6.7256	7.0511	6.7503	6.50095	6.47325	6.52315	6.8165	6.5109	6.34905	6.38625	6.91675	6.67635	7.2291	6.67095	6.56405	6.38265	6.63525	6.59635	6.6028	6.5458	6.78715	6.64935	6.4784	6.47895
C11orf75	9.0067	7.5278	7.6579	7.7771	8.2458	8.0225	8.4933	7.998	7.8897	8.2853	8.8309	8.3717	7.6173	8.4013	7.7037	7.9161	7.7784	9.0895	8.3844	7.6627	8.5365	8.2379	8.3902	7.8731	7.6587	8.3261	7.5335	7.8038	8.645	8.0861	6.964	8.3556	8.5291	7.5214	8.1197	8.7111	8.4177	7.938	7.6707	8.1927	8.502	8.3354	8.1675	7.9401	7.5571	7.9579	7.4797	8.1078	7.4892
C11orf80	8.9678	8.9331	8.0222	8.5129	8.8093	8.3529	8.7938	7.9801	9.2957	8.3809	8.8072	8.3859	8.457	8.6611	8.3869	9.3794	8.9761	8.6637	8.993	9.2286	8.7703	8.4651	8.936	8.5262	8.2255	8.0351	8.3869	8.5383	9.3583	9.2319	8.9477	8.6692	9.1654	9.3134	8.2639	8.1099	8.9673	8.7243	8.3493	9.1549	8.1655	8.9858	8.7864	8.5643	8.9121	8.5013	8.4154	8.8534	8.2574
C11orf82	7.5674	7.8839	8.3427	7.9944	7.6342	7.6901	8.4401	7.5913	8.1827	7.7118	7.0751	7.5473	7.8193	7.7561	7.7735	7.6078	8.8396	7.1774	7.6342	7.5705	7.8651	8.1699	7.9768	8.6058	8.0494	7.3428	8.0551	8.0404	7.2291	7.8743	7.9281	7.365	7.6682	7.3405	8.4644	7.5277	7.3133	8.4934	7.8924	7.1414	7.786	8.1696	7.5315	7.3758	7.5957	7.7407	7.955	7.4903	7.5999
C11orf92	8.3585	8.4768	6.6348	6.5329	6.505	6.7332	6.439	6.3207	6.3518	6.3031	6.8173	6.7368	6.7282	7.0846	6.2356	6.3047	6.2459	7.4775	8.6331	6.3796	6.3529	6.3352	8.5818	7.4867	6.6772	6.3179	6.4016	6.3435	6.8395	6.42	6.3201	6.3773	8.1261	6.3438	6.3519	7.4137	7.7276	8.7886	6.4117	6.4455	6.4258	6.4772	7.2324	6.6557	6.3954	6.3581	6.7352	6.194	6.5861
C12orf29	7.8719	8.2719	7.9413	8.2051	8.2704	7.7694	8.3369	8.0162	7.5505	7.2967	7.5937	8.0839	7.7615	7.6255	7.6364	7.6668	7.4135	8.354	8.5603	7.391	7.8448	7.4408	7.7962	8.6873	7.9915	7.3812	7.7425	7.5923	8.172	8.3555	7.4962	8.2949	7.8918	8.0066	7.3392	7.6152	7.8627	8.5775	7.9225	7.7896	7.8484	7.3919	7.6645	7.7208	7.9929	7.7289	7.5269	8.6739	7.7731
C12orf32	8.0968	8.2937	7.6259	8.4058	8.1343	8.97	8.2024	8.0934	8.1469	7.5196	7.7515	7.8236	7.5113	8.4439	7.9361	8.0401	7.7296	7.4913	8.5503	7.8884	8.3804	8.3605	8.1832	8.4825	8.098	7.7044	7.6315	8.3492	7.9187	8.7828	8.0605	7.884	8.3812	7.6727	7.5396	7.909	7.9153	8.4576	7.7479	7.6541	7.7943	8.7362	7.9802	7.9219	7.8351	7.7359	8.4304	7.4708	7.7886
C12orf35	9.0512	8.7664	8.0785	8.4673	8.49205	7.93715	8.45545	8.12305	8.28055	8.0483	7.76165	8.20465	7.958	8.5545	8.03505	8.1759	8.773	7.9981	8.60255	8.59925	7.764	8.02795	8.84755	8.2146	8.3895	8.56015	8.5721	8.38825	7.6679	7.9688	8.62055	8.06265	7.96435	8.12965	8.5378	7.94665	8.79435	8.44735	8.08065	7.493	8.11665	8.10715	9.22005	8.53065	8.18265	8.1453	8.3412	7.8953	7.7401
C12orf36	6.5012	6.675	7.1685	7.6375	7.372	6.7275	6.9894	6.479	6.4347	6.3812	6.5059	6.8396	6.6912	6.7912	6.6993	7.1313	6.512	6.6783	6.9562	6.6104	6.4851	6.6387	6.5321	6.6136	7.289	6.6467	6.5007	6.3848	6.8118	6.6444	6.5203	7.2262	7.0714	8.1252	6.6015	6.309	6.803	6.4591	7.3666	8.0205	6.8312	7.3585	6.4345	6.7563	7.1171	6.748	6.9526	7.5669	7.3996
C12orf54	7.2598	6.9879	6.7207	7.8903	7.4106	7.6086	8.5473	6.9545	7.1989	6.641	6.6947	7.0827	6.8595	6.8302	6.8733	7.9309	7.5838	6.5577	6.9585	6.9704	8.0978	7.5158	6.6106	8.3576	7.9164	6.6777	7.2495	6.5495	7.3188	8.1024	7.3419	7.3867	7.7765	6.8318	7.6288	6.8219	7.313	8.0091	7.2884	7.0278	7.2544	6.8846	6.8494	7.0627	7.4221	7.1451	7.5081	6.8535	6.8564
C12orf56	7.6083	7.7176	7.2832	8.4194	8.7437	7.5092	6.7824	7.4923	8.1326	7.5809	7.087	7.8731	7.8792	7.9603	7.1647	7.8428	7.0264	6.631	8.2946	8.7093	8.0347	7.5934	7.0197	8.1391	7.214	6.882	7.3124	6.7862	8.2551	7.676	7.4617	8.25	8.1035	7.9827	7.6749	7.6426	7.1942	8.0687	6.9875	7.8341	7.8621	7.3058	7.2183	7.7527	8.5892	7.2691	7.8655	7.8026	7.1913
C12orf57	10.242	9.3213	9.0281	9.0516	8.6792	9.2294	8.8399	8.5033	9.0465	9.0368	9.7855	9.0225	8.5854	9.5057	8.597	9.0933	8.3584	9.8854	9.6975	9.0192	9.2731	9.2899	9.4206	9.3746	9.2419	9.301	8.5189	9.5688	8.979	9.5791	8.9718	8.7823	9.6842	8.7246	8.0012	9.8035	8.9146	9.1501	8.8161	8.4559	8.8742	9.6224	9.4933	9.5131	9.4539	8.6551	8.9566	8.5835	8.4965
C13orf15	9.7247	8.834	9.5245	9.0102	9.1834	8.7138	9.6578	8.828	9.0387	10.2951	10.0366	9.8609	9.5556	9.3116	8.7969	9.116	8.5589	10.7892	9.021	9.0576	8.7122	9.6859	9.5678	8.281	9.9408	10.2769	9.6264	9.0662	9.0485	8.1702	8.281	9.3536	8.5968	9.3864	8.7969	9.9751	9.5268	8.6121	9.5864	8.4896	9.8233	9.0347	10.1307	9.4445	9.4453	9.585	9.6529	9.3105	9.2149
C13orf23	7.8837	8.0305	8.23735	8.0849	8.82155	8.5676	7.84645	8.13855	8.14695	8.045	7.9669	8.52205	7.9467	7.78655	7.93325	7.85835	8.0075	8.295	8.5331	7.9828	7.63725	7.8201	8.68115	7.84645	8.36785	7.7744	8.073	8.6081	7.9594	7.81875	7.71325	8.45005	7.8359	7.7348	8.54595	7.93045	8.45805	7.9625	8.02985	8.46	7.73665	8.02715	8.70875	8.2414	8.09175	8.24215	8.3849	8.21865	8.3538
C13orf27	8.9428	8.9039	7.5015	8.1299	8.4995	7.8139	8.3171	8.1468	7.9406	8.0137	7.8901	8.0609	7.8211	8.0081	8.2361	7.7019	8.2283	7.5749	9.1598	7.8705	8.1473	7.8337	8.2278	8.4251	8.4758	7.7257	8.3955	8.9203	7.616	8.2327	7.8876	7.9204	8.4336	7.3308	8.466	8.0254	7.8675	8.5117	8.2363	7.6127	7.6461	9.0542	7.8969	7.9777	8.0331	7.9575	8.6705	7.8396	8.419
C13orf30	6.6403	6.5395	6.2912	6.2416	6.8928	6.3596	6.4151	6.2664	6.2156	6.3243	6.251	6.3666	6.6144	6.8985	6.2054	6.3579	6.3485	6.3523	6.2506	6.2706	6.2691	6.5051	6.461	6.2937	6.343	6.2573	6.4329	6.2556	6.2517	6.2378	6.3411	6.4341	6.9108	6.2546	6.3697	6.2421	7.1044	6.3946	6.2655	6.1914	6.2297	6.3613	7.3143	7.1461	6.1243	6.2154	6.3095	6.1106	6.2849
C13orf34	8.6203	7.5813	7.7165	8.0807	8.8407	8.6548	8.3639	8.0442	8.6474	8.7038	7.9783	7.9072	8.2137	8.068	8.9449	7.9202	8.7191	7.5118	8.3948	8.269	7.7619	8.1654	8.2482	8.5175	8.7759	7.7395	8.4947	7.834	7.6869	8.5335	8.5191	8.3223	8.2379	7.6033	9.0524	8.0336	7.9006	8.2112	8.303	7.9665	7.9745	9.2319	8.0771	8.5202	7.7427	8.2107	9.1657	7.9809	8.8044
C13orf37	8.2796	7.5623	7.1463	7.3707	8.0708	7.635	8.0711	7.862	7.5002	7.8006	7.8201	7.668	7.8116	7.3907	8.1412	7.3414	7.9614	7.399	8.324	7.5501	7.209	8.0886	7.7534	7.795	7.9062	7.5808	8.0413	7.5646	7.1024	7.2803	7.8261	7.546	7.3427	7.074	8.5692	7.499	7.3317	7.4845	7.7454	7.7813	7.8632	8.5298	7.6045	7.7644	7.3938	7.7801	8.3741	7.6948	8.0907
C14orf106	9.1971	9.6047	8.6061	8.7777	9.2143	8.6064	8.7759	8.7026	8.3643	8.2785	8.6132	8.5239	8.5545	8.7829	8.5844	8.306	8.1432	9.1383	9.6988	8.359	8.4533	8.3983	9.4038	8.9131	8.8738	8.3897	8.5902	9.2788	8.5723	9.6786	8.5474	8.8562	9.0891	8.0097	8.1956	8.866	8.9629	9.4159	8.7916	8.2984	8.1746	8.948	9.103	8.5303	8.0378	8.4775	8.5113	7.8584	8.9894
C14orf129	8.1372	7.573	7.94825	8.16675	8.3138	8.22835	7.87975	8.2168	7.8986	7.63045	8.09185	8.78795	8.40035	7.7294	7.8583	8.08005	7.8305	7.7589	7.99615	7.99235	8.2059	8.2788	7.6166	7.90205	8.0344	8.0632	8.41895	7.61645	8.70225	8.08725	8.12505	8.1079	7.6679	8.7066	7.77015	7.4323	8.2342	7.58125	8.52065	8.41725	8.01305	8.2055	7.70455	7.82075	8.409	8.1507	7.8131	8.79675	8.4841
C14orf132	7.2492	7.8868	6.8682	7.6393	8.0494	7.941	7.1387	7.8796	7.2161	7.7018	7.2415	7.6589	7.4815	6.9838	7.4916	6.8926	7.3884	7.521	6.837	7.7741	8.1037	7.6437	7.501	7.2328	7.5456	7.6737	7.3689	8.5236	7.2302	6.8225	7.6671	7.8782	7.7824	7.1749	6.6682	8.3139	7.649	7.2498	7.1196	7.211	6.7684	7.2409	7.4808	7.1374	7.9422	7.835	7.3538	7.1519	7.9549
C14orf147	7.4247	7.8788	7.4598	8.2578	7.5828	7.583	7.2288	7.7368	8.2981	7.6942	8.3003	7.911	8.1466	8.0596	8.1872	7.23	7.4332	8.3578	7.7191	7.8141	7.7971	8.0181	7.3522	7.5473	7.4151	7.898	7.6862	7.6748	8.1456	7.4737	7.8346	8.569	7.7293	7.8522	7.4565	7.5311	7.478	7.5162	7.7585	8.3159	7.7584	7.7368	7.2402	8.0687	7.8221	8.4931	8.0649	8.3554	8.16
C14orf156	11.0122	10.2024	10.597	10.7643	10.7113	10.9411	10.701	10.9888	11.2149	10.581	11.2976	10.6919	10.9216	10.6916	11.2726	10.5399	11.2583	10.9744	10.2944	10.6537	10.7549	11.2037	10.7165	10.4403	10.8899	10.3577	11.4712	10.4851	10.8473	11.0025	11.4703	10.6638	11.1725	10.5363	10.9439	10.4638	10.6571	10.1985	11.2196	10.7811	10.5448	11.4676	10.602	10.9189	11.189	11.0687	11.4019	10.8304	11.3208
C14orf159	8.8066	8.8399	8.4246	8.7655	8.7655	8.3774	8.3481	8.8713	8.4462	8.4624	8.6252	8.7579	8.6707	8.7523	8.5392	8.8076	8.1506	9.2538	8.2007	7.7848	8.9167	8.9138	9.2691	8.5072	9.114	8.6517	8.2375	8.6004	8.6766	9.1937	7.4677	8.7105	8.6192	8.2925	7.6303	9.0785	8.8502	8.2937	8.4698	8.1509	8.4616	8.5152	9.0081	8.5209	9.0096	8.3622	8.9263	7.9579	8.6554
C14orf173	9.2926	9.6975	10.2557	9.1043	9.2668	9.4272	9.832	8.8788	9.8628	10.2754	9.7118	9.2357	10.0346	9.8852	9.7196	10.0223	10.317	9.0812	9.1237	10.2336	9.2069	9.579	9.5106	8.5298	10.0212	9.7505	9.4999	9.8446	9.602	9.1246	10.406	9.3121	9.9557	9.7149	9.0634	9.5568	9.14	8.5423	9.9464	9.564	9.5471	9.9297	9.5661	9.4344	9.6236	10.1508	9.414	9.6873	10.1468
C14orf2	8.6077	7.569	7.9413	8.0399	8.2293	8.6441	8.126	7.9599	8.107	7.7584	8.3336	7.9879	8.1534	8.5742	7.5473	8.3336	8.0878	8.0084	7.8657	8.4121	8.3107	8.5618	7.9275	7.869	8.6858	8.1422	8.3562	7.8597	8.0729	8.8664	8.6268	7.8902	8.1877	7.8023	8.0638	7.757	8.0344	7.4565	8.5952	8.2832	7.8147	8.4166	8.0035	8.4802	8.4988	8.1058	8.5415	8.5876	8.4175
C14orf37	6.4686	6.44485	6.7401	6.9933	7.08095	7.23695	6.86655	6.7198	6.7157	7.8066	7.1383	7.0431	7.6421	6.76605	6.7643	7.0386	6.77595	6.92885	6.449	6.8448	6.56235	8.05405	6.6542	6.56875	6.64955	7.19545	6.6935	6.723	6.7586	6.5021	6.97335	6.93655	6.83895	7.01805	6.94855	7.44285	6.6064	6.48995	6.55485	6.77005	7.54775	7.15005	6.63385	7.0022	6.88395	7.2998	7.09335	6.94895	6.73085
C14orf4	8.9913	7.4841	8.7861	9.7494	9.3765	9.542	9.4988	9.5687	9.9966	9.74	9.3732	9.4826	9.3335	8.6169	10.1532	9.2469	9.3596	9.2429	8.6442	9.7309	9.1815	10.0031	8.9125	8.5615	9.3853	9.3574	8.3933	11.0242	9.0934	9.1627	10.2392	8.6777	9.2591	8.6851	9.204	9.5953	9.6048	9.1684	8.8656	9.0305	8.9753	9.4235	9.3393	9.0758	7.1001	9.3036	10.1139	9.2304	9.4372
C14orf78	7.5689	7.79435	7.8685	7.4939	8.2083	8.21005	7.1363	8.0869	8.49685	8.8161	8.0526	7.73925	8.60035	7.8086	8.554	8.31465	8.6072	7.31715	7.57655	9.0358	7.96725	7.98785	7.28	7.9164	8.45765	8.1854	8.1991	7.27995	8.7128	7.4687	8.40765	8.52995	7.8777	8.75965	7.88545	7.876	7.7415	7.06135	8.48715	8.92795	8.304	8.4965	7.669	7.50705	8.1727	8.3771	8.2865	8.44535	8.766
C14orf80	8.0603	7.4676	7.4418	7.5783	7.4822	7.4784	7.8404	7.2793	7.7137	7.1531	6.9425	7.2011	7.3426	7.7614	7.5667	7.6698	8.279	6.9161	7.5962	8.0582	7.4698	7.3387	7.6799	7.3155	7.9874	7.23	7.5388	7.9949	7.2729	7.8647	8.303	7.6623	7.6299	7.1502	7.1511	7.2781	7.2159	7.6019	7.8176	7.2153	7.2377	7.8344	7.4419	7.2174	7.2613	7.5882	7.5108	6.9104	7.624
C14orf85	10.4189	11.0691	11.666	10.9834	11.434	10.7717	11.5258	10.8336	10.9933	11.117	10.4061	11.0183	11.1651	10.0323	10.3395	10.9574	10.5678	10.7137	11.3389	11.0809	11.4428	11.0477	11.2805	9.638	10.8758	11.2444	10.9383	11.2471	11.1395	10.67	10.7724	10.7095	10.8159	11.0291	10.8516	10.8736	11.1705	10.3625	10.5844	11.0433	10.7845	10.1163	11.28	11.1726	11.232	11.8382	11.3493	11.0628	11.0216
C15orf48	7.9324	8.3468	8.22775	8.57125	8.37075	8.9172	9.0079	7.52025	7.25205	6.9673	6.83985	8.95975	7.54855	7.5638	7.52445	8.5842	8.1125	6.5862	8.32575	8.1474	8.971	7.56255	7.8764	8.38265	7.26475	8.22835	8.0574	7.3583	9.2982	8.77875	7.28375	9.4353	7.7804	9.2139	7.0075	7.2831	8.16635	8.8082	7.77935	7.82195	8.57135	7.67995	7.5898	7.96175	8.28135	8.5953	8.00345	6.70035	7.7957
C15orf52	7.6719	7.9618	9.1363	7.6329	7.5676	9.2758	9.2309	8.3028	8.5047	8.628	8.8317	9.2557	8.4946	8.0183	9.8875	8.4727	8.6935	8.8013	7.65	7.8591	7.5608	7.7563	8.9794	7.2344	7.6484	8.962	8.0154	9.1276	9.7387	8.2876	7.4356	7.6768	8.3154	9.0007	8.9225	8.4986	8.9004	7.2896	8.0832	9.6099	8.8362	7.6384	8.5165	8.836	8.7351	8.5861	7.8793	8.9159	7.6011
C16orf33	8.4645	8.6338	8.6071	9.1337	8.5951	8.4519	9.0218	8.6018	8.8025	7.801	8.4211	8.0873	8.1171	9.0254	8.3252	8.8642	8.5297	8.8608	8.5911	8.5871	9.0763	8.854	8.2209	8.9802	8.6519	8.3956	8.5272	8.492	7.9728	8.4996	8.1812	8.5762	8.9141	8.054	8.7014	8.8136	8.1824	8.463	8.3895	8.0441	8.607	9.1332	8.4573	9.1053	8.6924	8.4975	8.6809	8.2111	8.443
C16orf48	8.6554	8.4809	8.464	8.1487	8.118	8.252	8.1742	8.0484	8.1211	8.3204	8.9354	8.333	8.0335	8.613	8.7214	7.8053	7.6151	8.4331	8.0399	8.4436	9.1553	8.1826	7.4988	8.559	7.688	8.3129	8.5306	7.4504	8.3831	9.0315	8.5895	8.9295	8.8079	8.1669	8.3453	8.7322	7.7421	8.4965	8.7462	7.9639	8.02	8.7354	8.1349	8.3499	8.0598	7.7535	8.2221	7.7143	7.9303
C16orf56	7.9715	7.4732	7.9633	8.1545	8.2083	7.9968	7.7754	8.1245	7.9393	8.4624	7.2859	7.8054	8.6513	7.996	7.9543	7.9393	8.1923	7.3726	7.4378	8.0652	7.9557	8.337	7.8275	7.8083	8.5616	8.2015	8.1331	8.0311	8.1317	8.3703	8.3221	8.3533	8.2732	8.5872	8.1667	8.4685	8.4733	8.1672	8.4108	8.1802	8.5656	8.1202	8.731	8.219	7.6579	7.9072	8.0896	8.1651	8.5649
C16orf57	8.194	7.7871	8.5269	8.5733	8.3446	8.4673	8.0248	8.1186	8.7881	8.9199	8.6231	8.0355	9.3107	8.7773	8.2633	8.4384	8.6541	8.0219	7.987	9.0235	8.6145	8.6858	8.0934	7.8215	8.3379	8.6952	8.6833	7.8023	8.0369	8.6627	8.5322	8.8437	8.3686	8.5921	8.9994	8.1635	8.2572	7.9607	8.2195	8.6322	8.5355	8.7255	8.0933	8.4881	8.2329	8.9734	8.7037	8.6465	9.1548
C16orf61	10.5642	9.6967	10.0266	10.3023	10.3355	9.8932	10.4515	10.5785	10.0407	10.3254	9.5188	10.0785	10.1866	10.4582	9.9256	9.4975	10.061	9.6255	9.8973	10.3199	10.7245	10.3914	9.7832	10.5484	10.4012	9.9223	10.0978	9.8362	9.5135	11.0391	10.0224	10.5448	10.4295	9.5975	10.463	10.2392	9.7856	10.1832	10.0628	9.5458	10.0567	10.8982	10.2966	10.4606	10.0279	10.0048	10.4027	9.5954	10.3039
C16orf63	8.6976	9.4135	9.1069	9.2098	9.2848	9.2041	9.0552	9.6666	10.0228	8.9142	8.8811	9.4812	9.3476	8.7384	8.9388	9.1242	8.4687	8.9727	9.5131	9.3515	9.5885	9.6865	9.2495	9.2709	9.199	8.6918	9.2927	9.2008	9.1246	9.1455	9.1884	9.0623	9.018	8.8088	10.225	9.1192	9.0804	8.9706	9.042	9.1243	9.143	10.2602	9.1311	9.2856	9.4012	8.8701	9.2354	9.0495	9.3603
C16orf7	7.6275	7.2061	7.5397	7.7739	8.1439	8.2606	8.4509	7.548	8.353	7.9533	7.2941	8.1698	8.0161	8.1649	8.2022	7.9496	7.6674	7.2208	7.1329	7.9258	8.3786	7.4346	7.2007	7.7555	8.1607	8.487	7.9624	7.1297	8.263	8.3646	7.554	8.1253	7.8347	8.4799	7.9287	7.848	8.0641	7.2883	7.5905	7.6535	8.5768	7.7683	8.2112	8.0085	7.7845	7.6325	8.0669	7.7288	7.5921
C16orf73	6.349	7.2149	6.4656	6.3463	7.2504	6.3781	6.3206	6.5119	6.3231	6.45	6.3515	6.3652	6.4127	6.5351	6.3901	6.9415	7.6714	6.3474	6.6171	6.3224	6.3616	6.5247	6.4729	6.4509	6.5887	6.5774	6.3972	6.526	6.5801	6.3807	7.3717	6.5564	6.4324	6.4397	6.5739	6.276	6.405	6.2789	6.4301	6.2921	7.1416	7.0321	6.3711	6.6513	6.7592	6.3324	6.5873	6.3425	6.5485
C16orf75	8.7198	9.1364	8.0271	8.8744	8.9182	9.3554	8.324	9.3017	8.7797	8.0118	7.2905	8.0822	8.0279	9.0283	8.0699	8.2594	8.4214	7.1567	9.2413	8.7558	9.363	8.6983	9.3421	8.8892	9.1554	7.3533	8.3158	8.7365	7.6144	8.985	8.9302	8.956	9.113	7.6497	8.5194	9.3605	8.1802	9.2539	8.0424	7.5366	8.5456	9.2064	8.0462	8.6267	8.2511	7.7701	9.2011	7.4657	8.3501
C17orf45	11.8011	11.9536	11.0684	10.9249	10.8572	11.2712	11.7436	10.984	11.3529	11.6816	11.9558	11.8198	10.8245	11.5573	11.7307	11.6148	11.3664	11.7616	11.6812	11.2711	10.9387	11.7692	11.289	11.6229	11.9684	11.5273	11.0938	11.2565	11.9239	11.0106	11.3529	11.2963	11.4611	11.1035	10.6705	11.461	11.4755	11.5222	11.7696	10.9088	11.3716	10.4886	11.5642	11.1263	11.7656	11.5283	11.0067	11.1966	11.145
C17orf49	9.6894	9.2579	8.4414	8.513	8.5524	8.487	9.1304	8.6728	8.7386	8.6599	8.7239	8.4053	8.1587	9.4357	9.0783	9.2497	8.4821	8.5673	9.2392	9.2185	8.971	8.7958	9.1711	9.5213	8.7694	9.2811	8.6128	9.4339	8.63	9.5156	8.4901	8.8256	9.1638	8.7733	7.9961	9.6933	8.7644	8.6267	8.9966	9.1891	8.7292	8.909	9.031	9.0089	8.6626	8.3395	8.6726	8.2666	8.2194
C17orf53	7.8843	8.3272	7.5213	7.9592	7.9243	8.1521	7.9472	8.1381	8.3885	7.3219	6.9429	7.5455	7.397	8.0188	7.7922	8.2057	8.6163	6.9344	8.0101	8.4602	7.9537	7.4674	8.1901	8.5266	8.3146	7.4032	7.6649	8.0814	7.2094	8.7021	8.2579	8.0599	8.4008	7.146	7.9607	8.1417	7.6981	8.5842	7.7903	7.2602	7.4985	8.0014	7.5876	7.6917	7.3567	7.4109	8.4487	7.0466	8.1484
C17orf61	10.277	9.8329	9.8437	9.616	9.5169	9.8228	9.5276	9.3306	10.1912	9.8601	10.466	9.9221	9.4539	10.1858	9.5334	10.4449	9.7633	10.5369	9.7299	9.8935	10.2955	10.1651	9.557	10.6093	9.8822	10.0322	9.4713	9.7833	10.3252	10.4733	9.5968	9.5487	10.1916	9.8774	9.0281	9.555	10.2804	9.0373	10.1961	9.5867	9.7866	9.478	9.985	10.1657	10.401	9.9391	9.5321	9.5531	9.2703
C17orf70	9.6558	9.4332	10.0363	8.5062	8.9522	9.9794	9.7245	8.6174	9.3889	9.502	9.2825	8.8438	8.8362	9.8199	9.2515	9.6257	10.2358	9.146	9.7938	9.9047	9.506	8.672	9.308	9.2743	9.2676	9.8093	8.8093	9.5603	9.7299	8.5366	9.2252	9.0112	9.5102	9.9228	8.9979	9.9167	9.494	9.2614	8.9865	8.9243	9.9426	9.4651	9.526	9.7247	9.31	8.9382	8.9185	8.4794	8.8636
C17orf91	8.1324	7.6736	7.6363	8.2705	8.4492	8.4231	7.373	7.8122	8.6781	8.8004	8.7076	8.9619	8.3949	7.8261	8.5343	8.8846	7.9994	7.9707	7.5138	7.8083	7.4594	8.43	8.0846	8.0148	8.4879	8.7184	8.2192	7.3465	8.1757	7.6732	7.9787	8.1221	7.552	8.9043	7.6975	8.4688	8.1535	7.2668	8.0119	8.1243	8.2641	7.909	7.7488	8.1933	8.4861	9.0148	8.1417	8.3143	8.6896
C17orf96	7.2682	7.1481	8.3233	6.9736	6.9115	6.9733	7.5405	6.9491	7.4529	7.0783	6.9708	7.0218	7.2678	7.3564	7.0849	7.4826	8.214	6.6851	7.2854	7.3679	7.1584	7.2301	7.5427	6.9019	6.7818	7.0834	7.3096	7.8037	6.7234	7.4167	8.29	7.5335	7.0503	7.2294	7.6315	7.1267	7.1385	6.9561	7.8102	7.0664	7.3283	7.4239	7.0612	7.1657	7.0335	7.2437	6.9321	6.8955	7.0476
C17orf97	6.83995	7.26165	6.8962	7.57795	7.5048	6.87755	6.68665	7.46325	8.08775	6.7279	7.3107	7.01345	6.77825	7.0404	7.9374	7.1176	6.66225	7.0648	7.4668	6.69695	7.54195	6.7765	6.91645	8.01125	7.5108	7.60865	7.51705	7.2523	7.14215	7.1084	7.53845	7.5688	6.94345	7.1701	6.43415	7.2348	6.83405	7.09575	6.9248	7.86245	7.0972	6.72055	6.75865	6.69165	7.97375	6.87945	6.6966	7.43735	7.59795
C18orf10	8.0751	8.6283	8.15515	7.85905	8.4314	8.38065	8.1958	8.9028	8.4244	7.34905	7.47115	8.2483	8.10785	7.6551	8.06965	7.62925	7.2806	7.6518	8.6819	8.3176	8.4994	8.16165	8.2806	8.8066	8.4488	8.33695	8.11955	8.5257	8.0069	7.7365	7.1315	7.74895	8.42105	8.0071	7.6841	8.9189	8.1535	8.9508	8.0487	8.513	8.14075	7.13515	7.86995	8.04925	8.2136	8.0376	8.50605	8.71585	8.6449
C18orf19	6.8496	6.9855	7.6178	7.0338	7.1939	7.0597	7.1619	7.8025	7.1903	7.04	6.9667	7.1958	7.4031	6.7894	7.722	7.1873	7.791	6.6243	7.4099	7.2812	7.122	7.1645	7.0872	7.3621	7.5452	7.2025	7.8086	7.1966	7.0294	6.4939	7.3801	7.2043	6.6512	6.8538	7.7116	6.803	7.0203	7.4066	7.5436	7.9284	6.9653	7.46	6.837	7.0081	7.3033	7.0743	7.1744	7.5479	7.5601
C18orf26	6.495	6.5717	6.5837	7.1319	6.8408	7.8476	6.7661	6.9017	6.5833	6.4578	6.4739	7.9616	6.6943	6.5255	6.9761	6.7168	6.6632	6.5271	6.9938	6.5981	6.5842	6.6046	6.5795	6.7828	6.564	6.6203	7.42	6.6076	8.218	6.6745	6.5494	7.113	6.7757	6.7782	6.5876	6.6656	7.0385	6.6628	6.8014	6.5211	6.6058	6.5219	6.7062	6.7266	8.1942	6.7062	6.8716	6.9767	6.5021
C18orf45	7.0934	6.9847	7.9624	7.5104	7.1061	7.6288	7.3906	7.1065	7.0162	6.9032	7.0684	7.112	7.0851	6.694	7.3325	7.4184	7.3441	7.804	7.857	7.375	7.8471	7.7082	6.9973	7.3261	6.9777	7.4606	6.8805	7.1699	7.2591	7.3549	7.4575	8.2103	7.7906	7.1405	6.8575	7.6204	6.9949	7.682	7.2725	6.8685	7.0837	7.5528	6.7002	7.4471	7.406	7.4829	7.5486	7.6236	7.3194
C18orf55	9.0922	9.30125	8.66345	9.12965	9.04525	8.85415	8.98775	9.2818	8.6028	8.0879	8.51345	8.68145	9.0615	8.43295	8.7574	8.3521	8.49915	8.71785	9.5926	9.08865	9.032	8.7191	8.98415	9.4473	9.5281	8.61625	9.00915	9.0114	8.50385	9.06705	8.92835	8.74905	8.778	8.1461	8.60325	9.1526	8.64495	9.6103	8.7032	8.52475	8.65955	9.4117	8.5868	8.58445	8.8003	8.71665	8.3413	9.04525	8.9702
C18orf56	7.9812	7.4206	8.8065	8.3703	7.502	8.1167	7.6777	8.245	7.4965	7.1571	7.1016	7.3549	7.7016	8.6134	7.526	8.2526	7.3839	6.8926	8.0241	7.8664	8.7408	7.0577	7.1865	7.3884	7.6809	7.416	7.6808	8.2739	7.4378	8.6701	7.7639	7.9749	8.6546	7.3502	8.5963	7.2427	7.1867	7.8286	8.632	6.8793	7.7018	8.0233	7.484	8.0515	7.5054	7.7164	7.501	7.2954	7.5261
C18orf8	8.9209	8.797	8.2181	8.8432	8.8739	8.5977	8.6068	9.0077	8.4474	7.968	8.7454	8.7412	8.8053	8.3005	8.1672	8.2681	7.9234	8.7605	8.7675	8.4559	8.9508	9.1949	9.25	8.6523	8.6531	8.3464	8.5832	8.7189	8.3722	8.5193	7.8148	8.6907	8.3656	8.2862	7.9979	8.8144	8.7647	9.2614	8.3393	7.9898	8.3366	8.5584	9.1656	9.0465	8.4926	8.5782	8.8432	8.4315	8.5912
C19orf10	8.3086	8.2322	8.1185	8.335	8.0258	7.9595	8.6054	7.6673	8.0794	8.4638	8.9289	7.919	8.0124	8.5219	8.5239	8.8302	8.3143	8.4731	8.1229	8.3574	8.2373	8.275	8.3044	8.2527	8.1146	8.7033	8.7627	7.8579	8.026	7.7325	8.905	8.6198	8.1408	8.0738	8.0889	7.9993	8.4508	8.2198	8.8237	8.2347	8.6042	8.3003	8.0477	8.5166	7.8876	8.4207	8.3542	8.1876	8.011
C19orf22	9.1359	8.8451	8.8946	9.4475	8.9749	9.2468	9.0624	8.273	8.7056	9.0256	8.6036	8.8612	8.878	8.9146	9.0785	9.3037	9.8457	8.3829	8.9236	9.5639	9.2026	8.9105	8.4993	8.8867	8.8968	9.6473	9.2896	8.6137	9.3526	9.5635	9.6894	9.1527	9.4172	9.2776	9.1452	8.9444	9.228	8.6674	9.3616	9.0821	9.6885	8.2443	9.4242	9.5122	9.09	8.9765	8.9528	8.9784	8.7076
C19orf33	8.3956	8.9016	9.3741	7.3032	9.6732	9.6157	9.0022	7.9925	9.1761	9.8173	9.2425	9.4012	9.1963	8.4146	10.473	9.6643	10.8194	8.9912	7.8001	9.8599	8.2462	8.8583	7.4554	9.8991	10.4503	9.1747	9.8213	7.313	10.4542	10.4777	9.1317	8.7802	9.4042	10.1037	8.809	8.3827	8.9367	7.3009	10.2088	10.1071	10.0502	9.9744	8.6841	8.4224	9.7046	9.4143	9.1066	8.7893	9.531
C19orf48	8.3077	8.3423	8.75505	7.9885	7.97205	8.149	8.85835	7.98245	8.3671	7.92045	7.7269	7.69755	8.03515	8.57285	8.29555	7.98645	8.7656	7.6249	8.5334	8.6201	8.34575	8.131	8.4415	8.5039	8.42535	7.8326	8.07175	8.5875	7.81815	8.66865	8.61975	8.1262	8.60485	7.77235	7.5112	8.557	7.8097	8.64985	8.3646	8.0207	7.9929	8.3275	7.75775	7.96255	8.11025	7.73685	7.97555	7.75865	8.16585
C19orf59	6.7399	6.6953	6.7681	6.5253	6.4347	7.2633	6.9447	6.3496	6.6596	6.7241	6.8238	6.4739	6.7627	6.5236	6.5239	6.585	7.2071	6.3229	7.6514	6.6133	6.3818	6.9023	6.6712	6.41	6.5346	8.3061	6.5485	6.5867	6.4651	6.3332	6.892	6.4961	6.4651	6.5142	6.5784	6.4641	6.5355	6.4806	6.4994	6.3828	8.1348	7.3001	6.5618	7.0338	6.4478	6.5535	6.3375	6.3648	6.4987
C19orf66	8.3854	7.9759	7.7714	8.3724	7.5202	7.7484	8.0602	7.0295	7.3952	8.0526	7.984	7.4987	8.1499	8.5851	8.4702	7.8923	8.3351	7.6882	7.4653	7.4309	7.6562	7.2749	7.9569	8.0796	8.2382	7.9918	7.8845	7.7436	7.1651	8.7571	7.9819	7.8116	8.2806	8.492	7.4308	7.6613	8.0385	8.0512	7.6943	8.1343	7.9943	8.4586	8.306	7.8086	7.3291	7.2784	7.6456	7.9137	7.8692
C1GALT1	7.4235	7.4285	8.2526	7.9787	7.7463	7.8054	7.7407	7.2199	7.05	7.8692	7.8902	7.9473	8.0414	7.433	7.8536	7.606	8.4644	7.6867	7.077	7.4291	7.4501	7.4352	7.7779	7.7476	7.4797	7.6661	7.9934	7.2016	8.212	7.3625	8.1646	7.9828	7.2983	7.6293	7.1231	6.8972	7.5718	7.4631	7.8296	7.5469	7.9589	7.7902	7.472	7.1482	7.8534	7.7328	7.2358	8.0583	7.7047
C1orf106	8.1255	8.5223	8.2365	9.3915	9.8562	10.0511	9.5408	9.2705	9.1269	8.98	8.5179	9.1842	9.0395	8.7787	9.3215	9.6369	9.2542	7.8308	8.1198	9.6303	9.46	9.2793	8.2963	9.3701	9.1577	8.7354	9.2551	7.5378	9.418	9.0703	9.3495	9.5733	9.3308	9.5105	9.7033	8.7833	8.7561	8.622	9.0226	9.7746	9.6323	10.2846	8.381	9.2975	9.0223	8.5677	9.3839	9.0766	9.5148
C1orf110	6.4975	6.6238	6.6501	9.7344	9.2651	8.2901	8.9314	6.6465	7.8027	6.4757	6.4027	7.0191	6.6141	6.6261	6.6685	9.7293	6.7129	6.7133	6.69	9.7435	6.8713	8.8467	6.4793	6.5155	6.7552	6.5821	6.4137	6.4249	6.9799	7.493	6.65	9.4466	8.2693	7.2421	9.9843	6.2962	6.4825	8.5943	7.8748	7.7675	6.3667	9.2547	6.4244	7.6684	8.6643	6.557	8.5736	6.4063	6.9656
C1orf115	7.6918	8.5829	6.939	8.1554	7.8428	7.3395	7.5621	8.0124	7.8534	7.0605	8.3207	7.9928	7.3158	7.528	6.9556	8.0184	7.3653	8.9699	7.7233	7.2605	7.8101	7.3768	8.4694	7.4454	7.0653	8.0382	6.9853	7.1708	7.946	7.6234	7.513	7.5379	7.7318	7.6185	7.9246	7.3663	8.3422	8.1406	7.5547	6.5075	7.1966	7.9097	7.8854	8.0232	7.8956	7.7644	7.4394	6.7778	7.521
C1orf116	7.118667	6.899833	8.1566	7.5425	8.1743	8.952833	7.8691	7.552633	7.886767	7.5059	8.251833	8.8188	8.350467	7.4987	8.192567	7.657967	8.222967	8.269367	6.900267	7.741367	7.6064	7.890233	7.166533	8.251933	7.382567	7.669567	8.144033	7.078867	9.058967	7.938867	7.801233	7.923833	7.940733	9.184933	7.776833	6.8765	8.355067	7.2857	8.138467	8.323033	7.990033	8.241333	7.688233	7.7912	8.421933	8.0635	8.0127	8.1523	8.3228
C1orf131	8.7062	8.3201	8.5685	9.1308	8.8097	8.9779	8.6191	8.8516	8.9932	8.6131	8.5783	8.3873	9.2602	8.2355	8.5976	8.8629	8.5593	8.5993	8.3758	8.3255	8.9701	8.8105	8.5941	8.8125	8.7401	8.1127	8.7993	8.6413	8.2079	8.7629	8.8888	8.8554	8.6437	8.0707	9.5198	8.4266	8.3698	8.527	8.7947	8.6396	8.6082	9.7156	8.6162	9.3153	8.4526	8.4761	9.4038	8.473	8.8987
C1orf135	7.2047	7.4905	6.9222	7.822	7.225	6.9464	7.7918	7.5664	7.2102	7.2008	6.6234	6.8749	7.3912	7.112	7.2753	7.2365	7.8518	6.4473	7.4182	7.5969	7.3925	7.1912	7.3603	7.2648	7.1962	6.8478	7.361	7.5187	6.6715	7.7292	7.9455	7.4761	7.5303	6.5497	7.6471	6.9302	6.6687	7.5147	7.5881	6.9254	7.0459	7.7346	6.9078	6.9438	6.9457	7.1276	7.386	6.8131	7.6762
C1orf162	9.2474	8.4569	8.4646	7.8757	8.3532	7.9664	8.7807	7.5412	7.7437	8.843	8.726	8.4007	8.2694	9.3252	8.2327	7.9248	7.6571	8.6517	8.2542	7.9755	7.8494	8.0211	8.942	7.6072	8.2562	9.0204	8.4608	8.1087	7.7548	8.6273	7.4585	8.4665	8.7313	8.4355	7.3985	8.4827	8.862	8.0151	7.803	8.1258	8.8355	8.031	9.6421	8.7776	7.8752	8.3264	8.0383	8.4778	7.6214
C1orf186	6.34	6.5638	6.6922	6.8275	6.6182	6.4318	7.1081	6.7016	7.0406	6.7067	7.7698	6.4726	8.2672	6.5859	6.6979	6.6501	6.5285	6.9519	6.5092	7.1024	7.458	7.1356	6.7616	6.5564	6.7215	6.5853	6.6584	7.9149	6.5313	6.4871	6.5163	6.8746	7.0369	6.6497	6.4901	6.958	6.7932	6.7178	6.8148	6.607	6.2853	6.4017	7.1885	6.7662	7.2105	7.4153	7.274	7.8232	7.4107
C1orf218	8.5491	9.1958	8.2684	8.7204	9.4107	9.3333	9.0545	8.6832	8.5727	8.5402	8.8136	8.8338	9.1283	8.9447	8.3145	8.7346	8.3186	9.6647	8.7296	8.4873	9.0238	8.6121	9.1346	8.9249	8.7031	8.2719	8.757	8.1552	8.9398	9.3039	9.113	9.2905	9.075	9.2628	8.7103	8.7395	8.6529	8.9448	8.3851	9.2534	9.507	8.8908	8.9173	9.0803	8.1349	8.7754	9.1154	9.0053	8.7346
C1orf24	8.917	8.9878	8.191	9.7523	9.8675	9.2339	9.3527	9.8711	8.4051	9.3556	9.7583	9.8095	9.8499	8.6863	8.2535	9.1714	9.2799	10.0626	8.9151	8.6467	10.0225	9.3909	8.8546	9.7475	9.2794	9.4831	9.1288	9.0056	9.7319	8.7157	8.9927	10.1667	8.6603	9.1491	7.5233	8.9682	9.2878	9.2208	8.8926	8.1152	8.434	8.881	8.9898	9.5643	10.182	9.8201	9.4597	9.1219	9.5548
C1orf51	6.8442	6.9846	6.9232	7.0377	6.6105	6.7785	6.4931	7.5095	6.3913	6.7975	6.6868	6.6558	7.0133	6.7263	6.4272	6.7371	7.5441	6.3987	6.9124	6.9672	7.1292	7.1102	6.3576	6.6838	7.5714	6.5931	6.7638	6.8586	6.5647	7.3186	6.8217	6.9614	6.429	6.6858	7.0156	6.7043	6.6165	6.9524	6.6205	7.0136	6.5939	7.594	6.3935	6.4218	7.0003	6.5988	6.8264	6.3295	7.426
C1orf53	7.3852	6.9904	6.6706	7.9501	7.6515	7.6501	7.3774	7.0486	7.7684	7.6215	7.6967	7.3079	7.7975	8.0068	7.4715	7.5697	6.9563	7.603	7.3594	6.9804	7.0846	7.4869	8.0206	6.9425	7.89	7.1135	7.48	7.0616	7.2396	7.8562	7.4409	7.1585	7.3436	7.4742	7.9912	7.0834	6.9921	7.2457	7.9274	7.4353	7.4129	8.2734	6.8864	7.7544	7.5485	7.571	8.0239	7.5778	7.2467
C1orf54	9.3728	8.0102	8.1726	7.7103	7.4998	7.9797	8.3651	7.6243	7.964	8.5646	8.3184	8.145	7.8327	8.9568	7.8905	7.8333	7.4164	8.4316	7.9725	7.7009	7.8491	8.0682	8.615	7.4754	7.6509	9.286	7.9083	8.0568	7.6253	8.3147	7.3241	7.9688	7.9661	8.1292	7.7446	8.2883	8.0759	7.3457	7.9688	7.561	8.5183	8.0882	8.4552	8.7716	8.1548	8.3965	7.7773	7.9339	7.789
C1orf55	7.7693	8.0445	7.8552	8.2545	8.4919	8.4543	8.187	8.7995	8.357	8.086	8.0258	8.4906	8.6495	7.4206	8.0218	8.2496	7.9744	8.0286	8.2147	7.9858	8.3876	8.2653	8.2557	8.253	8.3977	7.9633	8.207	8.1583	7.6763	7.6858	8.214	8.0103	7.7156	7.6981	8.954	7.9314	7.8884	8.5619	8.0532	8.1281	8.1901	8.7111	8.2146	8.3461	7.7347	8.1546	8.6932	7.9465	8.3584
C1orf57	8.0402	8.269	8.735	8.358	8.3533	8.7246	7.9578	8.2619	8.3962	8.2937	8.688	8.1259	8.6195	8.0213	8.3191	8.6608	8.8754	8.2782	8.1079	8.4069	9.0706	8.6363	8.1926	9.0284	8.599	8.3581	8.5399	7.7741	8.5522	8.0421	8.7921	8.5245	8.4904	7.9807	8.716	8.303	8.0647	8.8134	8.4278	8.4313	8.8592	9.1453	8.1233	8.9291	8.6208	8.1263	9.3274	8.333	8.4289
C1orf59	8.8138	9.1267	6.9613	8.868	9.1418	8.6805	9.1866	9.0168	8.0231	8.8232	8.2963	7.6761	8.5558	8.5986	8.4667	9.1225	8.2602	7.927	8.9521	7.9152	9.8183	8.138	9.0375	8.536	8.3368	7.8434	8.7503	8.9904	7.3727	8.7181	9.0619	9.1327	8.8664	7.7809	9.3743	9.0865	8.3911	8.8431	7.6736	7.9813	7.9865	9.2771	8.3778	8.2605	8.0273	8.6681	8.5716	9.2487	8.8865
C1orf63	8.92645	8.50955	8.40795	8.46365	8.78505	8.43225	8.32085	8.3099	7.90525	8.76075	8.96925	9.00875	8.6387	8.1958	8.29925	8.242	7.9888	8.692	8.28395	8.1057	8.14395	8.39655	8.9116	8.3166	8.77415	7.7854	8.4425	8.7743	8.77615	8.15035	7.9023	8.26615	8.3282	8.2945	7.6555	8.6268	8.74885	8.28065	8.24125	8.0054	8.3991	7.8748	9.40385	8.56105	8.7827	8.5099	8.57815	8.3497	8.36955
C1orf64	6.3512	6.3583	7.0029	6.3506	6.4252	6.3848	6.3328	6.3226	6.2906	6.3398	8.1422	6.407	6.4048	6.392	6.2883	6.334	6.4222	8.1198	6.3286	6.3772	6.4839	6.4864	6.6092	6.4471	6.1848	6.6066	6.5746	6.4092	6.5709	6.593	6.4979	6.5434	6.4482	6.3625	6.6156	6.3629	6.4007	6.3661	6.4592	6.2298	6.4551	6.5026	7.3498	6.4481	6.3115	6.5034	8.2338	6.3499	6.6826
C1orf71	8.8314	8.7333	9.0078	8.729	8.8384	9.4955	8.5884	8.99	9.0238	8.53	8.36	9.1195	8.7968	8.7449	8.0575	9.0672	8.5972	9.0763	8.9474	8.5619	8.7622	8.9543	8.4871	8.8968	8.2759	8.4519	8.4883	8.8432	9.4247	8.3548	8.8569	8.611	8.5318	8.8317	9.2525	8.676	9.0158	8.2981	8.1254	8.6239	8.5286	8.9996	9.1361	9.183	9.1212	8.7353	8.6984	8.1192	8.4949
C1orf74	7.5193	7.9406	7.6091	8.7856	8.4178	8.2083	8.39	7.6503	8.1025	7.8637	7.6304	7.8154	8.5676	7.5373	8.4988	8.9714	9.0162	7.1063	7.8511	7.7662	8.1115	8.293	7.9657	7.6448	7.3475	8.8759	9.1233	7.9442	7.4029	7.6441	9.241	8.1181	7.5079	8.7623	8.725	8.5798	7.7833	7.6938	8.1834	7.628	9.4131	9.1063	7.5955	7.4235	7.4586	8.2333	8.2682	8.0799	8.941
C1orf81	6.5341	6.4486	6.9963	6.7296	7.1268	7.7548	6.6777	6.5986	7.4229	6.7203	6.5561	6.9009	6.5903	6.5281	7.4297	7.0205	7.294	6.5636	6.4634	6.8613	6.6267	6.7192	6.5943	6.4843	6.4871	6.632	6.8143	6.5372	7.2464	6.6851	6.9504	7.2995	6.7318	7.6263	7.4205	6.512	6.7285	6.4842	6.7222	7.0461	7.1033	7.8481	6.644	6.9262	6.6141	6.8184	7.5221	7.4761	7.0185
C1orf85	8.9703	8.1276	9.1126	8.7955	8.4201	9.2982	8.7876	8.4577	8.9761	9.2014	9.5805	8.4975	9.282	9.3122	8.4155	9.2373	9.3767	9.1813	8.3361	8.7907	8.7003	8.8225	8.5106	9.1588	8.5717	9.5926	8.6109	8.166	8.9166	9.0669	9.1813	8.5844	9.1413	8.984	8.7757	9.1271	8.4464	8.2393	8.8461	8.5279	9.4975	9.1577	8.426	8.8036	9.1224	8.8966	8.9856	8.3166	8.3698
C1QA	7.7172	6.8575	6.9014	6.9946	6.7144	6.5623	7.1852	6.5962	6.6278	7.1277	6.9984	6.6394	6.594	7.8369	7.1873	6.8641	6.6836	6.9461	7.0558	6.7356	6.806	6.6211	7.739	6.9152	6.9898	7.2905	6.7567	6.7826	6.6187	7.864	6.4828	6.9611	7.4978	7.0699	6.4173	6.9327	6.8545	7.2338	6.7885	6.9699	8.0692	7.0515	6.9129	6.9982	6.6471	6.7051	6.7372	6.7827	6.5231
C1QB	10.7332	9.0251	9.635	9.3453	8.6425	8.1907	9.6652	7.3928	7.7221	9.6829	9.2157	8.0782	8.25	10.5763	10.1297	8.6534	7.5757	9.4817	9.1995	8.2466	8.477	8.3473	10.6307	8.8342	9.0429	9.4455	9.0422	9.3142	7.4447	10.7679	7.1817	9.3011	10.0809	9.0728	6.9301	9.3401	8.6032	9.8325	8.0071	8.8336	11.3455	8.854	8.9854	9.0999	7.9925	8.8571	8.7349	9.0413	7.6598
C1QBP	9.5117	9.5439	9.0529	9.401	9.2408	9.073	10.0257	9.608	10.3472	9.3924	9.2659	9.8717	9.0861	9.4529	9.7965	9.7596	9.9526	8.6262	9.7077	9.4785	9.5145	10.468	9.8342	9.8161	9.8044	9.1994	10.025	9.4813	9.4696	9.2264	9.9294	9.2849	9.3782	8.9904	9.7704	9.1689	9.7897	9.2307	10.5408	9.2983	9.3707	9.3952	9.5013	9.4702	9.9429	9.6624	10.0192	10.038	9.9039
C1QC	9.4138	7.9766	8.6916	7.9942	7.7911	7.6072	8.7684	7.0806	7.1217	8.5343	7.5665	7.6571	7.5291	9.0359	8.8867	7.6031	7.3156	8.1405	8.0536	7.3654	7.5036	7.8276	9.8206	8.1418	8.304	8.7385	7.9922	8.3163	7.2247	9.697	6.6875	8.4381	9.1665	8.0559	6.7383	8.3107	8.016	9.0874	7.4589	8.1639	10.0855	8.2192	8.4138	8.1335	7.3713	7.8632	7.9178	8.3507	7.0995
C1QTNF5	7.994	7.4007	8.4783	6.9056	7.0502	8.1557	7.8584	7.1221	7.6989	9.0495	8.0914	7.9544	7.235	8.745	7.839	7.8055	6.8594	7.9009	7.4978	7.7499	7.2949	8.2076	7.6893	7.204	7.9133	9.3101	7.5022	7.7394	6.7464	6.6178	7.4644	7.0884	8.154	8.1927	7.4018	9.3166	7.715	6.8548	8.0377	8.1893	8.0546	7.4044	7.8459	8.3036	8.3726	8.1144	7.4437	7.1178	7.4784
C1S	8.45845	7.5423	7.8822	7.43805	8.0109	8.4193	7.9879	7.72055	8.24175	8.97465	8.7533	8.22915	8.89935	8.32955	8.3771	8.64415	8.1855	8.2755	7.52095	7.8858	7.4772	8.5698	8.4234	8.1473	8.6593	8.90075	8.33295	8.6632	7.30805	8.01135	7.809	7.7714	7.9982	8.0896	7.60945	8.91155	8.36045	7.48595	8.39255	8.9561	8.2021	8.258	8.50795	8.54495	7.99905	8.33125	8.67805	8.47255	7.81025
C20orf100	9.3995	8.6184	8.2694	7.6807	8.4672	7.8947	8.4708	9.2851	9.3951	9.8017	8.5095	8.3517	9.0093	10.0783	9.5724	8.1992	8.4875	8.1195	8.4827	8.0093	7.9293	9.2494	9.3886	9.0096	8.0422	9.0376	8.7725	8.4499	7.2205	7.7091	8.8351	7.9809	9.0132	8.8613	7.8032	8.8919	9.0616	8.2043	8.296	9.1099	9.0128	8.3789	9.7727	9.0211	7.4442	8.2697	8.6653	8.3694	8.6662
C20orf103	7.0573	6.9691	7.3543	6.6061	6.8039	6.6707	6.6317	6.5926	6.9912	8.3615	7.5594	6.82	7.267	7.9419	6.6418	6.6496	6.4035	6.9733	6.6815	7.5766	6.8881	7.3398	7.0036	6.8216	7.275	6.6218	7.13	6.7338	6.4495	6.4881	6.5613	6.9833	7.6286	7.3736	6.3802	7.8113	6.7941	6.4639	6.5073	7.3409	6.4007	7.5137	7.273	6.9112	7.1122	7.8207	7.0173	6.7924	6.5497
C20orf108	8.654	8.8686	8.7883	7.9126	8.1575	8.3118	7.4789	8.7249	8.5113	8.2716	9.1844	8.5891	8.7075	8.3854	8.7874	8.2365	7.5803	9.1927	9.0212	8.0651	8.4566	8.415	8.5402	8.6717	8.0789	8.4586	7.938	9.2279	8.7349	8.5435	7.8796	7.9848	9.0641	7.8915	8.2718	9.0092	8.3559	7.8511	8.3991	8.7183	8.1628	8.0994	8.2028	8.5815	8.8698	8.4219	8.064	8.4212	8.0164
C20orf114	6.5857	6.5587	8.8556	6.5764	6.6036	6.8296	6.6295	6.6078	6.6186	6.6283	12.552	11.9696	6.6221	6.3406	6.2675	9.0796	6.3499	8.0576	6.2888	8.4377	7.0435	8.6782	6.4349	6.5309	6.471	9.3901	6.5081	6.4859	12.3894	6.7518	7.5931	6.475	6.8666	6.4827	6.4234	6.766	10.6204	6.2558	6.6252	7.2737	6.2052	6.3019	7.883	8.47	6.3306	11.3043	6.2295	6.181	9.1191
C20orf117	8.1365	8.5884	8.9968	8.8476	7.8724	8.0449	8.1096	8.9613	8.7285	8.4042	7.7938	8.3117	8.2046	7.707	8.6598	8.7369	8.8772	8.3134	8.1383	8.7442	8.4221	8.2752	8.0958	8.3404	8.2202	8.6919	7.962	9.2219	8.756	8.4505	8.8759	8.3074	8.6056	7.9481	9.5579	8.6707	7.7561	8.5065	7.9816	9.1352	8.6354	8.8656	7.9894	8.021	8.5407	8.681	8.0505	8.2621	8.2264
C20orf127	7.2419	7.1396	8.787	6.9551	8.1545	7.0901	7.0479	7.4893	8.1807	9.4356	8.557	7.7498	7.014	7.1528	8.6527	8.5692	7.4875	7.6929	7.1682	7.0259	9.1358	7.7281	6.8664	8.0544	7.166	8.531	8.6002	6.6711	8.3956	8.7588	6.8748	7.6638	7.4473	8.2276	8.1064	8.1504	7.3159	7.3685	7.8062	6.964	8.0639	8.2368	7.4198	7.5674	7.3363	8.3316	7.201	7.4222	8.5516
C20orf199	10.1409	9.9991	9.4548	8.7889	9.4887	9.4598	10.0986	9.5067	9.5732	10.322	9.9595	9.6296	10.0413	9.9568	10.3167	9.789	10.2929	9.531	9.6846	9.1334	9.4128	10.6127	9.9677	9.3632	9.9884	9.5186	9.9923	10.0616	9.8545	9.1016	9.9885	9.4628	9.4326	9.4038	9.5984	9.4364	9.9612	9.446	10.0634	9.594	10.1435	10.1617	10.1376	9.5391	9.9732	9.0933	9.5668	9.4397	9.4844
C20orf20	8.9017	8.9707	9.5099	8.3585	8.8839	8.7235	8.8083	9.1646	9.7286	8.9524	9.2878	8.4479	9.0612	9.089	9.6164	9.0047	9.8695	8.5064	9.1425	9.5606	9.0295	9.0153	8.636	8.8384	8.8119	8.6767	9.3281	9.6012	8.2566	8.7954	9.7263	9.0315	9.2433	8.4819	9.3919	8.9138	8.4571	8.1518	9.1456	8.8183	9.0837	9.7984	8.7632	9.0521	8.8985	8.9727	9.2819	8.3395	8.802
C20orf24	10.950533	10.486567	10.5869	11.653433	11.440767	11.052033	10.710767	11.741933	11.272833	11.064333	11.090633	11.450133	11.160733	11.063467	10.8224	11.529833	10.9851	10.4903	10.751667	10.866133	10.984633	11.158767	10.8193	11.5573	10.999467	10.500433	11.1889	10.561533	11.373833	11.1806	11.2162	11.206067	10.8422	11.459733	11.8049	10.867767	11.112833	10.1991	11.132133	11.244367	11.3491	11.479967	10.878767	11.591567	11.494833	11.245967	11.301033	11.702467	10.9098
C20orf27	8.3348	7.8055	8.7353	7.7169	7.4749	7.9932	8.3858	7.8564	7.9903	7.942	8.1966	7.7625	7.9583	8.0274	8.2529	7.9597	8.5295	7.6726	8.0952	8.9754	7.6932	7.8746	7.8134	7.6646	7.3223	8.2091	8.0954	7.9529	8.1162	7.9982	8.933	7.8276	8.3228	7.9971	8.5546	7.6484	7.7387	7.6528	8.5807	8.3651	8.3903	8.0881	7.9207	8.255	8.1668	7.6911	8.2517	7.581	7.9429
C20orf3	8.9446	8.5577	9.2175	9.0409	8.5411	8.5202	8.4668	9.0841	8.9399	8.5702	9.4857	8.483	9.0707	9.2572	8.5599	9.1393	8.6128	8.3469	9.125	9.6868	8.5194	9.3465	9.1726	8.932	8.7985	8.6011	8.9063	9.1174	8.2847	8.3053	9.2119	8.832	9.0081	8.1805	9.1935	8.726	8.6241	9.3375	9.3716	9.7462	8.7048	8.3286	8.8901	8.7647	8.8633	8.5282	8.9927	8.5952	8.8626
C20orf30	9.7871	9.6395	10.37775	9.49405	9.6498	9.61395	9.2355	10.2806	9.36525	9.7345	10.3963	9.65325	9.8747	9.8702	9.61865	9.44405	8.9724	10.31215	10.0492	9.8303	9.60885	10.1738	9.84065	9.99305	9.3318	9.6292	9.67485	9.75855	9.1037	9.13845	9.5168	9.4968	9.4689	9.02035	10.3505	9.6485	9.6031	9.4878	10.034	10.68095	9.42395	9.3048	9.808	10.04145	9.7679	9.9231	10.1769	9.3621	9.8423
C20orf46	7.1683	6.7749	8.5054	6.7147	6.6545	7.0641	7.1005	6.9598	7.3336	6.9012	7.2974	7.2452	6.966	7.6439	6.6401	7.0778	7.4696	6.7919	6.5811	7.1058	7.1594	6.8994	6.7536	6.5593	6.8082	7.7259	6.8906	6.8249	7.2951	6.5036	7.071	6.6457	6.8038	7.8625	7.4656	6.8903	7.1991	6.4005	7.126	6.9068	7.2614	6.7761	6.84	7.4535	7.8929	7.3995	7.0398	6.8468	6.8889
C20orf52	11.1425	10.555	10.9438	10.9344	10.2233	10.5872	10.2305	11.1396	11.0623	10.6047	11.2378	10.4618	10.7852	10.8713	11.2269	10.5266	11.0076	11.0018	10.7592	10.6515	11.0567	10.6603	10.3795	10.2436	10.7531	10.9511	10.7734	11.1754	11.0327	11.6179	11.2964	10.3627	11.2487	10.9921	10.4237	10.4745	10.7077	11.7553	10.727	10.6459	10.5682	11.3261	10.4551	11.142	10.8213	11.0863	10.5436	10.5591	10.5605
C20orf55	7.9627	7.9131	7.5907	8.4577	7.9994	8.1206	8.0853	8.5079	8.2418	7.5044	7.794	7.5291	7.5526	8.5904	8.2074	8.1808	8.2866	7.8452	8.2531	8.6654	8.1711	7.8983	7.7499	8.8336	7.6493	7.8947	8.0284	7.3833	8.1577	8.6723	8.063	8.3359	8.3935	8.2209	8.0429	7.8295	7.7357	8.2774	8.1038	9.1394	8.2017	8.1227	7.8519	8.325	7.8028	7.809	8.2471	8.2423	8.0125
C20orf72	8.4759	8.7263	8.3443	8.5782	9.1136	8.1582	8.5776	9.0017	8.3546	8.2651	8.3404	8.1068	8.312	8.5237	8.6958	8.3654	8.217	7.6322	8.9753	8.6244	8.6491	8.5706	8.6582	8.9214	8.4389	8.2414	8.5838	8.8741	7.7933	8.5334	8.027	8.7514	8.2407	7.5828	9.0627	8.6337	8.126	9.1367	8.5249	9.42	8.2555	8.1189	8.4772	8.5548	8.1991	8.2529	8.8633	7.9683	8.5168
C20orf94	8.005	8.2614	9.4323	7.8132	8.2114	8.3849	7.8354	8.288	7.8742	8.0004	8.0367	7.8067	7.8814	8.4797	8.0027	9.3088	8.1264	8.0794	8.0556	8.7807	8.3166	8.2836	8.0379	8.4534	7.5915	8.1284	7.9737	8.2263	8.8685	8.1653	8.6032	8.7495	8.7299	8.4007	7.8005	8.3611	8.1398	8.5539	8.0861	9.2181	8.2414	7.2839	8.174	8.337	8.0439	7.8489	8.1925	7.767	7.8969
C21orf2	7.6554	7.4468	7.0404	7.1216	7.1453	7.3876	7.4486	6.5885	7.4334	7.0936	7.5003	7.0595	6.8582	7.4785	7.0622	7.1914	6.7675	7.7883	7.6022	6.848	7.6726	6.7958	7.3424	7.0495	7.6295	7.0355	6.5667	7.646	7.5623	7.5124	6.6455	7.0494	7.8359	7.5069	6.8679	7.1799	7.5093	7.459	7.0957	6.7233	6.9269	6.8274	8.1204	7.6093	7.2263	7.129	7.0885	6.8608	6.7827
C21orf24	10.3967	11.1237	11.2663	10.9261	10.9808	10.6409	11.1795	10.2675	10.5194	10.9628	10.2629	10.572	10.8197	9.9203	10.2002	10.5297	10.7807	10.7498	11.0917	10.8094	11.3024	10.7522	10.836	9.6297	10.7675	10.8448	10.4496	11.4135	10.8852	10.7559	10.7008	10.8261	10.6482	10.6976	10.5809	10.759	11.3556	10.3409	10.2037	10.3342	10.6639	10.1287	10.9859	10.8741	10.4875	11.2759	10.4467	10.3137	10.8569
C21orf63	8.26	8.6819	7.8781	8.2759	8.0053	7.5503	8.7949	7.3768	8.0464	7.0603	7.5709	8.5179	7.1523	7.6159	7.2458	8.4359	7.5133	8.0184	8.7049	8.0736	8.5354	8.2035	8.1389	7.9538	8.0667	7.7616	7.5968	8.6353	7.7688	8.4409	7.5295	7.6941	7.7898	7.403	9.3294	7.7991	8.4201	7.6549	7.7931	7.8758	7.6259	9.2465	7.6264	8.1722	7.5796	8.4011	7.5403	7.4782	8.0521
C21orf81	6.7559	6.5028	6.874267	6.876733	7.279367	8.0269	6.457933	6.895467	6.387067	6.577767	6.493533	7.8879	6.6797	6.8021	6.6813	6.8322	6.5493	6.8932	6.476933	6.4479	6.572833	6.825267	6.724	7.4867	6.914033	6.4744	6.9905	6.405067	8.0989	6.573633	6.604067	6.610433	6.775033	6.927533	6.547267	6.3917	7.175133	7.4763	7.277533	6.416533	6.7272	6.4155	7.295267	6.635267	6.692333	6.670367	6.855033	6.423933	6.412667
C22orf36	7.4726	7.9685	6.759	7.219	7.1628	7.1488	7.1829	7.3296	8.1125	7.2273	7.4968	7.3484	7.2855	7.0613	7.4817	7.1219	7.0866	7.3082	7.8754	8.0701	7.4129	7.2057	6.9799	7.7412	7.4601	7.1265	7.1828	7.6224	8.0913	7.316	7.5789	7.1035	7.4318	7.5823	7.6203	7.6533	7.0627	7.5716	7.4997	7.0914	7.3242	7.1464	6.9324	7.2447	7.756	8.2176	7.6502	6.7971	7.8192
C2CD2	8.25195	8.6529	7.8683	7.7457	7.81845	7.85195	8.3536	7.38295	7.50665	7.4445	8.1052	7.5812	8.1884	7.74865	7.41795	8.12435	7.7744	8.0857	8.54065	7.31395	8.22735	7.6369	8.6956	8.24615	7.50685	7.6581	7.71795	8.06765	7.7369	7.91765	7.7649	7.78045	8.1077	7.88295	7.105	8.3425	7.95025	8.75145	7.505	7.76955	8.31785	7.5687	7.6999	7.7439	7.5842	7.8096	7.4607	8.8179	7.60285
C2CD4B	7.0515	8.0805	6.5948	8.179	7.2147	7.1431	6.8025	7.1648	6.7048	6.7471	6.7409	7.4157	6.7378	6.813	7.0291	6.8838	6.4619	6.6435	7.6975	6.6601	7.1363	6.8921	7.3581	7.6562	7.3	7.5228	6.8538	6.5502	6.6085	7.5197	6.8059	6.9916	8.2331	6.5592	6.508	7.4474	8.2641	7.8267	7.1622	6.3658	6.9258	6.4814	7.442	6.983	6.7294	7.1315	6.946	6.5307	6.8173
C2orf25	9.5997	10.0399	9.65055	9.94045	10.27	9.6983	9.345	10.20985	9.87625	10.42505	10.38055	10.23265	10.381	9.59995	10.05385	9.78975	9.6535	9.8496	10.1079	9.7592	9.76105	10.23445	10.11495	10.0595	10.09725	9.90625	10.03465	9.22895	9.97815	9.34975	9.483	10.08975	9.56955	10.03425	10.33015	9.742	9.72815	10.0958	9.911	10.33785	9.9293	10.59445	9.65425	10.0471	9.9771	10.0952	9.83045	10.57695	10.2666
C2orf30	8.7784	8.9263	8.7166	8.6993	8.5569	8.6444	8.1574	8.7091	8.6703	8.708	9.7225	8.9363	8.7429	8.6198	8.7231	8.769	7.9814	9.5083	8.639	8.398	8.5146	9.1644	8.862	8.7238	8.4637	9.1496	8.5606	8.599	8.5568	8.4681	7.9148	8.2383	8.265	8.7875	8.8923	9.0235	9.186	8.679	8.5316	8.6603	8.6955	8.5581	9.0665	8.8537	8.3358	8.8841	8.6809	8.7176	8.1629
C2orf55	7.5336	8.7502	7.2961	8.1294	9.0019	8.7052	7.4427	8.0105	6.8203	7.3064	7.5736	8.556	7.3143	8.7612	7.2041	7.3446	7.2262	8.5298	7.0359	7.0081	7.9593	7.0559	8.5434	8.3468	7.5809	7.2668	7.2312	8.7833	8.6418	9.1039	6.6704	8.7511	7.7108	7.9612	6.7755	8.9476	8.2116	7.2917	7.5733	6.7937	7.1284	7.1326	7.4305	7.9113	8.4338	7.7533	7.6746	6.9577	8.0243
C2orf64	8.7778	8.8997	8.6096	8.6454	8.4894	8.2971	7.9385	8.5079	8.1923	7.9057	8.5053	8.1907	8.4397	8.2465	8.2152	8.0338	7.9563	8.7284	8.8175	7.8233	8.362	8.0379	8.5084	8.4824	8.4138	7.6826	7.9519	8.7508	8.3119	8.9593	7.9442	8.5231	8.4271	7.8797	8.8929	8.3026	8.5854	8.922	8.1664	7.9977	7.9207	8.1297	8.9589	8.6858	8.1109	8.2369	8.193	7.9252	8.2116
C2orf69	10.764	11.4758	11.7089	11.1928	11.3738	11.2312	11.785	10.7259	11.4016	11.1998	10.7198	11.158	10.8016	10.3745	10.5519	11.1514	11.1984	11.2389	11.7378	11.4022	11.7472	10.3775	11.204	10.4515	10.7772	10.9717	10.5875	11.8119	11.5352	10.9017	11.0678	11.449	11.3034	11.3163	10.6024	11.5151	11.4269	10.9153	10.4103	10.4609	11.0402	10.2708	11.3944	11.0517	11.0259	11.611	11.0157	10.3087	10.3936
C3	6.7541	6.4149	6.5541	6.626	7.1519	6.6775	6.9273	6.5948	6.4787	7.2031	7.2126	6.8396	6.8387	7.0742	6.6563	6.5393	6.5085	7.6887	6.3773	6.4962	6.5517	7.1297	6.9613	6.451	6.5617	7.602	6.7778	7.388	6.4787	6.408	6.3748	6.6887	6.4848	6.4255	6.3824	7.1136	7.5726	6.6791	6.8955	6.4935	6.6897	6.5448	7.555	7.4204	6.3902	6.9972	6.6692	6.3328	6.5696
C3orf10	8.6284	8.4682	8.7033	8.9737	8.6553	8.5354	8.4665	8.9229	8.0603	7.8772	8.9568	8.9916	8.546	8.7689	8.3656	8.2085	8.2662	9.4007	8.5705	8.3406	9.1424	8.4266	8.101	9.2358	7.9041	8.4719	8.6344	8.609	9.2495	9.4276	8.2665	8.7525	8.4108	8.8438	8.6417	8.4996	8.8693	8.2896	8.7257	8.4522	8.3985	7.8758	8.5995	8.8148	8.876	8.8042	8.3959	9.0796	8.5209
C3orf14	7.77195	7.966	6.70455	7.8196	6.93185	7.3056	7.53465	6.68375	7.00675	7.0764	7.57645	7.2677	7.37905	7.1063	7.55705	6.71215	7.31065	7.08205	8.2019	7.1432	7.3266	7.25775	7.5891	7.11775	7.41745	7.22165	7.14305	7.6045	7.5956	7.2461	7.07805	7.014	7.8111	6.85435	6.3206	7.051	6.84665	7.38665	7.3162	6.9084	7.41645	7.5264	7.1328	7.10775	7.3499	7.1618	6.925	7.0071	7.11445
C3orf15	7.5884	7.2838	6.3595	6.3101	6.7315	6.3955	6.3623	6.3663	6.2564	6.3298	7.0366	6.9024	6.2908	6.5178	6.1962	6.3841	6.45	7.1411	7.3985	6.333	6.5758	6.3214	6.4705	6.6993	6.2949	6.3972	6.4457	6.9642	7.0795	6.5078	6.4893	6.7704	6.9633	6.3601	6.3185	7.1121	7.4276	6.3026	6.3288	6.2106	6.299	6.3674	6.7484	6.8968	6.5075	6.7684	6.3681	6.279	6.6618
C3orf21	8.272	7.963	8.6188	9.5268	8.776	8.6161	7.8784	8.8613	8.7295	8.2128	7.8463	7.952	7.9895	9.0293	8.0144	8.5654	8.5375	7.6707	8.0059	8.5526	9.0187	8.3634	8.011	8.1549	8.4658	7.9638	8.5187	7.9167	8.2963	8.4947	8.4995	9.0138	8.2865	8.1631	9.273	8.5067	7.5558	8.3584	8.7367	7.8987	8.4854	8.7664	7.8883	8.7222	8.7293	8.6236	8.7273	8.3061	8.6292
C3orf26	8.1132	8.10525	8.3469	7.5379	7.9467	8.4584	8.07645	8.44405	8.56995	8.25625	8.37125	7.77275	8.1823	7.5765	8.22625	8.00905	8.71935	7.819	8.28115	8.59135	8.2203	8.5011	8.00175	8.09185	8.2258	7.7381	8.4138	8.0336	7.73905	8.3346	7.87965	8.50255	8.1544	7.47815	8.4417	7.7384	7.75245	8.1541	8.374	8.1414	7.80885	8.918	7.8218	8.07295	8.20705	8.18375	7.8632	7.82985	8.4293
C3orf52	6.8273	7.3599	7.013	7.3258	7.922	7.844	7.3579	8.0321	7.3075	7.2975	7.5479	7.3509	7.5743	7.05	8.1755	7.5996	7.6716	6.9515	7.2277	7.3439	7.4306	7.7162	7.4574	7.6053	7.8303	6.9959	7.4348	6.959	6.8421	7.1418	7.4248	8.3059	7.3922	6.9755	7.4377	7.4418	6.9301	7.8201	7.2241	8.1475	7.3001	7.7466	6.8999	7.1183	6.9489	7.2636	6.9455	7.4786	7.6566
C3orf54	8.0842	8.2971	7.4757	8.3919	7.5382	7.8139	8.3333	7.7111	7.7515	7.684	7.4309	7.693	8.0638	7.5236	8.271	8.3906	8.2994	7.2383	7.942	8.0592	8.0774	7.5848	7.5112	7.947	7.372	7.8091	7.9	7.5238	8.2173	8.6911	7.6064	8.8412	7.9989	8.1169	7.8379	7.4929	7.4729	7.4188	7.9246	8.0184	8.1684	8.0455	7.6213	7.6844	8.4375	7.9843	8.011	8.3996	7.6553
C3orf58	7.5708	7.8577	7.0913	8.8495	8.5708	8.3045	8.0215	9.2472	9.1476	7.5287	7.4852	8.2386	7.6236	7.6095	7.3025	8.4353	7.5069	7.8033	8.8642	7.8651	8.5216	8.662	8.6206	8.232	8.2947	7.2618	7.6875	7.7384	7.8899	8.1476	7.8915	9.6326	8.4355	7.4117	7.8998	7.8826	7.749	8.0917	7.7276	9.0459	7.4745	8.3905	7.6189	7.9198	9.1308	7.8247	8.7034	8.1576	7.8829
C3orf59	7.6213	7.5883	7.2129	8.5354	8.1911	7.7883	7.0761	8.6441	8.0052	7.8942	7.5725	7.6955	7.6889	7.7413	7.5751	6.948	8.0166	7.7836	7.714	8.5197	7.1838	7.8755	8.0734	7.7619	7.3182	8.0351	7.3618	7.7071	7.3961	7.6926	7.8677	8.6476	7.2883	7.9702	7.0624	8.3419	7.3104	7.6546	7.7738	7.6685	7.5867	8.3491	7.0967	7.8714	7.6835	8.0068	8.7017	7.3214	7.8281
C3orf70	6.7365	6.8268	6.46285	7.6134	7.35395	6.7662	7.07745	7.6401	6.91895	6.8697	6.90975	6.85465	6.6563	6.8495	6.44115	6.94315	6.3232	7.09095	7.26665	7.22025	6.5487	6.5112	6.75875	6.73045	6.8386	6.91865	6.6564	7.3763	6.5013	6.9475	6.4876	7.73275	7.1165	6.81155	6.51595	7.18465	6.86235	6.74525	7.06735	6.5027	6.3411	7.25535	6.7131	6.8987	6.78025	7.00415	6.6513	7.08765	6.6537
C4orf18	7.6515	6.9683	7.2996	6.99855	7.117	7.6774	7.9326	7.31725	7.54495	8.91075	8.37775	8.0266	7.6662	7.54635	7.2456	7.3072	6.6929	8.4864	7.6755	7.3613	6.9845	7.9351	7.68295	6.8373	7.91975	8.90275	7.60685	7.2838	6.96125	6.77645	6.7514	7.15105	7.37495	7.2583	7.44975	8.6341	7.6881	6.799	7.8577	7.4905	7.77865	7.11205	7.475	7.7478	7.95625	8.5886	7.87695	7.6796	7.79325
C4orf19	6.3584	6.4437	6.7747	7.1697	7.4205	7.2789	6.4232	7.1275	6.5004	6.4248	7.081	6.8753	6.501	6.5379	6.4603	6.5145	6.4666	7.7829	6.3854	6.6471	6.8919	6.7331	6.2645	6.4845	6.557	6.6693	6.3945	6.5229	6.9823	7.3875	6.3884	7.5946	6.9641	6.8928	6.3588	6.4906	6.6942	6.8606	6.4835	6.5047	6.5868	6.5466	6.6799	6.7083	6.3861	7.176	6.4739	6.4543	6.7543
C4orf34	9.83065	10.33825	9.61185	9.7561	9.88085	9.79915	10.0611	10.0474	9.293	9.6213	10.46595	10.00845	9.6036	10.0542	9.75115	9.6534	9.36975	10.79765	10.0847	9.498	9.96745	9.49945	9.5268	9.68675	9.3011	9.8838	9.5776	9.6664	10.41175	10.25355	9.1789	10.1349	10.1659	10.2047	9.83215	10.1301	10.19735	9.52705	9.1808	9.75855	9.53145	9.8667	10.1841	10.0493	9.98195	9.9433	9.5502	10.0933	9.1137
C4orf7	10.4245	9.2527	6.1519	8.1208	8.5853	6.3398	8.4628	6.0493	6.0723	5.999	8.3452	9.2404	8.725	8.6982	6.0531	6.3205	6.2006	11.2861	8.4165	6.9696	7.5511	8.0114	8.4403	11.211	6.2127	8.9042	7.3031	10.7944	6.7252	6.471	7.6848	7.1565	10.0592	6.078	6.1309	9.345	9.1504	12.1369	6.6578	6.2187	6.5574	8.1707	7.9115	8.8546	6.3266	7.2246	6.6076	5.8393	7.3141
C5	7.8573	7.9043	7.3405	7.9329	7.7984	7.2262	7.4199	7.6082	7.3251	6.9701	7.0624	7.2991	7.1315	7.4883	7.3257	6.9308	6.6418	7.4658	8.2586	7.1353	7.8539	6.7916	7.6109	7.5645	7.0826	7.1117	6.9898	8.3418	7.4654	7.7924	6.4576	8.0263	7.9775	7.0027	7.3103	7.4287	7.3711	8.2153	7.3552	6.766	7.0136	8.1558	7.3426	7.1383	6.9744	7.0165	6.904	6.6321	7.2939
C5AR1	6.7339	6.8252	6.7597	6.8748	6.7025	6.747	6.8295	6.5881	7.0855	7.0926	6.8725	6.5191	6.9843	6.6736	6.7735	6.5683	7.1636	6.9257	7.4793	6.6422	6.5386	6.8453	7.2301	6.6186	6.8143	8.1772	6.8018	6.7846	6.5149	6.5765	6.8139	6.5994	6.7825	6.6948	6.5548	6.7425	6.8225	6.9239	6.6457	6.4448	7.8518	6.9483	6.5791	7.1148	6.5343	6.8928	6.6535	6.7043	6.8089
C5orf13	8.4215	8.3825	9.8064	8.6907	8.8332	9.5921	8.8295	9.1916	8.5893	10.3388	9.5282	8.2092	9.9607	9.768	9.2276	8.5142	8.3974	8.9979	8.4828	9.1351	9.1503	9.1554	8.9566	8.4979	9.9301	9.8126	8.8274	9.0604	8.0158	7.7999	8.9362	9.6788	9.4009	8.6885	7.8411	10.4244	8.6912	7.9504	8.6138	9.2434	8.7917	9.2446	8.7037	8.9644	9.7404	9.659	8.7257	8.7487	9.4745
C5orf15	9.401	10.2239	9.1405	9.6539	9.3657	9.068	9.0583	9.2581	9.4228	9.3696	9.3673	8.9539	9.3825	9.7546	8.93	9.2313	9.5114	9.6402	9.7076	9.1652	9.6755	9.1216	9.6651	9.5891	9.4154	9.3341	9.4918	9.7058	8.9915	10.0324	9.21	9.8228	9.3468	8.9556	8.6612	10.0469	9.1306	8.892	9.1908	9.3907	9.5157	9.5625	9.3741	9.075	9.0166	9.3887	9.392	8.5744	9.2586
C5orf21	8.3916	8.8751	8.1607	8.3233	8.745	8.5027	7.9535	8.856	7.7176	7.9546	8.4838	8.5816	8.0261	8.037	7.9205	8.5251	7.584	9.0339	8.8018	8.2009	8.4917	8.411	8.3934	8.5216	7.9912	8.0541	7.7249	8.5733	8.7386	8.3736	7.7906	8.5036	8.6047	7.7032	7.7859	8.1553	8.4697	8.2275	7.9797	8.0356	7.5509	8.5612	8.3064	8.3952	8.8738	8.544	8.5178	7.9368	8.0947
C5orf23	6.7425	6.4609	6.4376	6.7562	6.7258	6.56	6.3632	8.0379	7.2589	6.4936	6.3394	6.8601	7.1748	6.7077	6.2701	6.494	6.3547	6.3982	6.4283	7.0617	6.9765	8.2037	6.4183	6.6152	6.7785	6.4449	6.4839	6.4102	6.811	6.3657	6.4329	7.0257	6.465	6.3717	6.5694	6.4726	6.5064	6.705	6.6303	6.4467	6.4184	6.7711	6.5231	6.418	8.1659	6.7018	6.5761	6.834	6.5205
C5orf32	8.5828	8.339	7.7249	8.2529	7.8597	7.324	7.5601	8.2915	7.7366	7.8576	8.2845	7.8394	7.9523	7.8484	7.4048	8.282	7.5745	8.4763	7.9491	8.349	8.1042	8.2398	8.4154	8.061	7.7914	8.5815	7.6479	7.9513	7.3683	8.4166	8.1634	8.3246	8.3469	7.2554	7.8215	8.1441	8.0732	7.4119	8.4888	7.7855	7.6432	8.4306	7.8262	7.7916	7.5076	7.8651	8.006	7.5644	7.7596
C5orf35	8.0883	7.5154	7.2622	7.76	7.6131	7.0735	6.8892	8.0785	7.7408	7.0331	7.9547	7.6452	7.4054	7.7394	7.5885	7.8288	7.4714	7.6022	7.6112	6.672	7.4126	7.5511	7.3174	7.2756	7.6163	7.4674	7.8808	6.913	7.8422	8.2016	7.1221	7.8597	7.3051	7.4141	7.8051	7.6796	7.1039	6.9465	7.5424	7.2649	7.6472	8.1849	7.1448	7.6589	7.8977	7.6013	7.1266	7.3158	8.1109
C5orf39	8.7856	8.0077	7.0185	8.5274	8.4021	7.5372	8.3221	7.5958	7.3643	7.9912	7.4578	7.4252	8.062	9.0407	7.6729	8.0036	7.9766	7.5043	7.5992	7.7026	8.4325	7.4964	7.8166	7.5438	8.3733	7.8203	7.9597	7.3879	7.013	8.6914	7.5935	8.4124	8.1375	8.2136	7.7784	7.9107	8.5627	7.7634	7.5626	7.2479	7.8469	7.5307	9.0656	8.7297	8.375	7.8261	7.4195	7.6188	7.4132
C5orf46	6.4259	6.5989	6.6936	6.3979	6.3786	6.4759	6.4021	6.9173	6.7201	7.6524	7.5569	8.068	6.4649	7.2408	6.5071	6.5235	6.5226	7.1863	6.5651	6.6744	6.4643	6.6004	6.554	6.3694	6.5926	7.227	6.4508	6.9188	8.0502	6.4065	6.7876	6.3956	6.6696	6.5179	6.439	6.9118	6.4653	6.3963	6.4814	7.1692	7.1039	6.8227	6.3518	7.4829	6.6265	7.0073	6.4181	7.9642	7.0561
C6orf105	7.4153	7.8333	6.5641	6.3988	6.7137	6.3725	6.6679	6.3807	6.9448	7.1677	6.7237	6.4801	6.7212	7.3516	6.6858	7.0168	6.8777	6.2011	7.1592	7.0689	6.6185	6.6757	7.5244	7.072	6.732	6.7493	6.6691	8.0408	6.4336	6.2864	7.0558	6.4435	7.1525	6.4917	6.4168	7.8279	6.8364	7.3425	6.4991	6.7986	6.4218	7.2632	6.8102	6.7217	6.3202	6.6483	7.1905	7.4809	6.7743
C6orf108	9.3179	7.9543	8.4043	8.244	8.1126	8.2557	9.0353	8.4377	8.3235	8.4592	8.5578	8.1188	8.2587	9.0201	8.3339	8.9555	8.8684	8.4566	8.7149	7.7948	8.7769	8.6576	8.7234	8.0613	8.2358	8.396	8.6083	8.343	8.4028	9.6126	8.3128	8.4194	9.25	7.9375	9.1415	8.7797	8.5027	8.6028	8.839	8.405	8.7065	8.731	8.4996	8.4575	8.5076	7.5987	8.5415	8.2122	7.7756
C6orf111	8.517	8.9089	8.5293	8.5642	8.9937	8.47	8.6385	8.4563	8.365	8.9568	8.5405	8.9516	8.4314	8.4271	8.4948	8.9946	8.1061	8.3114	8.5717	8.4984	8.3192	8.4365	9.2467	8.0348	8.6138	8.5896	8.67	9.2564	8.5036	7.7995	8.3576	8.4243	8.28	8.1232	8.4135	8.8796	8.905	8.8172	8.4305	8.1318	8.5043	8.1257	9.352	8.1663	8.3864	8.4948	8.458	8.2439	8.4211
C6orf115	9.2624	9.5819	8.3538	9.7555	9.0931	9.1357	9.4696	9.1712	8.9856	8.414	9.1183	9.1389	8.8324	8.7376	8.5058	9.1891	8.2635	9.337	9.5728	9.1388	9.3446	9.0305	9.7112	8.9658	8.511	8.6086	9.0022	9.1743	8.4718	8.8724	8.9698	9.5749	9.4809	8.7598	9.4416	9.021	9.1598	8.9226	8.2258	8.9469	8.68	9.5808	9.5503	9.2331	9.2195	9.2486	9.4666	9.372	8.9054
C6orf117	6.5947	7.5592	6.5231	8.0081	7.5173	6.7109	6.647	7.9795	7.6301	6.4114	7.8351	7.2577	6.6787	6.6719	6.5753	6.9972	6.4593	8.5827	6.7361	7.1289	6.9186	7.3068	6.749	7.7032	6.6603	6.6393	6.6287	7.3615	6.7552	7.1655	6.4281	7.5342	7.4289	6.5216	8.8486	6.8418	6.8415	6.5483	6.833	6.9767	7.1751	7.8368	6.5723	7.0593	8.3787	6.9579	7.3025	6.6626	6.6533
C6orf125	9.0478	7.9001	8.9819	9.3966	8.8196	9.0438	9.1477	9.0663	8.6552	8.9693	8.6597	8.4133	8.3118	9.4409	8.8829	9.6249	8.663	8.6814	8.6844	9.2141	9.3683	8.6013	8.506	9.2439	9.7877	8.756	9.1113	8.353	8.6632	10.129	8.7992	8.9662	9.5454	8.7241	8.9011	8.9865	8.5817	9.3939	9.3868	8.8885	9.0638	9.6306	8.3509	9.1503	8.7548	8.4147	9.2197	8.6787	8.4726
C6orf141	7.9856	7.9434	6.6506	6.8505	6.6833	6.7015	6.8105	6.6614	7.6614	8.7796	7.4303	6.5088	8.4462	7.7177	7.9395	7.6926	7.1353	6.383	8.0015	7.3395	6.9511	6.9291	9.5392	6.9543	7.0741	6.8895	7.33	7.7126	6.6816	6.4078	8.7754	7.011	7.4727	7.4764	6.6279	7.5879	7.0371	9.4171	7.2928	7.2247	6.9792	7.1531	6.8985	6.5978	6.5102	7.6248	8.1197	8.0633	8.2159
C6orf15	6.6135	6.6309	10.241	6.6767	6.6145	6.6468	7.0279	8.5404	9.232	6.6124	6.8966	10.4958	6.7338	7.0001	6.7098	6.7056	6.8321	6.9958	6.6998	6.8218	6.6037	6.9827	7.6406	6.8718	6.7463	6.6332	6.6258	6.7236	9.2985	7.9706	6.6327	6.5176	7.0859	7.6768	6.6727	6.4479	6.6731	7.6679	6.6777	10.2254	6.2716	7.5745	6.736	10.3674	7.2611	7.5526	6.6707	8.8536	9.694
C6orf153	9.8323	8.6141	9.1477	9.2598	9.0532	9.3815	9.3827	9.0621	9.6274	9.5911	9.6063	9.1492	9.0086	9.8726	9.3532	9.9996	9.8258	8.9608	9.0765	9.3896	9.3832	9.079	8.8243	9.5616	9.5412	9.4356	9.414	9.186	8.9057	10.0573	9.7789	9.4766	9.613	9.4356	9.6869	9.1513	9.0361	8.8773	9.6369	9.1051	9.2376	9.9803	9.1329	9.3891	9.4888	9.5327	9.3975	9.7277	9.0302
C6orf160	9.8776	10.7098	10.7884	10.0671	10.2186	10.4532	11.2717	10.2972	9.2802	10.4884	11.6642	10.1328	10.9666	10.8992	9.3238	9.9563	10.8358	11.0388	10.5136	9.259	10.591	9.7008	11.3091	10.0741	10.523	11.4233	11.2361	10.8743	9.7758	9.6489	11.1314	10.0461	9.7389	10.4076	9.999	9.7557	10.802	10.3642	10.5865	8.7974	10.4875	9.751	11.4606	11.0431	10.9613	10.4181	10.1261	10.6169	9.0686
C6orf173	8.6771	9.3423	8.6425	10.049	10.4524	9.1314	9.863	9.9943	9.1172	8.9463	8.3661	9.0006	8.9895	9.1095	9.0802	9.6496	8.7412	7.8057	9.2335	9.7163	9.7763	9.1599	9.2011	10.2016	9.1429	8.9863	9.4004	9.2684	8.4233	10.5329	9.6764	10.5209	10.1574	8.2978	9.3729	9.5042	8.5718	9.741	9.3713	8.8613	8.6047	10.2321	8.5631	8.8478	8.7144	9.4231	9.366	8.649	9.9826
C6orf192	8.019	8.7726	8.3043	8.7747	9.1004	8.5737	8.6016	8.0023	7.4925	7.7147	8.1966	8.4099	7.7945	8.1926	7.7637	8.8192	7.6203	8.6306	8.2108	8.0043	9.0755	8.0127	8.234	8.8758	7.61	8.4294	7.9594	8.0431	8.3954	8.7554	8.1167	9.3388	8.2835	8.0889	7.6786	8.1603	8.5748	8.6409	8.2284	7.3951	8.1185	7.9854	8.4886	7.7524	8.6841	7.8536	7.9414	8.0253	7.8536
C6orf205	6.46985	6.41175	6.6434	7.511	7.9594	8.9426	6.54755	6.49155	6.30625	6.37325	6.39505	8.89405	6.47455	6.74505	7.2852	6.7803	6.34455	6.312	6.36065	7.01785	7.5983	6.81965	6.30845	7.01605	6.59625	6.45155	7.66215	6.25935	8.92845	6.7857	6.5098	6.84015	7.3607	8.4543	6.24575	6.44995	8.0755	6.3332	7.62935	6.31405	6.75875	6.2491	7.26525	6.6347	8.68255	6.87525	7.1443	6.26225	6.33055
C6orf48	8.92755	8.3571	8.04255	8.4182	8.2556	7.99275	8.45985	8.00405	8.2876	8.92605	8.82695	8.2168	8.0079	8.99725	8.3338	8.42555	8.74545	8.6686	8.8139	8.27055	8.0632	8.54135	8.6126	8.9456	8.82925	8.28335	8.2703	8.5786	8.2104	8.6158	8.13995	8.10325	8.49185	7.9135	7.7821	8.5048	8.448	9.1254	8.1919	8.00635	8.7453	8.2015	8.7157	8.42455	8.7164	8.1999	8.3052	7.98085	8.14065
C6orf58	6.3943	6.3161	6.4863	6.4988	6.4788	6.4696	6.3801	6.441	6.336	6.5679	7.7088	8.5177	6.4217	6.3982	6.4062	7.1258	6.4239	9.0203	6.4076	6.413	6.4314	6.3236	6.3531	6.3296	6.3169	6.3426	6.386	6.3507	9.5226	6.2771	6.3136	6.2548	6.3656	6.3879	6.2677	6.2166	6.4781	6.3121	6.3177	6.3448	6.4158	6.3463	6.3208	6.3607	6.3359	8.6201	6.3359	6.3014	6.4045
C6orf85	8.5966	9.1235	8.9056	9.9364	8.688	9.6019	8.0929	9.591	9.7788	9.1179	9.4834	9.4167	9.2371	8.0912	8.7883	9.4377	9.95	8.7181	9.5404	10.3073	9.0513	9.5605	8.4935	9.0635	9.1653	8.7449	9.4976	7.8491	9.701	8.2922	9.7348	9.3336	9.0904	10.3154	9.4018	8.6982	9.1607	8.5477	9.1343	10.5895	9.424	9.0335	8.4773	9.5179	10.0097	9.5215	9.5598	10.6313	9.2955
C7	7.3276	7.7774	6.2612	6.2104	7.5286	6.2655	6.1759	6.1501	6.2029	6.3324	7.3967	7.1361	6.8941	6.5854	6.3161	6.3307	6.3529	8.3972	6.2473	6.4039	6.3943	6.4816	6.5406	6.094	6.1841	7.3511	6.5725	6.3245	7.7863	6.3447	6.3039	6.2662	7.1016	6.2975	6.2903	6.4795	7.6849	6.4891	6.4349	6.3402	6.3337	6.3161	8.4596	7.0683	6.4505	6.6655	6.3465	6.2437	6.2759
C7orf10	7.7683	7.3475	8.4156	7.5455	7.1652	7.2571	6.8783	6.819	7.6355	8.5208	8.0913	7.0977	8.6356	8.5029	8.1238	7.7504	7.4661	7.2764	7.2052	8.2936	6.6741	7.615	6.9238	7.2481	7.5327	7.6859	9.1488	8.0538	7.0205	7.2752	7.6937	7.4008	7.9545	7.9565	7.0644	8.166	6.8901	7.6833	8.7613	8.4366	7.506	7.6936	7.0068	6.9688	7.1425	8.1186	8.5146	7.997	7.2353
C7orf23	8.7948	8.447	7.5424	7.9528	8.4878	7.7992	8.2123	8.2497	7.6287	8.0215	8.7523	8.3165	8.0904	8.3869	7.8898	8.1528	7.4757	8.9611	8.1599	7.6797	7.7843	8.7463	8.7097	8.3767	8.4025	8.0534	8.0402	8.3783	7.9341	8.4973	8.0667	7.9337	7.8683	7.3722	8.4375	8.0371	8.5962	8.1483	8.2749	7.6985	8.3252	7.8931	9.3416	8.5169	8.0746	7.9666	8.1288	7.8295	7.7011
C7orf27	8.9353	8.9305	8.9567	8.5152	8.3873	8.3392	8.8642	8.2926	9.4804	8.6771	8.8477	8.3178	8.4541	8.7387	8.782	9.333	9.2845	8.4408	8.3321	9.2263	8.5905	8.1332	8.8979	8.5675	8.5026	8.4492	8.1584	9.2555	8.3545	9.0072	9.3248	8.1989	9.0689	8.4756	8.8965	8.5411	8.2424	8.6057	8.5805	8.1816	9.1764	9.2542	8.5603	8.6971	8.707	8.5515	8.5944	7.9522	8.269
C7orf28B	7.591333	8.021	8.3244	7.941433	8.065367	7.8236	8.0183	8.191367	8.269433	8.351367	8.204033	8.579833	8.467633	7.378967	8.055967	8.339167	7.7011	7.943633	7.8879	8.045667	7.640233	7.462733	8.413867	8.4557	8.137967	7.535333	8.351133	8.105833	8.225333	7.391	8.1076	7.661933	7.809667	7.9346	8.302333	8.2499	8.180633	8.163733	8.3358	7.9495	7.703	8.925567	7.813033	8.327533	8.1472	7.3725	8.516333	7.601967	8.520267
C7orf40	8.4534	8.2496	8.1253	8.2858	7.9467	8.0187	8.7989	7.9311	8.8806	8.9134	7.9385	8.2601	8.4468	8.2187	9.2574	8.4073	9.1545	7.6232	8.2504	8.4587	8.1764	8.0416	8.5592	8.4707	8.3575	8.2172	8.6257	9.0037	7.8262	8.7948	9.4634	8.1699	8.1024	8.0817	8.7684	8.2473	8.1771	8.8632	8.7136	7.7232	8.6541	8.9778	7.9257	8.1514	8.0047	8.4842	8.0165	8.2914	8.6567
C7orf41	7.8934	8.0599	9.119	7.6537	7.5688	7.7122	7.605	7.6995	7.6675	8.5532	8.9448	8.449	7.7317	7.7248	8.0549	8.1843	7.5799	9.4307	8.0221	8.0726	7.6996	7.4773	7.8309	7.2963	7.3646	8.4268	7.3809	8.3258	8.8952	8.6485	8.2275	7.6399	8.3066	8.0415	7.8824	8.1006	8.3112	8.3273	7.1333	7.3351	8.3268	7.5631	7.8837	8.0942	8.0948	8.3974	7.5279	7.1057	7.8907
C7orf44	9.5	9.2628	8.9421	8.8716	8.6491	8.375	8.988	8.7107	8.3974	8.9305	8.5545	8.9019	8.7198	8.7526	8.767	8.6143	8.4298	8.907	9.1863	9.1904	8.9506	8.6149	9.3673	8.9017	8.7744	8.5937	8.9817	9.4618	8.6928	9.4474	8.5626	8.7576	9.0943	8.157	9.0594	9.2108	8.9554	9.359	8.9273	8.5349	8.607	9.6512	8.6767	8.9457	8.6193	8.6028	9.4715	8.4061	9.1944
C7orf50	9.9023	9.9013	9.4997	9.757	9.4615	9.9095	10.2891	9.552	9.9852	10.2226	10.3371	9.596	9.9408	10.3685	10.4479	10.2634	10.865	10.0874	9.2162	10.2801	9.998	9.7346	9.6968	9.9457	9.6392	10.1628	9.8818	9.9488	9.7474	10.5693	10.9689	10.299	10.7844	10.1729	9.4227	9.5856	9.5846	9.8879	10.1836	10.0611	10.3961	10.9708	9.7059	10.1459	9.7237	9.7101	9.823	9.5435	9.6937
C7orf54	7.5061	7.1666	8.1241	7.5744	7.4295	8.1102	7.7551	7.1226	7.8061	7.7955	7.5444	7.3415	7.3112	7.7882	7.5201	7.6274	7.8881	8.15	7.4224	8.2693	7.6499	7.4153	7.5375	7.3398	7.3609	7.7109	7.307	7.9835	7.7031	7.2936	8.0789	7.5234	8.1508	7.9744	7.2337	7.7426	7.7385	7.7663	7.5317	7.204	7.9453	7.4576	8.3181	7.2724	7.5041	7.2827	7.5744	7.1768	7.4068
C7orf59	10.0662	8.9809	9.3223	8.3161	8.4308	8.8646	8.9362	8.6714	9.0169	9.2955	9.304	8.4323	8.2933	9.4526	8.7658	9.8176	9.3118	9.2859	9.324	9.8308	9.2442	9.3726	8.8123	9.459	9.0103	8.9444	8.4065	8.9761	8.9267	10.1603	8.9712	8.7891	10.2798	8.8842	8.7355	9.0291	8.9236	9.0934	8.8285	9.3023	9.4025	9.8121	9.2442	9.7449	9.1487	8.0398	8.7119	8.4128	8.3518
C7orf68	7.3057	7.4507	7.7241	8.2062	7.4695	8.9691	8.145	8.3987	8.3403	7.4303	7.6522	8.0909	8.2101	7.44	7.4622	7.9272	9.7918	7.2376	8.0239	8.9422	8.9226	9.0118	6.8632	7.3588	7.7108	7.622	8.5279	7.7384	9.1397	8.2445	9.066	8.5007	8.2265	7.7719	8.4877	7.4981	7.7254	7.2943	8.1366	9.3678	7.9286	7.9283	7.1357	7.229	9.6478	7.5592	8.3022	9.3715	7.6727
C8orf13	7.1308	7.2283	7.326	7.3927	6.9275	7.0472	6.7098	6.8895	7.4361	6.8426	6.6862	6.9755	6.9795	7.1853	7.2508	7.1519	6.7299	6.7475	8.3551	7.7349	6.811	7.3425	6.9016	6.9874	6.7212	7.3817	7.0812	8.0317	7.4794	7.5713	7.3841	6.9158	7.1503	7.6468	6.5829	7.1144	7.0382	6.8189	6.7292	7.6454	6.9248	7.2943	6.5664	7.7323	8.2222	7.2818	6.4736	6.5447	6.9999
C8orf16	6.9577	7.3457	6.6959	7.3839	7.4577	6.8881	7.8523	6.8729	6.8774	7.0457	6.7123	7.2555	6.9784	7.4995	6.8311	6.5587	6.853	7.5799	7.3057	6.9491	6.5287	6.5511	7.5904	7.42	7.4213	6.7196	7.2169	7.6283	7.6065	7.016	7.3646	7.1331	7.2286	7.3263	6.4276	7.3777	7.3325	7.7214	6.8389	6.4482	6.9485	6.6374	7.692	7.3232	6.9772	6.7858	6.6927	7.0425	6.9623
C8orf4	6.8534	8.7087	7.1773	8.8027	7.4193	7.3113	6.958	7.7319	7.5579	6.8757	7.1842	7.851	6.8975	6.8553	6.7985	7.1643	6.6854	8.1398	7.3479	6.9583	9.1825	8.6825	7.0106	6.7185	8.5842	7.701	6.7683	7.245	6.5679	6.5909	6.6038	7.2955	8.0309	7.1736	7.121	7.6852	8.254	8.4059	8.0851	6.4772	8.1971	6.6316	6.7899	8.0823	6.7143	7.467	7.9548	6.9297	7.2985
C8orf40	8.8635	8.981	9.1031	8.7213	8.6488	8.551	8.8551	8.3714	9.1748	7.895	9.3502	8.794	8.7763	8.2893	8.4805	8.7799	7.7404	9.37	9.1939	8.3869	9.1594	8.7482	8.946	8.8675	8.2523	8.483	9.2877	8.4475	8.8938	9.1464	8.766	8.8766	8.9644	7.8549	8.7209	8.425	8.7195	8.919	8.9976	7.8114	8.3598	8.8022	8.4483	8.9217	9.1658	8.8168	8.6647	8.4615	8.4153
C8orf55	9.3586	8.9419	9.4298	9.1296	9.3976	8.3802	9.5546	8.4409	8.839	8.2144	8.8579	8.8586	8.5013	8.9943	9.4285	9.5904	8.5812	9.1242	9.2719	8.3851	9.5847	9.1054	8.6482	9.8255	8.8193	8.2097	9.073	8.5156	9.063	10.2261	9.122	9.484	10.062	8.6778	8.7789	8.8024	8.7124	8.9545	9.4064	9.3371	9.8066	8.4175	8.869	9.1683	9.1136	8.4895	8.832	8.9044	8.991
C8orf59	10.3349	10.3571	10.2165	9.6639	9.763	9.6995	10.4936	9.7554	9.5518	9.4463	10.2014	10.0573	9.9402	9.2162	10.0784	9.4695	10.2382	10.2833	10.4984	9.7648	10.1043	10.5076	9.522	9.7903	9.9937	9.5855	10.3541	9.6483	10.0856	10.0913	10.1536	9.773	10.2424	9.4593	10.0899	9.5679	10.1389	9.937	9.8679	10.0774	9.4612	10.3749	9.8701	10.1664	10.1202	9.9942	9.9248	9.9484	9.9769
C9orf114	8.5701	7.8627	8.1885	8.3227	7.8487	8.1025	8.6639	7.9788	8.64	8.1359	7.822	7.683	7.6502	8.5324	8.2176	8.2039	8.5584	8.1489	8.559	8.3405	8.2859	7.4495	8.265	8.4002	8.0779	7.8485	7.9298	8.4658	7.9816	8.7821	8.0997	8.6792	8.7363	7.8647	8.0025	8.4873	8.0218	8.53	8.1841	7.8289	7.7938	8.4469	8.1712	8.2684	8.1604	7.6626	7.8549	7.519	8.105
C9orf119	8.6042	8.0928	8.2979	8.2529	7.9939	8.5734	8.3792	8.766	9.0524	9.0906	8.4996	8.1543	8.0269	9.277	8.624	8.9556	8.6534	8.5405	8.2028	8.4155	8.9135	8.4107	7.6362	9.0925	8.8857	8.5581	8.2678	8.2066	8.7444	9.376	8.7771	8.9853	8.7551	8.4787	8.4491	8.2885	8.3369	8.3835	8.5255	8.8438	8.32	9.0683	8.1385	8.6414	9.054	8.0967	8.3163	8.7315	8.6127
C9orf130	9.0638	9.2914	9.4793	8.7852	8.6411	8.9086	9.5988	8.1424	9.0629	8.7236	8.8102	8.6262	8.3521	8.7994	8.7134	8.6537	9.4098	9.7036	9.3516	8.9957	9.2384	8.3022	8.6956	8.6563	8.7375	9.1203	8.3487	9.4504	9.1962	9.1345	9.1128	9.3081	9.1061	9.039	8.3027	9.1643	8.8504	8.76	8.1755	8.302	8.9444	8.6866	8.9254	9.0755	9.0735	9.0007	8.5069	8.5728	8.4567
C9orf140	7.2046	7.18325	7.426	7.5592	7.20995	6.97845	7.42005	7.4756	8.33825	6.7719	6.7683	6.9422	6.74335	7.03915	7.5995	7.55385	7.5463	6.82995	7.76865	7.44855	7.33645	7.31335	6.9243	7.6194	7.43755	6.9051	6.87155	7.52295	7.14835	7.6669	7.6586	6.9969	7.4879	7.06875	8.13995	7.1134	6.7254	7.62695	7.733	6.9489	7.2691	7.5806	7.06815	7.2325	7.11695	6.9938	7.28715	7.0426	7.8073
C9orf142	9.3747	9.1107	8.531	8.9956	9.0476	8.5319	9.5506	8.4597	8.91	8.5381	8.1825	8.571	8.4051	9.7232	8.7608	8.7905	9.3694	8.2214	9.1764	8.7126	8.9415	8.2671	9.185	9.3371	8.784	8.4609	8.5202	9.437	8.4964	9.379	9.0479	9.1264	9.3427	8.6237	9.3297	9.1139	8.807	9.4242	8.996	8.3583	9.0127	9.4887	9.276	8.9762	8.5273	8.4805	8.3437	8.4064	8.8372
C9orf152	6.4139	6.7673	7.7527	6.4922	6.5305	6.9203	6.4111	6.8181	6.4344	6.4883	8.1746	7.4112	6.4581	6.5133	6.4825	6.5558	6.4651	8.3274	6.6645	6.5711	6.6731	6.6884	6.9892	6.6615	7.3058	6.8982	6.208	6.2518	8.1281	6.3656	6.4854	6.3314	7.1582	6.2758	6.6272	6.3784	7.4517	6.8206	6.5266	6.3276	6.3922	6.3329	6.5969	6.998	6.7734	7.6229	6.6631	6.2668	7.5268
C9orf167	6.6572	6.6497	7.3327	6.794	7.6888	7.1862	7.1885	6.7408	6.6412	6.7378	7.0382	6.9408	7.2177	7.1563	7.5463	6.8549	7.5761	6.5948	6.6804	7.0375	6.6583	6.8613	6.9876	7.22	6.5075	7.2701	7.5648	6.5671	6.9768	6.5124	7.2169	6.9782	6.8653	7.5578	7.8915	6.612	7.1726	6.6319	6.9237	7.552	7.3806	7.5117	7.1462	6.9676	6.4359	7.1264	7.8111	6.9383	6.8268
C9orf169	9.361	7.5072	9.1956	9.708	9.6576	11.3919	8.8398	9.32	8.8228	7.1682	7.4992	11.5586	8.5788	9.6822	9.8821	9.1245	9.2336	6.558	8.3208	9.6619	9.9614	9.4061	7.2573	10.4672	9.2009	8.4615	10.3377	6.9754	11.4508	10.2033	8.2868	8.7905	10.3091	11.3919	8.6048	7.4924	10.7397	8.5273	10.1173	9.5856	9.7213	7.9295	9.4325	9.0524	11.1977	9.5675	8.7279	11.1139	9.0136
C9orf3	8.5508	7.8401	7.1967	7.5977	7.3283	7.7942	7.7849	7.9747	8.4259	7.4915	7.5156	7.8172	8.0241	7.3143	7.4779	8.5067	7.4301	7.1754	8.1191	7.8772	7.7467	7.9103	7.7578	8.4019	7.16	7.3305	7.4518	7.2009	7.7496	8.7704	7.6152	8.4382	8.0916	7.5225	8.0366	7.5343	8.0825	8.6976	7.7129	7.7714	7.061	7.9872	7.1015	8.0223	7.9349	7.8074	8.2864	7.4633	8.3429
C9orf30	7.985	7.6785	8.2322	8.3065	7.8586	7.9846	7.7418	8.7923	8.9051	8.7434	8.0364	7.8456	8.7175	8.5565	9.1276	7.5467	8.7943	7.881	8.1239	7.9466	8.2154	8.6605	8.3263	7.5094	8.8747	8.4186	8.9136	8.491	7.5886	7.561	8.3945	8.569	7.9885	7.9129	8.7663	8.5273	7.8268	8.3573	8.9236	8.8294	8.5663	8.9296	7.7233	8.5001	7.6929	8.4544	8.3005	8.3602	9.3112
C9orf45	7.2382	7.6977	7.0931	7.8171	7.5802	7.6301	7.6211	7.7124	7.5089	6.8158	6.8244	7.506	6.9381	7.7587	6.6896	6.8804	7.0734	8.0124	7.4665	7.3457	7.5143	6.7531	7.1906	7.4856	7.3301	6.7293	6.8323	7.1926	8.0302	7.6831	6.9232	7.9757	7.8706	7.2758	7.4914	7.1232	7.6816	7.358	7.1275	7.0209	6.6934	8.05	8.0167	7.45	7.3947	6.8396	7.1851	6.6777	7.0476
C9orf46	9.3585	9.2524	8.2359	9.5549	8.6828	8.8684	8.6195	9.2264	8.1089	8.4667	8.3411	8.6283	8.6043	8.6763	9.8201	8.3801	8.4019	8.4157	9.2546	8.2189	8.7962	8.6081	9.2798	9.2034	9.5952	8.8426	9.0025	9.0151	8.3777	9.1362	8.7024	8.7705	8.7658	8.2082	8.0628	8.6876	8.6326	10.0199	8.9388	8.7828	8.106	8.6128	8.8862	8.5995	8.6671	8.5216	8.9022	9.4864	8.9862
C9orf58	6.594	6.5816	6.7765	6.8951	6.8063	7.7189	6.5054	6.8973	7.126	6.4829	6.4588	7.6	6.4859	6.6569	6.6923	6.6554	7.1647	7.1745	6.8804	6.604	6.582	6.6553	6.6814	6.9196	6.9024	6.7535	6.812	6.5719	8.0296	7.2675	6.5759	6.6253	6.9216	7.7957	6.6852	6.7952	7.2591	7.2438	7.0886	6.3259	6.5979	6.6745	6.4777	6.8871	7.4107	6.7557	6.3808	6.77	7.0665
C9orf61	7.2215	7.6783	6.4634	6.5945	6.8039	6.9718	6.2574	6.999	6.5838	6.7796	6.9364	7.109	6.6576	6.9741	6.6541	6.7108	6.543	7.1403	7.945	6.463	6.438	6.5546	7.1713	7.291	6.9706	6.7004	6.3543	7.4282	7.5249	6.5161	6.4448	6.6941	7.5546	6.8967	6.3541	7.5342	7.3754	6.9852	6.7146	6.3919	6.6057	6.3444	6.8551	6.8789	7.4828	6.7993	6.5217	7.4564	6.7825
C9orf69	8.6351	8.4054	8.2357	9.0202	8.5322	8.8064	9.0945	8.7305	8.9593	8.2661	7.987	8.0585	8.6266	8.7815	9.2271	8.7279	8.9351	8.0342	8.4475	8.4355	8.8615	8.2241	8.4587	8.5908	8.5875	8.254	8.7066	8.6409	8.5866	8.3839	8.4236	9.2163	8.4492	8.6717	9.1523	8.4708	8.3173	8.7324	9.0344	9.0986	8.6152	8.4531	8.3906	8.8247	8.5152	8.6104	8.5856	8.9639	9.1888
C9orf95	7.8222	7.8589	7.0072	7.6322	7.7451	8.2749	8.0936	7.7834	7.4586	7.9099	7.9529	8.2139	7.9179	8.0281	7.9773	7.42	7.1833	8.232	7.7645	7.3908	7.4705	7.2766	7.8046	7.6025	7.4567	7.4185	7.5291	7.2571	8.4002	7.7505	7.3716	8.3403	7.9367	7.7557	8.0104	7.0013	7.7874	7.7147	7.7149	7.7622	7.3129	7.7452	8.2298	8.0198	8.2226	8.0234	7.6987	8.0441	8.1536
CA12	8.0414	7.1965	8.03385	8.50175	8.062	8.77875	8.49225	7.80885	9.66275	8.2218	9.76465	8.98945	9.2237	7.1723	9.26375	9.0327	9.53175	8.34585	7.25825	9.3577	8.9815	9.60125	7.2154	8.39845	9.3198	9.19935	9.24985	7.2143	9.27845	8.0874	8.9279	7.85165	7.91865	8.7413	9.5737	7.42995	8.5184	7.2588	8.9858	9.9313	9.6592	9.4661	7.99725	8.76665	9.14845	8.8767	9.1396	9.32895	8.98245
CA2	8.39625	7.5984	9.1557	8.81515	8.72425	8.38905	10.07425	8.04725	9.39	10.2987	9.7213	9.18395	10.7099	7.7427	9.62545	8.89005	11.0798	10.68745	7.7739	8.4304	8.9553	9.8581	8.36665	7.82125	9.4171	9.5599	10.8146	8.72685	8.448	7.35225	10.9371	11.01475	7.68435	10.5493	7.9635	7.98665	8.9899	7.50505	10.1051	10.0186	10.1776	10.1199	7.9249	8.1932	8.05045	10.9968	9.6482	10.8689	11.0702
CA9	6.8563	8.8387	6.8475	7.9518	6.87	6.6612	6.9516	8.5123	7.2959	6.6161	6.947	6.4726	7.9067	6.5372	8.2151	6.4448	8.0765	6.436	8.6982	8.333	8.6276	7.4854	6.8969	6.5734	9.3047	7.5148	8.1669	8.8396	6.2841	7.4796	9.3234	7.7051	7.2422	6.5961	7.1327	6.4913	6.4068	6.825	8.6705	8.8237	7.9937	8.0125	6.4795	6.4159	8.1341	6.5834	8.0712	6.6535	6.4502
CAB39	9.982	10.3557	10.4444	10.375	10.6577	10.4375	10.2258	9.3741	10.0202	10.7873	10.5758	10.3046	10.88	9.9061	10.605	9.7777	10.9043	10.611	10.2427	10.413	10.0101	10.2862	10.1748	10.1999	10.2116	10.0019	10.4962	9.5199	10.7327	9.4498	10.8729	10.352	9.993	10.8201	10.7576	10.0572	10.5263	10.299	10.5212	10.6789	10.5889	9.6805	10.8086	9.9923	10.1071	10.5169	9.9711	10.4138	10.6055
CABC1	7.8057	7.8389	7.9017	7.4016	7.508	8.1518	7.6111	7.4491	7.144	7.5457	8.0007	7.8151	7.2961	7.4389	7.1165	8.3471	6.9633	7.9238	7.6658	7.4632	7.8227	7.4608	7.6575	7.5618	7.077	7.5149	6.7688	7.8072	8.3622	7.6027	7.2442	7.1086	7.7286	7.5769	7.9253	7.7139	8.1815	7.5768	7.2056	6.7525	7.6321	7.5922	8.0877	8.0535	7.6212	7.2286	7.0613	6.7909	6.9682
CABYR	6.5744	6.5964	7.6281	6.7102	6.5857	7.8111	7.253	7.0884	8.7782	6.7774	7.8737	7.1398	6.8631	7.3307	6.6326	7.4859	6.8918	6.7051	7.4922	7.1871	7.7487	8.2587	7.0416	6.9496	6.6069	6.9364	6.9038	8.0592	6.6257	6.9584	6.7877	7.2792	7.1063	7.0213	7.0988	7.3558	6.8611	6.9084	6.7368	8.3846	6.5232	7.5684	6.5573	7.3603	8.3585	7.0105	7.6262	7.7904	6.5208
CACHD1	6.9146	6.8906	8.6317	7.6155	7.6679	7.3769	6.735	7.7837	7.8498	7.4175	7.6098	8.0732	7.9283	7.2315	7.243	6.9791	6.7045	7.9992	6.6998	7.4721	7.2571	8.2582	6.9861	7.0572	7.4335	7.2853	7.1462	7.5425	7.3963	7.751	6.4273	7.1989	7.3575	7.1061	8.5131	7.5652	7.0031	6.4701	7.5732	7.0662	8.2491	7.7315	7.4385	7.5325	7.8612	7.5645	7.4416	7.4234	7.366
CACNA2D3	6.8075	6.7689	7.5678	7.3676	6.6559	6.715	6.4866	6.9746	7.2472	7.0274	7.427	7.2232	7.2399	6.8633	6.4932	7.1102	6.7269	6.6529	6.4801	7.7481	7.1112	7.7258	6.9969	6.5337	6.8094	7.0791	6.6665	6.7161	7.2051	6.4642	6.7978	7.082	6.6308	6.9046	7.5793	7.0516	6.8131	6.5948	6.7792	6.617	6.6607	7.8847	6.7826	7.0294	7.2616	7.3357	7.7133	6.5317	7.0778
CACNB3	7.6352	8.1264	7.6474	7.5722	7.5593	8.2105	8.7477	7.938	7.9503	7.8843	7.9989	7.9699	7.9289	7.4365	7.6592	8.1635	8.0396	7.9666	8.1471	7.7034	8.093	7.812	7.4106	8.2373	7.921	7.9999	7.7262	7.8786	8.6828	8.4314	8.516	8.49	8.2789	8.009	7.6314	8.3907	7.8801	7.5594	7.8256	7.9752	8.0892	7.7173	7.4683	7.7749	8.573	8.1034	7.8704	8.108	7.8705
CADM1	7.0009	6.7697	8.9892	6.7474	6.8659	7.6593	7.185	6.8166	7.5146	7.9378	7.8049	8.2988	7.5237	7.2344	6.8448	6.9751	6.5699	8.6325	6.7739	7.0137	6.9206	8.4359	7.1147	6.6945	8.3983	7.0556	6.884	6.9482	7.8036	6.5367	6.4839	7.0533	7.1758	7.3702	6.473	7.8472	7.4236	6.6276	6.9883	6.5707	6.8358	7.7128	7.2353	7.2356	7.7778	8.1444	6.7617	6.8242	6.967
CADM4	6.7893	7.4046	8.1931	7.4259	7.7958	8.0259	7.4756	8.0114	7.7772	6.852	7.182	7.8223	7.2803	8.3851	6.703	7.6523	7.6211	7.338	7.4026	8.0244	7.3308	7.7015	7.1911	7.785	7.0496	6.8365	7.1374	7.6798	7.9056	8.0319	7.8415	7.6491	7.6127	7.714	7.4298	7.5123	7.2513	6.9047	8.2379	7.2086	7.1293	6.9996	6.8909	7.764	7.9335	7.6355	7.1679	7.899	7.7285
CADPS2	7.7169	7.7582	6.7913	7.3331	7.2507	7.2311	7.4395	7.0437	7.0215	7.5829	8.358	7.6634	7.0771	7.077	6.9319	7.4478	6.7434	8.3377	8.0565	7.0553	7.5022	7.2346	7.4711	7.632	7.3957	7.8355	6.6753	7.8802	7.7245	7.8925	6.7563	6.9378	7.7088	6.9936	6.7617	8.0969	7.507	8.0032	6.9664	6.6873	6.9943	7.3931	7.1029	7.2169	7.2459	7.8887	6.854	7.1291	7.2743
CALB1	6.4292	6.2885	6.3696	6.4487	6.6097	6.4352	7.1027	6.5775	6.4061	6.2872	6.3363	6.327	6.2671	6.3414	6.2189	6.2481	7.5568	6.206	6.2216	7.2715	6.3061	6.5215	6.3898	6.3356	6.4816	6.2438	6.5419	6.3208	6.4817	6.213	6.3214	6.3437	6.7396	6.3907	6.6402	6.3128	6.2502	6.3646	6.7316	6.4151	6.3111	8.1505	6.2604	6.2319	6.2643	6.3052	6.4323	6.4802	6.375
CALB2	6.7768	6.5996	7.0795	6.7324	6.603	7.4339	7.717	7.13465	7.29895	7.51765	6.87405	7.65295	6.95825	7.207	6.88435	6.7541	6.8262	7.1744	6.7182	8.09245	6.9061	7.0124	6.63805	6.93315	6.7421	6.79035	7.1471	6.62875	8.2822	6.8044	7.07605	6.76315	7.32615	7.72285	7.3467	7.11315	7.4158	6.37545	7.4078	7.4406	6.60585	7.3685	7.02085	7.2039	7.4075	7.39365	6.7054	8.02	7.936
CALCRL	7.2234	6.3726	6.6566	7.2197	6.946	7.2233	6.9977	7.1228	6.8216	7.221	6.9614	7.3021	7.5087	6.8525	6.8606	7.1799	6.48	6.8579	6.8012	6.889	6.7222	7.6305	6.8444	6.711	7.0484	7.6674	7.2947	6.8049	6.6116	6.4733	6.6841	6.7355	6.6685	6.6169	7.2983	7.2763	6.9874	6.5577	7.3383	6.593	7.0231	6.9011	6.7975	7.3937	7.2266	7.6244	7.3839	7.1133	7.595
CALD1	8.458867	8.867633	9.428067	7.746733	7.931	8.933467	8.579067	8.075133	8.862733	10.1313	9.0656	8.8	8.974333	8.911667	8.9705	8.035933	8.702433	8.869667	9.417533	9.2988	8.050467	8.8881	8.983233	7.865233	9.004033	10.007633	9.0615	9.636733	8.1507	7.5647	8.603767	8.313667	8.353833	8.4585	8.1549	9.875033	8.695767	7.5476	8.555033	9.447633	8.844367	8.0362	8.479833	8.576067	9.135667	9.5089	8.748367	8.519433	8.770033
CALM1	10.2816	10.1753	10.4296	11.4283	10.7772	10.8042	10.5399	10.6316	10.6439	10.8097	10.4985	10.9948	10.6461	10.1999	10.3593	10.8334	10.5023	10.9631	10.0683	10.6712	11.014	10.9893	10.2703	10.1259	10.0587	10.9345	10.8118	10.5891	11.202	10.2488	11.1384	10.7821	10.6316	11.0513	10.2898	10.8533	10.8187	9.7259	10.5791	11.2585	10.6089	10.5972	10.9407	10.7472	11.1167	10.8871	10.4343	11.4475	11.0127
CALM3	10.8923	11.0179	10.694	10.6784	10.6566	10.5687	11.4199	10.7132	10.2806	10.7301	10.9349	10.2362	10.6574	10.8156	10.5751	10.2917	11.3288	10.5219	11.1923	10.8504	10.8147	10.2187	11.0287	10.7137	10.8279	10.606	10.5152	11.1607	10.2096	10.4803	10.5513	10.7456	11.0771	10.4686	10.1565	11.0902	10.7625	10.9573	10.6635	10.4184	10.3675	10.0189	11.188	10.7574	10.4015	10.8003	10.7188	10.392	10.6475
CALML3	11.0391	9.922	11.1167	12.2451	11.5459	12.4322	11.0511	12.3924	11.2159	9.7834	9.6698	11.9609	10.8641	11.3706	11.2499	12.5059	9.198	9.3746	10.635	12.3718	11.8745	11.5953	9.9577	11.8942	10.413	9.8693	12.021	9.6486	11.6708	10.9787	10.0209	12.6102	11.9921	12.6827	10.8662	11.2708	10.6295	9.2407	11.5202	12.5577	11.7719	11.2416	10.6243	12.3587	12.4174	11.8147	11.7887	12.4693	10.9122
CALML5	9.3958	8.6872	9.8972	9.6603	9.7935	9.6908	8.773	10.6528	7.6646	6.0913	8.4285	8.0303	7.2536	9.7506	7.3332	10.2721	6.879	9.3743	10.0148	9.5414	10.1458	7.2407	9.3289	9.5302	9.3282	6.3056	7.1727	8.7001	8.682	9.6767	7.3585	10.6984	9.4078	10.0247	9.4535	9.702	8.6866	9.6394	8.6275	10.8669	9.8248	7.7523	7.4933	11.0095	7.8379	7.4687	8.3944	10.3946	10.9491
CALR	9.0636	8.9546	9.6642	9.6126	8.891	9.1349	9.1821	8.491	8.9047	9.1824	9.0838	8.528	8.826	9.6967	9.1044	9.3294	9.5265	9.3706	9.0125	9.0295	9.1987	9.1425	9.2502	9.747	9.8342	9.4789	9.5227	8.9395	9.3148	9.8921	9.7873	9.2277	9.2063	9.2818	9.2939	9.7643	9.3585	9.4632	9.6286	9.272	9.3149	9.5645	9.3443	9.1755	8.6875	8.8464	9.2926	9.4812	8.797
CALU	8.4698	8.0654	8.9217	8.3075	7.8894	8.6256	8.056	8.2664	8.5958	9.6124	9.0998	8.0238	8.8032	9.4329	8.7291	8.3839	9.1181	8.6339	8.483	8.7366	7.7927	8.6601	8.3221	8.5435	8.2244	9.708	8.5695	9.084	7.9762	8.3208	8.8082	8.3297	8.1204	7.854	8.6024	8.9687	7.982	8.3315	9.0434	9.0285	8.376	8.5684	7.7407	8.3558	8.642	9.0154	8.3239	8.2893	8.8212
CAMK1G	10.2849	8.0631	7.4483	6.7857	8.4983	9.865	9.2147	7.8192	9.2341	8.3424	10.1848	8.3103	8.5979	9.6583	7.9846	9.0751	6.1678	10.444	8.2113	8.569	9.7644	9.817	9.9403	7.5894	8.7359	6.707	9.192	8.3689	7.931	9.2689	8.0389	8.557	9.4916	10.5303	6.331	9.1447	10.5123	8.7578	10.0163	6.4751	8.0822	7.5386	9.945	9.8486	7.2145	9.0691	8.4168	9.2843	7.6514
CAMK2N1	7.4239	7.0717	8.6825	7.0269	7.2698	8.6334	7.6912	7.7535	8.7135	9.5015	8.3163	8.4402	8.5869	8.0494	9.7998	8.0296	9.1293	7.4106	7.2563	7.4257	7.4707	7.9309	7.333	7.7037	7.929	8.4103	7.9158	7.5239	9.39	6.886	7.965	7.5234	7.8061	10.1414	7.15	7.7356	7.8709	7.189	8.2301	9.0089	8.4024	7.6305	8.2868	7.5802	7.9109	9.0496	7.4731	6.9285	9.5338
CAMSAP1L1	8.2684	8.9103	8.6743	8.4407	8.5119	8.767	8.3226	8.6882	9.7102	8.9032	8.8996	8.5586	9.2887	8.6266	8.9623	8.4351	8.3231	8.7381	9.1178	8.8099	8.982	8.6684	8.1787	8.5679	8.5624	8.6442	8.5712	8.9122	8.4904	8.7942	9.2643	8.5345	8.9486	8.6229	9.8696	8.7269	8.1223	8.2618	8.4895	8.8596	8.8322	9.4917	8.1659	8.7046	8.9384	8.9087	8.8163	8.9903	8.5785
CAND1	8.0775	8.7829	8.1038	8.619	8.5566	8.4674	8.5883	8.7379	9.7258	8.3624	8.0214	8.3585	8.6509	8.7363	8.1683	8.1695	7.8609	8.3556	8.6457	9.4846	8.4856	8.1849	8.777	8.4895	8.7363	8.0296	8.5053	9.1088	8.0665	8.4996	8.5123	8.9205	8.6064	8.0521	7.9561	8.3919	8.2629	8.4845	8.3102	8.3048	8.3913	9.8511	8.2684	7.9741	8.3435	8.3708	8.614	8.5084	8.29
CAND2	6.7642	6.9555	6.5644	6.7132	7.1518	7.2095	6.4647	7.7628	7.0242	6.6064	6.7249	6.7852	6.3612	7.4709	6.4922	6.8533	6.5671	7.078	6.6674	6.6061	7.2537	6.6118	6.7717	7.5605	6.6114	6.7817	6.5806	7.1917	6.6474	7.1734	6.3965	7.3984	7.0268	6.6172	6.2793	7.1109	6.8711	6.5457	6.7113	6.4675	6.3606	7.5103	6.989	7.2525	6.9947	6.6407	6.8191	6.5138	6.4235
CAP2	7.1522	7.0748	7.0954	7.0213	7.6443	7.7504	6.8267	7.6522	7.7491	8.7952	8.0482	7.8195	8.0584	7.8089	7.8844	8.1009	7.871	7.5976	6.8544	7.7529	6.9383	7.2077	6.8249	7.4786	8.1224	7.8787	8.0689	7.5254	8.2059	6.6486	7.1022	6.9102	7.8434	7.6985	7.3937	8.0839	7.7044	6.6805	7.0396	7.8293	8.11	7.4508	7.0685	8.0813	7.6952	8.3608	8.1311	8.4053	7.2187
CAPG	8.7023	8.4097	7.5833	7.9206	8.2232	8.1784	8.3767	7.9884	7.4531	8.4817	7.7256	7.6166	8.0733	8.9698	8.6395	8.1662	8.1305	7.4523	8.032	8.0748	7.9703	7.8333	8.6465	8.7672	8.4629	8.1528	8.1834	7.5601	8.2633	9.0408	8.1595	8.3955	8.5883	8.5261	7.4542	8.6709	8.1992	8.5586	8.2428	8.2	8.7702	8.6501	7.562	7.7712	8.1435	7.5798	7.853	7.7742	8.0998
CAPN1	8.8792	9.269	8.2543	9.4243	9.8354	9.2081	9.3349	8.9784	8.9927	9.1024	9.3512	9.5613	9.5233	8.6136	8.8815	9.6123	9.3431	8.5704	8.92	8.6125	9.2618	9.1718	8.9227	9.1085	8.9578	8.725	9.0045	8.496	9.7397	9.0259	9.0199	9.7936	9.3327	9.5394	9.1532	8.8647	9.3422	9.0809	8.9102	8.8694	9.4121	8.703	8.7365	9.3637	9.4215	9.4165	9.2496	9.6199	9.2793
CAPN12	7.4302	7.76605	7.98585	7.34495	6.89485	6.8274	7.2164	6.9179	7.41095	7.44125	7.843	7.27165	7.5579	7.3253	6.74665	7.70195	8.2358	7.1907	7.26255	8.1069	7.0237	7.43405	8.38475	7.07335	7.11505	6.9714	7.0223	7.57765	7.57375	7.1994	7.92385	6.89825	7.24945	7.16925	7.65235	7.39855	7.3488	7.0045	7.6126	7.64975	7.5781	6.72565	6.9646	7.2131	7.80515	7.57715	8.37705	7.342	7.1982
CAPN13	6.8115	6.5357	8.4062	7.5937	7.3305	6.894	6.3284	6.3342	6.4281	6.2976	6.4777	6.611	6.4104	6.8807	6.5388	8.0196	6.2898	6.4844	6.4147	7.722	6.5801	7.6841	6.3438	6.3857	7.0104	7.5336	6.6498	6.3681	6.4222	7.2037	6.4508	6.5825	8.5007	6.4413	6.3267	6.4268	6.9675	6.2608	7.5758	7.5169	6.9923	6.2419	6.9368	7.419	6.2125	8.398	6.3191	6.4373	6.7769
CAPN14	6.995	6.4099	7.7586	7.6456	9.2649	9.2935	8.6175	7.1741	6.4637	6.4194	6.518	9.2582	7.3935	7.1041	7.1272	8.2544	6.3686	6.188	7.0517	7.8397	8.8274	7.5551	6.3723	8.5748	6.8796	7.0085	8.227	6.1655	9.8234	8.1727	6.5763	8.3644	9.0578	8.0259	6.6076	6.9083	8.7434	6.6988	9.3969	7.1741	9.0361	6.3676	7.7166	6.8259	7.3546	7.5098	8.975	6.2094	6.4446
CAPN5	6.8485	6.3799	7.5291	6.9993	7.3719	7.8161	6.6461	6.7322	6.7488	6.928	7.7682	7.9804	6.9086	7.0314	6.8639	7.0186	6.7968	7.3531	6.579	6.9591	7.0999	6.9221	6.7304	7.2315	6.7312	7.1428	7.0778	6.7664	8.3982	7.2495	6.3723	7.4297	7.31	7.6513	6.513	6.9544	7.1374	6.463	7.4176	6.8684	6.7371	6.7407	7.3789	7.1912	7.7944	7.4187	7.2259	6.6545	6.8326
CAPNS1	8.87925	9.54565	8.6365	9.30085	9.23905	9.42525	9.6189	9.02735	8.72995	9.39375	8.8821	9.2684	8.8604	9.5955	9.4291	10.08715	9.0517	9.02015	9.5043	9.18375	9.0916	9.30365	9.13145	10.01915	9.5528	9.48095	9.2505	8.81255	9.7368	9.51075	8.91485	9.4529	9.44335	9.67035	8.5923	9.80745	9.3479	9.19695	9.3773	9.9278	9.48675	8.6176	9.1954	9.23965	9.50805	9.0982	9.5043	9.22365	9.4093
CAPNS2	7.189	6.6519	8.0264	9.2756	8.2603	9.7358	8.7553	9.4257	8.6944	8.7414	6.874	9.4177	7.7143	9.2093	8.0081	9.2657	8.1469	6.8494	6.767	9.0489	8.5153	9.2214	6.8349	8.6675	7.9324	7.9847	8.2337	6.753	9.9975	9.683	7.5359	9.3301	9.0961	9.4959	7.2444	7.3035	8.5321	7.0411	8.468	7.9395	8.9923	7.7243	8.097	8.7563	9.9647	9.8653	7.8044	8.8174	9.4636
CAPRIN2	7.684	7.47795	8.1489	7.4095	7.5106	7.38655	7.28735	7.36105	8.20595	8.13295	7.6346	7.56275	8.3346	7.67565	8.05705	7.7959	7.7486	7.4631	7.21785	7.5129	7.25245	7.8159	7.67995	7.1963	8.1472	7.86345	7.9345	8.1911	7.56745	7.1975	7.7267	7.1229	7.5174	7.57185	7.3429	7.7288	7.71105	7.88505	7.8932	7.76665	7.5127	7.3903	8.22405	7.44525	7.69725	7.7273	7.56105	7.83865	7.9184
CARD10	7.2412	7.7786	7.535	7.0514	7.4126	7.3184	7.5332	7.5629	8.4234	8.8803	8.1123	7.5897	8.0658	7.4261	8.8712	7.9726	8.0534	7.2852	7.561	8.6459	7.1607	8.0563	7.3255	7.5461	7.7352	7.953	8.1854	7.0864	7.3543	7.6971	7.9647	8.2671	7.1683	7.7553	9.2565	7.3881	7.3034	7.2951	8.242	8.0081	7.6389	7.8435	7.2866	7.7938	7.5024	9.0749	8.5246	7.9062	8.8569
CARD11	7.8575	7.328	7.5195	6.8068	7.2283	7.3039	7.5505	6.8094	7.4421	7.0692	6.7081	7.0936	7.1489	8.0445	6.9936	6.8855	6.9307	6.8206	7.1856	7.2766	6.868	6.7788	7.3938	7.0067	7.114	7.0277	7.1657	6.8391	6.7229	7.1083	6.6386	7.1598	7.4567	7.1122	8.1314	7.0859	7.6432	7.0037	6.931	7.4202	6.9788	6.8432	8.1974	7.5623	6.8359	6.8941	7.1339	7.2148	6.7828
CARD18	6.278	6.2545	6.4069	6.2741	6.3348	6.3552	6.4344	6.7976	6.5093	6.4	6.8121	6.7473	6.5436	6.447	6.4277	6.5009	6.5148	6.3659	6.3702	6.5892	6.3326	6.4559	6.4268	6.3133	6.4089	6.4413	6.5298	6.3598	6.3684	6.2933	6.2703	6.2811	6.5263	7.3608	6.7699	6.3229	6.4057	6.3472	6.2842	7.3116	6.341	7.6394	6.359	6.4107	6.3388	6.5227	6.4287	8.1016	6.4446
CARD8	7.7036	7.4528	7.2764	7.0741	7.4659	7.2245	7.2456	6.5292	6.8792	7.4067	6.7995	6.9521	7.1551	7.2505	6.8379	7.1608	6.6971	7.3448	7.3733	7.3353	6.8682	7.1443	7.9063	6.9599	6.8108	7.4757	6.9128	7.4464	6.7998	6.8814	6.4949	6.856	6.9832	7.4006	6.5836	7.1818	7.687	7.0649	7.1012	6.7652	6.9757	6.6784	8.0182	7.4342	7.0807	7.2274	7.2721	6.8134	6.8031
CARD9	7.6522	7.1988	7.4552	6.866	7.1777	7.0446	8.3046	6.6635	6.8246	7.3661	7.0236	6.9399	6.8195	7.7875	7.2458	6.8877	6.7894	6.9368	7.2654	7.0043	7.0417	6.6615	7.9615	7.0007	6.9047	6.9881	6.7125	7.1694	6.8913	7.5069	6.5389	7.0463	7.4032	7.446	7.7006	7.7927	7.1498	6.8473	7.591	7.0545	7.4288	6.7676	7.2102	7.156	6.6114	7.2299	7.0275	7.6428	6.6599
CARHSP1	10.2003	10.299	9.5259	10.1036	10.7126	10.5768	10.1064	9.8212	10.7882	10.3903	9.8271	10.8093	10.8828	10.3557	10.305	10.0724	10.6686	8.5675	10.3064	10.5979	10.927	10.0166	9.3865	11.0899	10.5874	9.8629	10.8	9.5436	11.1152	10.7487	10.9046	10.7339	10.5484	11.4161	10.0946	9.6666	10.5875	10.1055	10.6235	10.1711	11.6561	10.4807	9.5453	10.4257	10.6196	10.3902	10.0323	11.0634	10.3827
CARM1	9.0644	9.3416	9.7075	10.3722	9.3354	9.8162	10.1009	9.5601	9.454	9.6186	8.9644	9.4268	9.5338	9.8808	9.6379	9.896	10.37	9.0078	9.458	10.2059	9.4316	9.9591	9.2694	9.3965	9.4182	9.8891	9.4421	9.3586	10.0296	9.4632	10.1888	9.372	9.9962	9.7613	9.93	9.5786	9.7628	9.5667	10.0903	9.8996	9.842	9.0285	9.3076	9.5658	9.8984	9.3208	9.423	9.4922	9.855
CARS	8.38245	9.36265	8.6562	8.20775	8.0831	8.24355	8.44645	7.97055	7.8576	8.59645	8.06915	7.8755	7.9094	8.6484	8.91075	7.95745	8.4723	8.20815	8.6846	8.37935	8.35375	8.1082	9.08655	8.2664	7.8487	8.55835	8.2634	8.527	8.30885	8.626	8.52435	8.57755	8.22505	8.33055	7.57495	8.41535	8.07005	9.2893	8.2808	8.3278	8.15865	8.51775	7.85665	8.0052	8.1065	8.1445	7.78195	8.29265	8.17915
CART1	6.3835	6.9005	6.1792	6.5176	6.45	6.7914	6.8496	6.8766	6.6232	6.5543	6.1901	6.4123	6.4225	6.3453	6.3308	6.7787	6.4129	6.532	6.6766	6.2806	7.4501	6.6173	6.4248	6.5422	6.5704	6.3762	6.5559	6.6131	6.5818	6.2183	6.7647	6.5227	6.5195	6.54	6.496	6.3102	6.3607	6.5702	6.2559	7.0018	6.9505	6.5042	6.2957	6.5827	6.936	6.3695	7.7395	6.3777	6.4008
CASK	7.5166	7.4938	7.6866	8.1401	7.9804	7.2063	7.7275	9.0091	8.0324	7.9198	8.0278	7.7538	8.3899	7.4172	7.6178	7.7754	7.6119	7.7517	7.7186	8.2183	8.4274	8.2144	7.8386	7.5848	7.5913	7.8115	8.0381	8.6538	7.2177	6.7468	7.6663	8.0253	7.3952	7.7001	8.8614	7.7638	7.5041	7.859	7.9302	9.1212	7.7508	8.0128	7.3229	8.3681	8.1936	8.1451	7.9139	8.6575	8.7105
CASP1	9.49375	8.5009	7.96545	8.1757	8.40385	8.55245	9.35195	8.39075	8.5615	8.93985	8.5123	8.3925	9.69255	8.4847	9.36895	8.54545	9.03315	8.51545	8.17685	8.05855	8.8446	9.27155	8.9378	8.5998	8.3309	8.8777	9.5583	7.8886	8.14625	8.8834	8.096	8.85345	8.54935	8.91595	9.2895	8.35815	8.50875	8.89515	8.28625	8.74955	9.19465	9.87995	8.984	8.4295	8.16885	8.91905	8.80295	9.1188	8.5132
CASP4	8.29915	7.74555	7.88865	7.8522	7.9661	7.94875	7.98905	7.52885	7.70805	8.09085	8.11195	7.95355	8.5891	8.25235	8.02775	7.99445	8.27725	7.9743	7.5621	7.6632	7.8244	8.23035	7.8275	8.23165	7.83925	8.4063	8.45	7.38905	7.97415	7.89405	7.48875	7.74865	7.81745	8.60235	8.0144	7.5522	8.0261	8.1418	8.03155	8.1028	8.45945	8.4997	8.08625	7.9584	7.7756	7.9079	7.66715	8.5411	7.84425
CASQ2	6.4897	6.5215	6.5152	6.4522	6.4755	6.6631	6.493	6.5122	6.5626	8.5259	6.6906	6.8645	6.537	6.7798	6.7983	7.8374	7.0971	6.4887	6.2481	6.5978	6.2719	6.6633	6.5334	6.4881	6.3914	7.8933	6.5305	6.4833	7.536	6.4687	6.5822	6.5112	6.3867	6.4948	6.5632	7.5178	7.0158	6.346	6.4993	6.6748	6.397	6.3405	6.5738	7.9683	6.6244	7.3653	6.4781	6.5189	6.474
CAT	8.5473	8.7184	8.44555	7.4878	8.18345	8.26495	8.04035	8.3957	8.87695	8.327	8.98455	8.6574	8.1374	8.1783	8.16005	8.2315	7.97905	9.21385	8.392	7.67165	8.2842	8.1889	8.6301	7.5379	7.79085	8.45415	8.3191	8.6772	8.56255	8.1599	8.04305	8.39035	8.7884	7.84385	7.75865	8.2708	8.4691	8.2542	7.75065	8.87985	8.21225	8.0437	8.5712	8.4621	8.7745	8.2262	7.8533	9.324	7.89605
CAV1	8.83675	8.84125	8.7026	8.2173	8.3168	8.81235	8.24425	8.53185	10.28555	10.812	9.91095	8.7864	10.1608	9.3373	10.66295	9.20855	10.4803	8.5448	8.28585	8.81335	8.02725	9.4116	8.2838	8.5168	9.36805	10.38695	10.61715	8.84155	8.48525	8.25125	10.288	9.1669	8.08425	9.0225	9.09965	9.18935	8.4033	8.58115	10.9291	9.2061	8.9851	9.66895	8.696	8.4906	8.5104	10.50395	10.1195	9.7068	10.151
CAV2	7.644933	8.2416	7.6172	8.232767	7.852233	8.0263	7.778667	8.277333	9.0196	8.646367	9.0388	8.124467	9.087867	7.650867	9.146133	8.582267	8.727667	7.858633	8.150567	8.508767	7.883967	8.278933	7.712767	7.853	8.908167	8.485167	9.4132	8.025667	7.817	7.792067	8.592933	8.435933	7.7766	8.146667	9.170633	7.802133	7.874967	8.224033	9.467	8.836367	8.5689	8.860067	7.616833	8.275333	7.764633	8.949167	9.4385	8.5878	9.331433
CBLB	8.9537	8.3692	8.3126	8.5933	8.351	8.7524	8.4024	8.1824	8.5856	9.527	8.7456	8.2778	8.5144	8.9428	8.733	8.7407	7.905	8.4195	8.2129	8.949	9.05	9.2039	8.5998	8.3622	9.0596	9.055	8.5238	8.872	7.673	8.363	8.1286	9.346	8.458	8.6172	8.1408	8.922	8.8438	8.169	8.6049	8.9748	7.8699	8.1693	9.0474	8.3661	8.3749	9.0279	8.4373	8.5201	7.7502
CBLC	7.4278	7.3157	7.1475	7.4556	7.2679	7.8487	7.8563	7.4653	8.2032	6.9269	7.2224	7.2966	7.4147	7.6658	7.6719	7.3898	8.3614	6.9391	7.8836	8.6663	7.3696	7.1966	7.5402	7.4347	7.6523	7.2651	7.9516	6.6678	8.0637	7.8163	8.1174	7.4557	7.6263	8.135	7.6989	7.2943	7.323	7.2531	7.9627	7.6588	8.0988	7.6488	6.8676	7.1366	7.6327	7.3154	7.1257	7.9463	7.9559
CBLN3	7.6694	7.5555	6.9153	7.1988	7.1325	7.1821	7.9266	6.734	7.1131	7.2637	7.172	7.4394	6.8496	7.3209	7.2452	7.2612	7.0211	7.3377	8.0054	7.0331	6.9776	7.1266	8.0661	7.4723	7.0415	7.37	6.9445	7.6041	6.9691	7.3494	7.2586	6.8837	7.7095	7.0244	6.911	7.8693	7.8404	7.4867	7.1388	6.9068	7.0704	6.7572	7.6511	7.405	7.2554	7.3706	7.102	7.1014	6.9578
CBR1	7.5851	7.3261	7.0797	7.9146	7.3205	7.3907	7.2835	8.3522	7.7162	6.993	7.7505	7.8424	8.1574	7.7938	7.426	8.2903	7.5274	7.3048	7.1297	7.3994	7.6587	8.3359	7.3312	7.6935	7.5427	7.2137	7.7209	6.9215	7.7066	8.0991	7.1451	7.323	7.2791	7.5103	8.6768	6.9624	7.4302	7.3798	7.5286	8.2693	7.2393	7.9183	6.9852	7.6273	8.4505	7.7103	7.9309	8.7687	7.5413
CBR3	8.722	8.5389	6.9665	8.3725	7.4722	8.0925	8.5826	8.0753	7.9278	7.2269	8.2649	8.4159	7.377	8.2816	8.6407	8.5384	7.7824	7.5665	8.4648	7.8576	9.1672	7.2057	7.9434	8.5881	7.8376	7.6269	8.6197	7.4422	9.1174	8.8476	7.5973	7.8347	8.2968	8.6715	8.8533	7.9455	7.9259	7.8431	7.6625	9.1121	7.9213	9.1116	7.5333	7.6546	9.0604	7.7659	8.2007	9.4717	7.9551
CBR4	7.5752	8.4909	7.8664	8.1273	8.2417	7.8035	8.1066	8.0057	7.2885	7.5254	7.8821	7.9706	7.7365	7.5485	7.7232	8.0018	7.1662	8.2843	8.137	7.7048	8.1609	7.5709	7.8258	8.0179	7.8526	7.5497	7.8621	8.0031	8.2176	7.7787	7.2313	7.7786	7.7626	7.4616	8.6438	8.028	8.2158	8.1651	7.8184	7.5719	7.3634	7.9477	8.4669	7.643	7.6433	7.9118	8.0851	7.744	7.7298
CBS	8.6954	9.17	8.0628	8.7031	7.6801	8.1794	9.5257	8.8326	7.3944	6.662	7.992	7.9054	7.1435	8.4666	7.499	7.9131	6.8722	8.4787	8.1632	8.9461	10.0393	7.5757	8.4357	8.2304	8.4994	6.9727	8.9356	8.7043	7.2138	8.1413	7.3609	8.7764	9.0347	6.8142	9.2673	9.0369	8.3202	9.5863	7.7636	7.372	7.2325	8.9248	6.881	7.9467	7.6548	7.5851	8.7515	7.0502	7.6229
CBWD5	7.6518	7.9192	7.3889	8.2331	7.8269	7.794	8.0699	8.7917	7.6872	7.6855	7.4755	8.1013	7.9411	7.546	8.4705	7.3698	7.5728	7.7164	7.9773	7.397	8.1378	7.9469	7.9736	8.2109	8.6398	7.8015	8.1109	7.9121	7.6	7.66	8.0294	8.1787	7.2904	7.4304	8.2328	7.7129	7.5979	8.3738	8.262	7.9904	7.5928	8.1995	7.5667	7.4938	7.9735	7.7254	7.6416	8.2948	8.1208
CBX1	6.8907	7.7351	7.3296	7.7179	7.9361	7.7339	6.9956	8.0797	7.7946	7.5469	7.1678	7.8733	7.7381	6.885	7.1533	6.9381	7.5118	7.2354	8.04	7.4365	7.7563	7.4855	7.2982	6.941	7.083	7.5108	7.4613	8.2918	7.352	7.2408	6.8597	7.9402	7.96	7.3173	7.7613	8.2003	7.404	7.3561	6.944	7.5583	6.9616	7.768	7.3407	7.423	7.6531	7.7137	7.3689	7.2142	7.7856
CBX2	7.2776	6.925	7.57375	7.12855	7.29915	7.3875	7.7234	6.57505	7.5291	7.04505	6.9393	7.08285	7.16515	7.15825	7.03265	7.0137	7.8059	6.84435	7.3339	7.8083	6.9367	7.3973	7.84115	7.1438	6.7687	7.09875	7.11085	7.552	7.00625	6.746	7.44715	6.87805	7.2443	7.37305	7.6946	6.90465	6.7214	7.81595	7.08715	7.5119	7.574	7.6701	6.90875	7.6045	7.19155	7.2989	7.2702	7.64575	7.4087
CBX4	7.9707	7.839	7.9162	7.8483	8.3822	8.6058	8.1922	8.0804	8.9927	8.3008	7.8931	8.3334	8.4499	8.4057	8.283	8.4751	8.6071	7.7275	7.614	8.3526	7.8278	8.7667	8.5143	8.3983	8.4271	8.0416	8.3145	7.7563	8.4276	8.0755	8.1676	7.7786	7.7439	8.7619	8.0126	8.2215	8.3591	8.6921	8.4498	8.7308	7.9746	8.1928	8.5007	8.2004	7.6288	8.3112	8.778	8.5426	8.4717
CBX5	9.4339	9.6263	8.9576	9.3315	9.1898	8.9803	9.493	8.6722	8.2726	9.1862	7.9642	8.5983	8.3914	9.6498	8.9185	8.0033	8.9474	9.0717	9.2066	8.9354	9.4657	8.9949	9.0649	9.6596	8.8945	9.2676	8.8692	9.9387	8.9926	8.37	9.5867	9.7075	9.2016	8.8184	8.1693	9.9247	9.25	9.3508	9.01	8.2917	8.1139	8.937	8.8267	8.5937	8.6024	8.9848	9.1725	8.1935	9.0411
CBX6	9.0064	9.286	9.2845	9.9372	8.9126	9.227	8.8879	9.0631	9.445	8.7031	8.701	8.9706	8.9629	9.5631	8.3749	8.6987	8.2172	9.0172	9.9491	9.3665	8.6483	9.5695	9.0209	9.1713	8.1983	8.8548	8.366	9.3849	8.2931	8.6953	9.0248	9.546	9.652	8.9636	9.3734	9.4883	9.1822	8.4496	8.4052	8.8712	8.2005	8.862	9.7786	9.0222	9.227	9.5664	9.4571	7.7481	9.0936
CBX7	8.2572	8.6921	7.6273	7.5604	8.5314	7.5819	7.8951	8.1783	7.441	7.8078	8.0273	8.2253	7.581	8.1681	7.2644	7.5139	7.0797	8.6104	8.258	7.5161	8.2573	7.4853	8.0674	8.1633	7.691	7.3422	7.2008	8.2828	7.7468	7.8279	7.2722	8.1777	8.423	7.5285	7.7409	7.9455	8.5863	8.412	7.6022	7.1711	7.6071	7.4857	8.8732	8.3228	7.5522	7.8242	8.2874	6.963	7.5124
CCBP2	6.5719	6.6837	6.9366	6.8465	6.5869	7.2261	6.558	7.26	6.7207	6.7106	7.2647	7.1549	7.0336	6.888	6.6358	6.768	7.5797	6.8625	6.681	6.7655	6.7749	6.9939	6.5525	6.9426	6.5636	6.6604	7.1802	6.4409	7.5985	6.7428	6.6038	6.573	7.0102	7.6063	6.9205	6.5006	7.0986	6.7644	7.4102	7.4887	7.1775	6.5805	6.8828	6.9212	6.7688	6.9393	6.5808	7.8061	7.0531
CCDC106	8.2192	8.7602	7.9879	7.9114	7.6669	7.5843	8.2828	7.7371	7.751	7.6531	8.3239	7.9259	7.8453	7.9676	7.286	7.988	6.8425	7.7857	8.767	8.0481	8.0349	7.8532	8.1638	7.4633	7.7438	8.1912	7.3989	8.7539	7.9221	8.4335	7.6188	7.571	7.6739	7.5296	7.8225	8.5796	8.1115	7.6278	7.8405	6.8666	7.5051	7.7045	8.1829	7.7784	8.1395	7.7261	7.9567	6.8375	7.1923
CCDC109B	10.2809	9.3162	9.0691	9.3654	10.0003	9.3849	9.8422	9.4534	8.934	9.7478	9.3078	9.355	10.2945	9.944	9.9413	9.7265	8.8707	8.8151	9.524	9.4443	9.3311	9.2902	9.1495	9.4743	10.4378	9.6423	10.0475	9.7215	8.6469	10.1923	8.8393	9.9726	9.1804	9.8041	9.9906	9.7269	9.6842	9.051	9.4442	9.4321	9.671	10.4838	10.2815	9.5824	8.7129	9.9219	9.8119	9.7641	10.4801
CCDC120	7.1493	7.321	7.2386	7.7647	8.2632	7.8413	7.5238	8.1756	7.3507	7.242	7.3199	8.2863	7.8214	7.5796	7.4125	7.4908	7.6732	7.2587	7.0697	7.4015	7.7507	7.4709	7.2966	7.5313	7.4554	7.4514	7.5056	7.1065	8.4258	7.8231	7.0996	7.4623	7.6486	8.3357	7.5919	7.3245	7.7729	7.4694	7.3102	7.7263	8.2342	7.1242	7.3297	7.378	7.7612	7.559	7.2502	8.1416	7.8287
CCDC125	10.1199	10.7415	11.0628	10.1557	10.3673	10.2105	10.9856	9.6241	10.5819	10.1979	9.9713	10.0911	9.742	9.8663	9.7955	10.4787	10.4998	10.6958	10.8453	10.5288	10.5978	9.7864	10.6049	9.778	10.3641	10.6093	9.7398	10.9327	10.4051	10.2589	10.3535	10.5066	10.1174	10.3426	9.4368	10.3671	10.5507	10.091	9.6344	9.8068	9.6663	9.4411	10.5773	10.4854	10.3497	10.9088	10.3089	9.8259	9.7794
CCDC14	9.7685	9.565	9.8534	9.7645	10.3651	10.2048	9.4082	10.3531	9.15	9.5678	9.5238	9.2981	9.2738	9.2099	9.9252	8.975	9.5208	9.4695	10.0636	9.8086	9.6072	9.3985	9.8107	10.0481	10.1526	9.1358	9.5384	10.2564	8.9615	9.8249	8.9462	10.1355	10.2307	8.7225	9.4003	10.2636	9.8561	9.9252	9.1951	9.4431	8.9321	10.0561	9.8229	9.6359	9.4663	9.0698	10.4425	8.8282	9.3531
CCDC146	7.7871	7.8572	7.4368	8.0548	7.2423	6.9643	7.1148	6.9797	6.9177	6.8861	6.9083	7.4505	7.5527	6.7642	7.1528	7.4671	6.8078	6.851	8.0962	7.5224	7.4281	7.372	7.794	8.1397	6.989	6.931	6.9259	8.0454	7.0939	7.7535	6.7292	7.1321	7.6494	6.8053	7.1522	7.3618	7.8706	8.1058	7.0761	6.938	6.7828	6.9325	7.0996	6.8002	7.3944	7.2185	7.3224	7.1571	7.2706
CCDC23	9.7468	9.0905	9.4853	8.5879	8.8208	8.6246	9.0648	8.8674	8.496	9.1957	8.9031	8.3904	8.8629	9.4934	8.6185	9.4333	8.4349	8.6975	9.1533	8.8595	9.4064	8.589	8.895	8.8578	9.0726	8.9081	8.537	9.1831	8.1338	8.5888	8.9411	8.5101	9.2285	8.8863	9.3242	9.1097	8.4233	9.2373	8.7593	8.185	8.4893	9.4629	8.6421	9.1661	8.9636	8.7671	8.4757	8.902	8.7156
CCDC24	7.6986	8.631	8.3545	8.6038	8.14	7.5134	7.7648	8.0317	7.7507	7.3358	7.847	7.4869	7.6211	7.8404	7.5014	8.7762	7.9392	7.7376	7.8431	7.9961	8.5548	7.6407	8.1766	8.052	7.8906	7.3946	7.5329	7.7089	7.2936	8.8125	7.8028	8.5576	7.9117	7.3284	9.0778	7.6354	7.5046	8.442	7.6706	7.4352	7.921	8.7674	7.3073	7.6263	7.8526	7.6735	7.8269	7.6571	7.8121
CCDC3	7.7997	7.0804	7.5274	6.7868	7.0222	7.4255	7.3211	7.3758	8.2718	8.2988	7.5326	7.4243	7.9611	7.5099	7.0716	7.5058	7.0327	6.8174	8.6271	7.2427	7.2152	7.707	7.0596	8.1483	7.0794	8.2819	6.9861	7.9943	7.1887	7.8629	6.781	6.817	8.3429	7.767	7.1656	8.1463	7.6991	6.7815	7.6237	7.1592	7.7193	7.2864	7.1408	7.8594	7.4138	8.2165	7.9672	7.9557	7.3093
CCDC34	8.7981	9.443	8.41985	8.63905	8.3256	8.1137	8.3206	8.58	8.60845	7.7566	7.4877	7.71825	7.5301	8.46485	8.54205	8.01115	8.2606	8.00315	9.20345	7.9684	9.028	7.63465	8.34825	9.14695	9.0654	8.3229	8.2306	8.85965	8.09915	8.6703	8.27825	8.41965	8.49735	7.31655	8.1429	8.6365	7.73605	9.247	7.84325	7.9698	7.8463	9.08175	7.67125	7.82845	8.15785	8.07875	8.25965	7.83595	8.18285
CCDC53	9.5912	9.2653	8.9593	8.6187	8.9382	8.52	8.4544	9.4264	8.6394	9.0096	9.0086	9.1492	9.0944	8.9251	9.0053	8.8302	8.2135	9.1537	9.1833	8.2338	9.1246	8.9539	9.0457	9.4707	8.8438	8.8912	8.761	8.8643	9.0025	9.4624	8.7431	9.1563	9.1368	8.7656	8.048	9.1592	8.914	9.3219	9.2222	8.5546	8.6632	8.5603	8.98	9.0216	8.8453	9.1602	9.0514	8.867	9.0332
CCDC58	8.9224	8.271	8.0544	6.2516	6.7044	6.7012	7.6048	8.1852	8.5577	7.7069	7.993	7.5164	6.8001	6.5504	8.2708	8.2368	8.5025	6.3751	6.5556	8.5582	8.6054	7.0765	6.7698	6.8771	9.0086	7.375	6.8665	8.5755	6.5257	8.6162	8.3289	8.0597	8.4364	6.5432	8.3818	7.6771	7.9957	7.8936	8.2016	8.0119	6.5545	6.6871	6.4501	8.5021	6.5683	8.8534	7.2044	6.711	8.009
CCDC6	9.2871	9.8152	10.1461	9.4685	10.2886	10.1836	9.6881	9.6384	9.9997	9.9535	9.9033	10.065	10.2091	9.8695	10.2486	9.7111	9.1903	10.3025	9.8793	9.4526	10.0873	9.4689	9.6624	9.8954	9.4379	9.8568	9.8713	9.5219	10.4475	9.4938	9.5495	10.359	10.1846	10.2645	10.1149	9.988	10.0879	9.3723	10.1961	9.527	10.3243	9.2589	9.8259	9.2929	10.2385	9.7335	9.7648	10.0896	9.5987
CCDC64B	6.5427	6.7013	7.0375	7.4651	7.6292	7.3617	7.1769	7.1771	7.205	6.4134	6.7332	7.8134	6.7257	6.7191	7.0186	7.1019	6.9611	6.691	6.7337	6.8851	7.4211	6.8091	6.7381	7.2458	7.1936	6.8236	7.0753	6.501	8.0153	7.5717	6.9474	7.2062	6.9777	7.7853	6.9171	6.5578	7.3023	6.8629	7.286	7.234	7.4345	6.7798	6.7723	6.8654	7.4011	6.9348	6.791	7.8131	6.9903
CCDC72	10.668	9.8404	9.5431	10.0062	9.5149	9.831	9.9127	10.1489	9.5286	9.4482	10.1543	9.9363	9.6291	10.3351	9.7071	9.5006	9.7453	10.2829	10.0742	9.5923	10.2476	9.7946	9.2066	9.4621	9.8543	9.9986	9.7051	10.1652	10.455	10.1274	9.3784	9.8104	10.0568	9.8694	9.6776	9.7154	9.9261	9.2996	9.9787	9.7558	9.8873	8.8602	10.1203	10.1795	10.2254	10.0046	9.481	10.3809	9.3597
CCDC74B	7.0793	7.5211	6.7398	6.6075	7.0546	6.643	6.74	6.9222	6.9483	6.6204	6.6755	6.9965	6.5937	6.7937	6.7401	6.7547	6.7003	6.6432	7.8701	6.6581	6.6095	6.7696	7.3782	7.0825	6.6459	6.7006	6.5234	7.6329	6.6347	6.981	6.742	6.5276	6.7944	6.5277	7.1366	7.3139	6.667	7.4542	6.7229	6.5638	6.5008	7.2755	6.6172	7.1446	6.5782	6.6622	6.8019	6.5014	6.5954
CCDC77	8.4848	8.4769	8.5637	8.6953	8.1473	9.1484	8.1119	8.1628	8.5519	8.1183	7.8934	7.9326	8.3569	8.2184	7.8941	8.1675	7.976	7.7992	9.0579	8.6287	8.4636	8.6483	8.4633	8.6632	8.5139	7.8098	8.2464	8.6827	7.9601	8.5136	8.215	8.3655	8.5329	7.7678	7.964	8.0854	8.4066	9.0024	8.0024	7.8692	7.7832	8.6704	8.2316	8.4367	8.4951	8.0281	8.644	7.8851	8.0285
CCDC86	7.8131	7.7156	8.937	7.8128	7.7693	7.6596	7.6535	7.9826	8.581	8.6946	7.9752	8.0473	8.4241	8.3565	8.4297	8.2453	8.9974	7.3873	7.9215	7.9321	7.5675	8.559	7.7421	8.0542	8.2074	8.3118	8.3343	8.1037	7.6766	8.0746	8.6153	7.4083	7.8295	7.8338	9.1439	7.9494	7.6083	7.8883	8.63	8.5262	8.5833	8.4957	7.5455	8.5235	8.1087	8.0688	8.528	7.9704	8.7045
CCDC88C	8.0488	7.9768	8.1028	8.8366	8.0088	8.1207	7.9208	8.2407	7.8515	7.5906	7.3415	7.9658	8.6396	7.99	7.0541	7.9256	8.1378	7.6552	7.6943	8.1764	8.1613	8.2303	8.3544	7.2149	7.8526	7.4763	7.8839	8.771	7.8017	7.7475	8.2733	8.0455	8.0909	8.0214	7.9418	8.0287	8.2891	7.7853	7.875	7.7165	7.5816	7.4537	9.0643	7.7692	8.1752	8.0073	7.8003	7.6046	7.8915
CCDC92	8.5525	8.468	9.2885	8.2552	8.0342	8.2758	8.2963	7.5778	7.9854	8.9248	8.8778	8.0976	8.8405	8.9785	8.2972	8.36	7.902	8.6138	8.084	8.9267	8.6927	8.0451	8.2339	8.1956	8.4063	9.1127	8.0654	8.6006	8.0601	8.5373	8.0662	8.3979	8.8054	8.9657	8.0556	8.9073	8.2548	8.2169	8.3732	9.12	8.2643	7.9735	8.5646	8.4959	8.3957	8.6393	7.8939	8.5326	8.4179
CCL13	7.4488	6.5827	7.8944	6.5635	6.487	6.9041	7.0012	6.7082	7.0008	6.7584	7.8154	6.8237	6.8408	8.2157	6.6915	6.7547	6.6626	7.0928	7.4812	6.8071	6.7158	6.8145	7.9576	6.6223	7.7307	7.0991	6.937	6.7701	6.6907	6.5374	6.3923	6.7553	6.4871	6.7441	6.7217	6.8619	6.8723	6.6533	6.765	6.8743	8.1806	7.6258	7.1476	6.9966	6.5938	6.7632	7.2385	6.8268	6.7253
CCL14	8.0572	6.7765	6.4989	6.5086	7.4697	7.4386	6.5979	6.6556	6.7736	7.2222	8.8927	8.3676	6.8834	7.3304	7.6256	7.8921	6.4236	8.3531	6.5619	6.6231	6.5356	7.8597	7.1968	6.9025	6.4739	8.558	7.3248	6.4246	6.6303	6.6328	6.5614	6.4996	7.42	8.7235	6.654	7.3913	8.2372	6.6058	8.3812	6.6158	6.997	6.4346	8.5507	9.0725	8.376	7.8718	7.3429	6.8409	6.8994
CCL18	7.7824	6.8551	7.4252	6.8611	6.3706	6.4832	6.9887	6.6238	6.4598	6.4679	7.3128	6.4861	6.6289	7.968	6.7933	6.792	6.4855	6.5645	7.1178	6.665	6.4838	6.9761	7.3641	6.6251	7.0799	7.3495	6.8228	6.5548	6.3742	6.4115	6.3375	6.6115	6.5251	6.5114	6.5138	6.5353	6.6294	6.5676	6.4532	6.9043	8.2135	7.1383	6.7054	7.452	6.5956	6.8653	6.6029	6.4896	6.4078
CCL19	10.4653	7.9442	6.2728	6.9664	9.4828	8.147	8.6192	6.3548	6.5001	7.5318	8.1663	9.2514	7.9886	9.9057	7.3295	7.064	6.2107	9.0559	7.2044	7.2166	7.9298	8.4972	9.3837	7.0444	6.4969	6.9461	7.9637	10.2106	6.9288	6.9074	6.7091	7.6281	9.9225	6.9831	6.4617	7.7529	9.8502	8.4444	8.269	6.601	7.0994	6.8815	10.9665	10.404	7.3648	7.6739	8.0435	6.5733	6.6217
CCL2	10.1026	8.5561	9.7197	7.9234	7.6813	9.0564	8.7803	7.4616	8.177	9.0476	9.6397	10.7844	9.1685	8.5467	8.7591	8.1971	8.1719	8.7708	8.7594	7.883	7.9297	9.7648	9.2537	7.7431	9.3176	10.4381	9.1932	9.7113	7.6027	8.1072	7.8643	7.7503	8.4343	7.748	8.6696	9.3929	9.9038	8.2244	9.6257	7.3575	9.3885	8.8894	9.7241	9.6218	7.6843	9.2781	8.9432	7.9549	8.2111
CCL20	10.1575	11.2038	7.8998	11.013	10.2181	8.6097	9.4801	8.5611	8.3824	7.3654	7.5873	9.6926	9.1509	8.1933	8.136	7.7308	8.7965	7.4796	10.3253	7.9692	11.8785	10.2516	10.9733	11.0428	10.429	8.8289	8.9539	8.193	7.0291	9.0641	8.3489	10.2426	9.0964	7.3375	8.9054	10.2242	9.6561	12.11	7.8004	7.5157	9.6649	8.5662	8.8707	9.2422	7.5092	8.9319	8.9285	8.183	7.7358
CCL21	7.183	7.7455	7.4547	6.452	8.527	8.5773	6.8862	6.4831	6.5281	8.3471	7.1014	7.9475	8.516	8.571	7.8328	6.9357	6.5819	7.2282	7.0388	6.8034	6.7115	8.6469	7.6952	6.6193	6.5968	6.4662	7.4885	6.4062	6.7699	6.5201	7.7392	7.0729	9.0551	8.4238	7.2687	7.404	9.1524	7.3116	7.9097	7.0912	6.7391	6.887	10.1414	8.6814	7.108	7.838	7.2622	6.5368	7.3717
CCL22	7.6033	6.5428	6.7403	6.8909	7.1371	7.0402	6.7937	6.488	7.0757	6.9099	6.6947	7.1093	6.717	7.3607	6.4373	7.073	6.6747	6.3678	6.8249	7.5587	7.3798	6.9957	7.2726	6.6162	6.7715	7.6915	7.1083	7.1374	6.4701	6.7998	6.5194	7.1572	6.7226	6.806	6.3826	6.6322	6.916	7.1322	6.626	7.4147	7.2091	7.203	7.3228	7.7969	6.2629	7.159	6.9819	6.8094	6.5631
CCL3	7.3215	6.7347	6.6263	7.5037	6.7799	6.9179	7.3248	7.0732	7.1174	7.5663	6.8635	6.5565	7.1025	6.9075	7.5745	6.7289	8.3007	6.8139	7.8546	6.9496	6.6048	7.3399	7.7647	6.5911	7.2655	8.7245	6.9403	7.3063	6.4083	7.1027	7.4803	6.9382	6.8071	6.8087	6.6464	6.903	6.9143	7.3973	6.7879	6.7492	8.5595	7.6866	6.8238	6.6912	6.5288	6.7624	6.7735	6.8391	7.0332
CCL3L1	6.926467	6.809333	6.502867	7.0176	6.616667	6.735067	7.3471	6.8284	6.791833	7.1865	6.779833	6.493133	7.077167	6.7065	7.178067	6.722767	7.833533	6.535933	7.361167	6.7825	6.547333	6.9539	7.3146	6.525633	7.085833	8.0994	6.9133	7.046767	6.492567	7.042133	7.348233	6.831267	6.522333	6.739933	6.507133	6.798067	6.781033	7.104567	6.646267	6.781267	7.8629	7.182167	6.619433	6.550533	6.570867	6.678767	6.678367	6.798133	6.737
CCL3L3	8.8624	8.7237	7.4356	8.9402	7.2496	8.1837	9.9406	8.3502	7.9379	9.3146	8.0694	7.4089	9.1733	8.0621	9.1776	8.1309	10.1041	7.7832	9.6749	7.9536	7.6047	8.9645	9.7361	7.272	8.9653	10.7672	8.4796	9.3714	7.035	8.5834	9.2752	7.8802	7.8686	8.3645	7.584	8.5178	8.5326	9.1479	8.083	7.414	10.5687	9.2526	7.9168	7.6325	6.9317	8.2619	8.1306	7.868	8.0242
CCL4L1	9.0089	8.1922	7.094	8.0093	7.3527	8.0671	9.3187	7.9222	7.4223	9.1443	7.4359	8.0009	8.636	7.8919	8.2679	7.9331	8.6532	7.3763	8.9838	7.1501	6.8674	7.5023	9.0586	7.1582	8.3589	9.3235	7.6826	8.7098	6.8861	8.926	8.3438	7.4348	7.5439	8.3056	7.3605	7.8411	8.0549	8.6608	7.7239	7.0951	9.0398	8.6157	6.4786	7.6829	7.012	7.3029	7.9805	7.8348	7.1078
CCL4L2	8.943	7.655	6.7206	7.8686	6.9567	7.3561	7.6861	7.0864	7.1972	7.8869	7.0534	7.189	7.4679	8.2142	8.056	7.213	7.3888	7.0559	8.6986	6.9829	6.8107	7.1802	8.5133	7.1533	7.9359	8.5142	7.5045	7.8252	6.3993	8.2557	7.4927	7.3196	7.1997	7.8311	6.7635	7.5462	7.4216	7.7814	7.4038	7.1663	8.5293	7.8259	7.0757	7.2857	6.4666	7.1548	7.4739	7.2366	6.9217
CCL5	10.20385	9.4289	7.6906	8.76195	8.05035	8.53265	9.41005	7.2859	8.0989	9.2612	8.42355	8.3798	8.2409	9.7441	8.49105	9.2021	7.9165	8.5374	9.6859	8.7529	7.8361	7.8811	9.655	9.05845	9.5363	7.7953	8.7193	9.04765	7.7607	9.883	7.24245	8.4271	8.97085	10.01415	7.04715	9.09055	8.92895	9.5873	8.71325	8.03	8.08605	7.8186	9.031	8.75285	7.2791	10.14125	8.48725	7.35385	7.61395
CCL8	9.498	7.457	8.3464	8.4441	6.7023	8.2522	8.3743	7.0242	7.8864	7.497	8.1707	7.5828	7.4775	8.515	9.0269	7.842	8.3813	7.1019	8.7567	7.5387	7.732	7.6237	9.6068	7.0496	8.2915	8.7984	8.9881	7.7992	6.8233	8.8745	7.8223	7.2187	7.8764	8.0319	7.5959	7.2344	7.9896	8.1609	8.2798	6.8788	8.8497	9.3976	8.3297	8.5806	7.3161	8.0264	8.1337	8.1662	7.3907
CCNA1	6.6647	6.6196	6.7895	6.5437	6.5606	6.6859	6.5598	6.5584	8.5211	7.0651	6.6122	7.3614	6.6406	6.5062	7.5529	7.1315	7.8684	6.3806	6.3425	8.7061	6.315	7.1257	6.857	6.7754	6.6821	8.7782	7.0965	6.731	6.765	6.1746	8.3149	6.6675	6.7202	6.9381	6.6475	6.5175	6.567	6.4486	7.4829	9.614	6.9136	8.1357	6.5231	6.8459	6.478	7.0698	8.3569	6.2056	8.8477
CCNA2	8.8057	9.0228	8.3893	8.7656	9.0091	8.6674	9.7114	9.4574	8.6148	8.1109	7.7465	8.1198	8.4233	8.7599	8.9287	8.6902	9.4821	7.4321	9.1225	8.9765	8.6731	9.0219	8.2697	9.3765	9.5479	8.7692	8.7974	9.1124	8.0828	8.6978	9.4523	8.9141	8.3702	7.9426	9.1278	8.4714	8.4322	9.6192	9.0003	8.1935	8.3397	9.3718	8.0955	8.5266	8.2875	8.8153	9.4683	8.4728	9.1192
CCNB1	8.2476	8.9458	7.6957	8.7207	8.8935	8.0595	8.8907	8.7364	8.5889	7.7327	7.5185	7.7079	8.3042	8.3003	8.6053	8.3079	8.7498	7.1427	9.1077	8.576	8.4152	8.2025	8.0346	9.0593	8.6008	7.8755	8.7378	8.9418	7.7526	8.8503	8.7752	8.363	8.6639	7.5445	8.3875	8.1314	7.9131	9.162	8.5554	7.667	8.243	9.0462	7.9129	8.0433	7.6618	8.3847	8.4885	7.8004	8.5736
CCNB2	8.5663	9.0859	8.0311	8.9413	8.9457	9.0404	9.3629	9.4552	9.0807	8.2457	7.8922	8.181	8.6154	8.6515	9.0099	8.471	9.1705	7.2996	9.0816	9.0482	8.9582	8.7309	8.9595	8.5596	9.1895	8.5828	8.8167	9.2929	7.7666	9.3334	8.7939	8.8553	9.0287	7.7067	9.1074	8.9244	8.1773	9.3404	8.8406	8.3632	8.4453	9.4622	8.2919	8.663	8.005	8.4297	9.2876	7.9423	9.1751
CCND1	10.5958	10.804	12.0925	9.0041	11.5709	11.4408	10.7455	8.9507	11.8802	11.2099	11.5969	10.829	11.0663	11.6748	10.6178	12.0847	12.0085	10.5754	10.4746	12.6766	9.3129	11.0216	11.1534	10.58	10.4397	11.7611	11.4727	12.1387	11.6877	9.515	12.3603	9.2141	10.3601	11.1516	10.8482	11.1471	10.8522	10.1634	12.2322	11.1969	10.8685	9.728	12.1825	11.5285	10.4555	11.0184	11.9216	9.3476	12.2781
CCND2	9.6018	9.3485	10.27775	8.24425	8.99845	9.37275	9.15135	7.6874	11.0966	9.4947	8.78885	9.58055	8.69725	9.7133	10.58305	8.54335	7.66095	10.0088	9.5844	8.81545	8.66145	9.9776	10.0698	7.94825	8.81975	9.83735	10.3558	9.98915	8.83105	7.91175	7.8557	8.5761	8.7396	9.9385	8.10525	9.48955	10.20295	8.73415	10.0551	8.1952	9.69065	7.80275	10.31955	9.35845	9.75555	9.7493	8.6651	9.0525	8.67605
CCND3	10.4343	9.4748	9.1013	9.6162	9.7496	9.3654	9.978	9.0053	9.3582	9.8093	9.6589	9.2799	8.9479	10.3683	10.0035	9.7155	9.4274	9.5054	9.8954	9.5653	9.4882	8.8751	9.562	9.5055	9.8353	9.8466	9.576	9.9365	9.1014	10.048	10.0672	9.5634	10.0631	9.7851	9.4223	9.7095	9.929	9.6593	9.2788	8.9481	9.61	10.2092	10.4523	9.7416	9.1045	9.1458	9.3905	9.2466	9.03
CCNF	8.7543	9.4217	7.7112	8.3298	8.4306	8.519	9.1666	8.4646	9.0398	8.4116	7.7146	7.711	8.3123	8.7177	8.637	8.4738	9.1442	7.5761	9.6712	8.7031	8.7473	8.2947	9.685	8.4061	8.022	8.4169	8.1915	9.1325	8.1048	8.3818	9.6458	8.4431	9.0493	8.2008	8.564	8.8714	8.1672	9.0579	8.2805	7.7208	8.7225	9.3392	8.262	8.1888	7.8972	8.067	8.3312	8.0681	8.3986
CCNI	11.4752	11.9845	11.4439	10.9886	11.3721	11.4238	11.4861	11.1938	10.6716	11.2078	11.3401	11.2888	10.8489	11.4688	11.235	11.227	10.8904	11.79	11.7086	11.2744	11.5581	11.0459	11.3794	11.1108	11.0362	11.4296	10.6607	11.7929	11.5273	10.7007	10.8179	11.1855	11.3309	11.5128	11.0909	11.8766	11.3983	11.2408	11.154	10.7608	11.0054	10.8866	11.4291	11.2047	11.2586	11.5185	11.061	11.0659	10.7531
CCNL1	8.66625	8.16385	8.1306	9.01595	9.69065	8.661	8.58775	9.4639	9.27975	8.831	8.5332	9.0569	8.5067	8.3616	9.02325	9.41255	8.67845	7.8831	8.01105	8.36765	8.5459	8.91135	9.4504	8.42955	9.40615	9.1254	9.11165	8.4413	7.7934	8.37545	8.13755	8.83535	7.99755	8.663	8.8156	9.25025	8.72515	9.42875	7.9668	8.3877	9.3299	8.6686	9.1054	8.3788	8.2852	8.62755	9.37015	8.4715	8.7781
CCNO	8.0047	7.781	7.9242	8.4625	7.0832	6.9113	7.422	7.756	7.2199	7.1004	7.3305	7.5576	6.9951	7.1133	6.9091	7.4581	6.9802	7.6916	7.9516	7.5954	8.2678	6.8747	7.6923	7.5272	7.1139	7.056	6.8833	7.9682	7.634	7.9924	7.8562	7.5801	8.5309	7.1103	7.8046	7.3069	7.2364	7.8945	7.405	7.8768	7.2487	8.2586	7.0732	7.1351	6.6447	7.2503	7.412	7.9296	7.4023
CCNYL1	6.77265	6.8325	6.98205	7.1898	7.0717	7.51305	7.27195	7.33245	7.09925	7.19685	6.95945	7.2584	7.56205	7.03925	7.07345	7.6187	7.59185	6.6552	6.64035	7.25115	7.187	7.6887	6.77745	7.2137	7.03055	6.92415	7.392	6.69065	7.54485	6.7784	7.59275	7.522	6.81105	7.6281	7.37145	6.76225	7.48795	6.7479	7.3549	6.74635	7.3831	7.1402	7.0165	7.40495	7.31645	7.67705	7.44875	8.0153	7.6746
CCR7	8.834	8.391	6.5027	6.5853	8.7015	7.4053	8.3725	6.6511	6.8739	7.3292	7.0147	7.6176	7.4924	9.2435	6.8152	7.0073	6.6675	6.6439	7.9945	7.213	7.6124	7.005	7.9748	6.8438	7.3779	8.4609	7.7514	8.1412	6.0377	6.9103	6.355	7.666	8.1348	7.7003	6.1046	7.3177	8.7877	7.5604	6.8353	6.9057	7.068	7.0313	9.6938	8.8938	6.6418	7.4622	7.3228	6.6638	6.4323
CCRN4L	7.1929	7.8024	7.1172	7.3441	7.1853	7.473	7.6534	7.4882	7.8935	8.3884	7.7216	7.5232	8.509	7.4974	7.8006	7.6273	9.1233	6.8698	7.5099	7.9482	7.2664	7.8323	7.1559	7.1946	7.8909	7.6878	8.0966	8.0225	6.8234	6.8209	8.5533	7.8401	7.0549	8.284	8.143	7.7754	7.3002	7.5764	7.2505	8.3004	8.124	7.8153	6.9023	7.0694	7.2319	8.4292	8.0366	8.1816	8.2457
CCT2	9.0817	9.2997	9.2303	8.9132	9.0418	8.7918	9.1841	9.0108	10.7347	9.1802	9.0329	8.9417	9.198	9.5083	9.3798	9.0705	9.3074	8.5444	9.4691	10.3912	9.0168	9.4106	9.3854	9.2728	9.6156	9.1843	9.6385	9.5619	8.5545	9.0433	9.8879	9.2256	9.2224	8.5377	8.8164	9.0026	8.885	9.5104	9.3199	9.0938	9.3541	10.6457	8.9105	8.983	8.8214	9.0979	9.0829	9.2203	9.4219
CCT6A	8.67445	8.77325	8.8977	8.84705	8.70925	8.4436	9.63615	8.89655	9.56665	8.806	8.4808	8.69475	10.4315	8.41645	9.1342	8.9058	8.77705	8.3497	8.7282	8.92725	8.51975	9.55735	9.28375	8.9799	8.6438	8.50235	9.2796	9.10865	8.6014	8.17615	9.41125	8.8641	8.3257	8.3737	9.5256	8.6893	8.8065	9.43945	9.42735	9.0449	9.0709	9.01835	8.2711	8.47915	8.76575	8.61175	8.899	9.16635	9.2019
CCT6P1	8.322	8.17125	8.52085	8.32775	8.28345	8.317	8.81735	8.803	9.09065	8.68205	8.3558	8.4262	9.774	8.2769	8.80595	8.54585	8.48315	8.11255	8.24195	8.55035	8.21425	9.00795	8.6068	8.6259	8.54275	8.34425	8.93395	8.5212	8.1636	7.9634	9.02595	8.22205	8.07485	8.0347	9.20765	8.18975	8.3461	8.7684	8.94655	8.52975	8.6404	8.7997	8.07055	8.2437	8.3545	8.54195	8.58225	8.74065	8.84245
CD109	6.6308	7.1902	6.835	7.987	7.2586	7.159	6.9023	7.5206	7.0477	7.5975	7.0028	7.0139	7.5564	7.2504	7.4212	7.3232	6.9967	6.4254	6.9014	7.859	7.4308	7.1409	7.1273	7.4004	7.1744	7.2616	7.9029	6.7232	6.8076	6.524	7.5504	7.281	7.0281	7.1734	7.9713	7.0396	6.7043	7.2871	7.6019	7.2322	7.2891	7.9755	6.696	6.8548	7.1173	7.2117	7.4601	7.5647	7.8061
CD14	9.97375	9.1248	10.12455	9.2027	8.6976	9.22495	9.4914	8.032	8.60125	9.8043	10.0981	9.426	8.7059	9.83055	9.1803	9.1072	9.28325	10.6989	9.36655	8.82195	8.789	9.1278	10.3806	8.65515	9.08405	10.57335	9.12365	9.037	8.6152	10.20715	8.60625	9.33295	9.54815	9.2943	8.064	9.35715	9.3967	8.91145	8.60265	8.7666	10.7474	9.30915	9.13215	9.82475	8.7935	9.6535	9.0658	8.839	8.53865
CD163	7.766067	6.979667	7.9865	7.3918	6.893267	6.8759	7.6311	6.555133	6.6004	7.693633	7.276933	6.936167	6.796067	7.643167	7.7572	6.926733	6.953433	7.548267	7.4478	6.738733	6.655067	7.104067	8.3082	6.7782	7.032567	8.433933	7.116133	6.903833	6.718833	7.028333	6.361367	7.0034	7.062133	7.098067	6.7021	7.0137	6.938367	7.2378	6.638667	6.995733	8.819833	7.1607	7.1524	7.1307	6.999833	7.228233	7.008533	7.223033	6.788133
CD19	9.2079	8.4554	6.1139	6.4369	8.0688	7.2676	7.8371	6.3334	7.0249	7.0089	6.9921	6.8462	7.3723	9.8435	6.6371	6.5908	7.173	7.3532	7.0237	6.8956	7.5985	6.9176	8.2759	6.3583	6.6707	7.0352	8.1695	7.0102	6.0689	7.008	6.8608	7.3872	8.9454	7.7565	5.9808	7.3746	9.0544	7.3022	7.6272	6.3468	6.7604	6.8048	9.6225	9.0374	6.2853	6.8774	7.07	6.5001	6.304
CD1A	7.4894	7.2493	6.4314	6.7805	7.9615	7.5305	7.2613	7.3336	6.9347	8.772	6.986	7.4021	7.0798	7.6972	6.7795	7.4082	6.5012	6.8371	8.6948	7.7201	7.0831	6.8516	9.3678	7.667	7.9069	6.6555	7.3001	7.9959	7.7214	7.9	6.6138	7.5936	7.2033	6.9746	6.6186	8.6509	8.1463	6.7482	6.5448	8.4979	7.0479	7.8591	7.0515	7.6616	7.3328	7.3925	7.4044	7.2396	6.5134
CD2	9.8143	8.4877	7.5674	7.9118	8.7528	8.2176	8.9448	7.1973	7.3725	8.3591	7.5603	8.16	7.5218	9.5967	8.0115	7.9374	7.2586	8.1241	9.1335	7.4995	8.0273	7.3584	9.2713	7.8803	8.5865	8.0319	8.3069	9.1263	7.3167	8.3449	6.7499	8.0947	8.3609	8.8902	6.7274	8.5018	8.9824	8.6847	7.637	7.6946	8.1784	7.4079	9.8212	8.7457	7.2749	7.9872	8.2249	7.8803	7.2227
CD207	6.6849	6.6591	6.669	6.7961	6.8426	7.4669	6.8091	6.8674	6.9369	6.7652	6.5414	7.6025	6.5043	6.6544	6.5895	6.8758	6.6409	6.5187	7.2578	7.6966	6.7011	6.8916	7.264	6.6951	6.7265	6.5323	7.0454	6.8163	7.619	7.0264	6.4868	6.5478	7.0058	8.3529	6.7913	6.904	7.5697	6.3433	6.7324	7.3027	6.542	6.9869	6.5837	7.6066	7.7967	6.8242	6.5279	8.3147	6.8603
CD209	7.3939	6.5495	7.3989	6.567	6.6049	6.6764	6.5809	6.5765	6.5555	6.9398	7.2465	6.4642	6.6489	7.2387	7.0876	6.7792	6.6172	7.2906	6.7676	6.6883	6.5628	6.7706	7.3431	6.5836	6.8151	7.634	6.7519	6.5875	6.4817	6.8724	6.2116	6.5705	6.6645	6.7815	6.4252	6.6535	7.0622	6.556	6.8162	6.6414	7.6298	6.6868	7.0149	6.8793	6.4339	6.8705	6.701	6.7993	6.5216
CD24	9.19355	9.5673	9.84595	10.67715	10.71775	11.167	10.2479	10.2919	9.83205	9.1233	10.26705	11.2736	9.8112	9.55995	9.9205	10.75855	8.8876	10.60085	10.05955	10.32225	10.4001	10.28555	9.6382	10.174	8.95975	9.94725	10.31905	9.2535	11.13255	9.54605	10.36405	11.00535	10.0139	11.34545	10.13285	9.3779	10.62945	9.86055	10.5353	10.62985	10.7302	8.98535	9.8072	10.18	10.99905	10.30265	9.8539	11.16	10.5697
CD247	9.8501	8.75175	7.9639	7.71955	9.1344	8.40495	9.4188	7.23685	7.58445	9.06645	7.8129	8.51815	7.71995	9.9575	8.183	8.27575	7.0056	8.2501	9.18565	7.66995	8.4888	7.4622	9.2213	8.1211	8.92865	8.44375	8.6838	9.0277	7.18635	8.77575	6.40935	8.4541	8.87425	9.18435	6.7706	8.67765	9.5857	8.83205	8.10475	7.69155	8.2238	7.7349	10.24675	9.2452	7.34675	8.2126	8.33365	7.59335	7.12345
CD248	7.7633	7.1736	8.1441	6.8022	6.9066	7.7964	7.5736	7.1679	7.814	8.5668	8.986	7.427	7.4481	8.2891	7.1847	7.3355	7.3079	7.8347	7.3123	8.5243	7.5413	7.8373	7.3241	6.9157	7.5787	9.5995	7.3928	7.8356	7.0782	6.9181	7.6144	6.9924	7.3366	8.0252	7.6024	8.8362	7.3324	6.5253	7.8505	7.5906	7.89	7.5724	7.1231	8.1213	8.3967	8.2813	7.6875	7.1714	7.6177
CD27	8.7893	7.9523	6.6213	6.6175	7.8432	7.4244	7.7957	6.5393	6.9629	7.1421	7.8577	7.1423	6.874	8.61	6.7588	7.1789	6.3437	8.4617	7.8771	6.8002	7.6598	7.4584	8.1097	6.7053	7.307	6.6193	7.335	7.7205	6.4221	7.8639	6.3929	7.559	8.2205	8.3364	6.1176	7.4416	8.4222	7.4529	7.5966	6.6617	6.8512	6.8583	9.1675	8.4092	6.5638	7.2187	6.8852	6.792	6.6183
CD300LF	7.7798	6.6373	6.672	6.5635	6.5635	6.7168	7.1734	6.3942	6.4236	6.925	6.8393	6.48	6.6068	7.4121	7.0887	6.6688	6.4218	6.5055	7.0424	6.6269	6.5985	6.7605	7.2301	6.6176	6.5738	7.3417	6.8596	6.6042	6.3194	7.256	6.4045	6.5808	6.9471	6.5751	6.4203	6.8099	6.7729	6.7512	6.5275	6.5548	7.3818	6.8384	6.7937	6.9618	6.3946	6.7689	6.4945	6.5429	6.4554
CD34	7.726767	6.9905	7.987933	7.095367	7.219267	7.754333	7.8886	7.157267	7.395333	7.754367	8.018167	7.8275	7.1523	7.794	7.395633	7.762367	7.039033	8.047967	7.252733	7.273233	7.2191	7.6804	7.2635	7.100167	7.5292	8.541933	7.3771	7.354933	7.206367	6.637633	7.039633	6.9182	7.4521	7.911967	7.3341	7.920767	7.952567	6.9601	8.071867	7.0709	7.6034	7.0923	7.8285	7.937033	7.9325	7.656433	7.608867	7.612033	7.432533
CD36	7.0313	6.8591	6.92085	7.24	6.58925	6.80535	6.8727	7.02395	6.9917	8.96685	7.6404	7.196	7.5627	6.68695	6.7883	9.1318	6.67875	7.2563	6.9415	6.8813	6.90105	7.7432	6.8091	6.68185	6.72545	8.37345	7.15505	7.2519	7.14345	6.8538	6.49165	6.73565	6.8814	8.0559	6.8557	6.8268	7.08025	6.61115	6.8472	8.85395	7.6993	6.6934	7.23905	7.65955	7.35505	7.4856	7.2645	9.094	6.8416
CD37	7.7401	7.23545	6.42455	6.5208	7.08435	6.517	7.07175	6.2929	6.4145	6.77325	6.4516	6.68325	6.6345	8.07105	6.7098	6.5174	6.41685	6.86665	6.73215	6.34205	6.53235	6.5114	7.71375	6.45915	6.69815	7.2565	7.1248	6.978	6.21995	6.7191	6.32555	6.59415	7.31685	6.75865	6.1504	6.9172	7.6816	6.89355	6.73075	6.58185	6.8475	6.5939	8.17075	7.7842	6.4454	6.6184	6.64915	6.3364	6.36105
CD38	8.2467	7.2552	6.3545	6.6903	6.9989	7.0419	7.0869	7.5824	7.5157	6.697	7.3595	6.76	6.9128	7.4732	6.6361	7.4003	6.7304	7.9351	6.6508	7.6243	7.0215	7.249	8.1303	6.6628	6.7524	6.6553	7.9371	7.1511	6.4905	7.6228	7.2248	7.0293	7.313	7.3865	6.6599	6.9441	7.7379	7.4022	7.2635	7.5221	6.7	6.6042	7.5028	7.4814	6.376	7.0507	7.0445	7.7714	6.5427
CD3D	10.48605	8.9434	7.6248	7.85095	8.96375	8.17415	8.8809	7.03745	7.3878	8.3918	7.9602	8.0959	7.62555	9.90005	8.05515	8.4018	7.0987	8.3452	9.47925	7.39245	8.46395	7.4649	9.41055	8.057	8.503	8.15045	8.3686	8.9863	7.0308	9.47365	6.5361	8.6495	8.8366	9.04265	6.52965	8.63925	9.41255	8.5834	7.79525	7.3563	8.2014	7.8081	10.2436	9.1822	7.11345	8.153	8.3441	7.3289	7.19325
CD3G	7.862	7.2791	6.7176	6.7832	7.083	6.8787	7.1425	6.5468	6.6008	6.8941	6.5589	6.9184	6.6502	7.7803	6.9612	6.7894	6.3941	6.7888	7.2826	6.6593	6.879	6.491	7.6969	6.8899	7.1368	7.0571	6.9385	7.2851	6.5761	7.4436	6.3846	6.8655	6.7195	7.2273	6.3371	6.9507	7.4708	7.163	6.7036	6.5884	6.7385	6.5994	7.686	7.0941	6.5414	6.8365	6.8795	6.6123	6.581
CD44	8.9096	8.652667	10.0856	9.4749	9.366467	9.482367	9.188533	9.4672	10.1697	9.923867	9.2237	9.604233	10.1465	9.202533	10.4098	9.289833	9.417433	9.188067	9.2375	9.052	8.966233	9.757633	9.543467	9.3253	9.325433	9.827333	10.110267	9.698133	9.143533	8.265067	9.043767	9.3926	8.460967	9.388067	9.865533	9.254067	9.5186	8.8553	9.732167	10.505633	9.9675	9.454133	9.616667	9.198167	9.253133	9.894967	9.395	9.8172	10.265967
CD47	8.9412	8.99755	7.6497	7.896	8.6477	8.03265	8.59595	7.923	8.58775	8.18915	8.20285	8.2539	8.99535	8.06025	9.00065	8.37435	7.8	8.27605	8.85935	8.05545	7.9541	7.8966	8.40935	8.8705	8.31795	7.9224	8.469	8.9911	7.8574	8.6058	7.25895	9.0024	8.25125	7.9499	7.79475	8.0738	8.5277	9.20025	7.9116	8.15205	8.11845	8.38785	8.9203	8.42275	7.8614	8.20735	8.09625	8.113	8.51955
CD48	10.2407	8.8699	7.0845	7.689	8.9449	7.9158	8.8419	6.9024	7.2077	8.1948	7.7798	8.3178	7.7007	9.8792	7.7937	7.4603	6.9766	9.01	8.6236	7.3091	7.6989	7.5767	9.4404	7.5403	8.2892	8.8467	8.3906	8.3313	6.7839	8.5506	6.6458	7.9055	8.9508	8.1382	6.3323	8.1232	9.4798	8.4512	7.8001	7.036	7.935	7.5703	10.3495	9.4963	7.2386	7.9481	8.0484	7.2479	6.9156
CD52	9.5948	8.3441	7.011	7.236	7.9745	7.3881	8.1588	6.8094	7.1038	7.4436	7.31	7.7122	7.2332	9.5481	7.3429	7.4989	6.7748	7.6203	8.3383	7.1174	7.4345	7.0987	8.6126	7.3522	7.8395	7.4764	8.0605	7.7008	6.7346	8.3956	6.463	7.354	8.7954	7.8994	6.5192	7.786	8.9881	7.6448	7.6482	7.1567	7.4074	7.5057	9.5214	8.9037	7.0194	7.1873	7.5943	6.8397	6.857
CD53	9.0094	7.55585	6.94235	7.1095	7.81845	7.2431	7.62055	6.64925	6.8677	7.35265	7.2421	7.15105	7.2161	8.87165	7.23405	7.05205	7.16335	7.6831	7.6239	6.77945	6.91655	7.158	8.27295	6.9521	7.49775	8.1234	7.5917	7.362	6.61685	7.89685	6.4787	7.1199	7.8107	7.21015	6.36375	7.2295	8.1845	7.41105	7.1177	6.7961	7.6414	7.0752	8.90825	8.0088	6.73535	7.1907	7.1885	6.98215	6.69995
CD55	7.1143	7.2746	7.6915	7.9186	7.8695	7.4003	7.1091	8.4383	7.9278	7.424	7.8391	8.4895	7.1333	7.1564	7.0199	7.3056	7.6414	7.6537	7.749	7.8638	7.7877	7.7574	6.9891	7.3898	8.2495	7.6841	7.8494	7.0372	7.5153	7.5143	7.7417	7.6727	7.4499	8.013	8.0021	7.7381	7.741	7.5643	7.7362	7.0963	7.7298	7.6643	7.4477	8.4883	7.106	8.2058	7.2249	6.8862	8.27
CD58	8.17535	7.6142	8.37475	9.1066	8.33145	7.69395	8.20415	8.9626	8.09765	8.1117	8.52565	8.5984	8.5181	7.50165	8.3868	8.3619	8.2488	7.6648	8.26055	8.2358	8.4242	8.7309	8.1518	8.3238	8.0733	8.2945	8.5351	7.74435	7.84245	8.1025	8.41135	8.71955	7.8322	7.90235	9.403	8.02325	7.9769	8.15625	8.48485	8.43655	8.1423	9.09755	7.6335	7.8216	8.05925	8.8606	8.7802	8.74785	8.73845
CD6	8.3382	7.842	6.6992	6.9952	7.623	7.6133	8.2091	6.5113	6.6894	7.288	6.8832	7.2917	6.7575	8.6051	7.1724	7.0295	6.727	6.9308	7.9493	6.8008	7.4054	6.4665	7.8876	7.0719	7.5761	7.2777	7.2548	7.4904	6.3053	7.2775	6.3887	7.3508	8.0067	7.5896	6.4409	7.3892	8.0572	7.2653	6.8927	6.7225	6.963	6.8547	8.8319	8.1145	6.7179	7.1123	7.1716	6.6691	6.4936
CD63	9.949	9.7087	9.5359	9.2437	9.1544	9.4414	9.6321	9.1031	9.3354	10.1097	10.7291	9.332	9.0367	10.0925	9.4978	9.3958	9.2374	10.6133	9.837	9.2802	9.2684	9.1891	9.6451	9.4567	9.7424	10.5095	9.4012	10.1925	9.3969	9.5665	9.6059	9.7907	9.7464	9.2619	8.5292	10.0924	9.7631	9.8855	9.3925	9.3326	10.0662	8.7626	9.4371	9.7621	9.3126	9.5155	9.127	8.8497	9.3119
CD69	8.63315	7.61835	6.5042	7.7801	8.7462	7.3701	8.76645	7.16045	7.4662	8.54795	7.7837	8.64885	8.2318	8.17975	7.73195	7.5548	7.9328	7.52335	8.0344	7.0094	6.6987	7.57405	9.03765	7.0091	8.05235	9.6759	8.21855	7.79175	6.81865	7.142	6.8803	7.14325	7.54685	7.62475	6.9866	7.83705	8.70415	7.85205	7.44045	6.90015	8.44435	7.13165	9.79855	7.73105	6.9017	7.95005	8.28155	7.00355	7.12795
CD7	9.714	8.4136	8.1413	7.6758	8.154	8.0441	8.7407	6.7044	7.4051	8.1324	7.7019	7.6184	7.1902	9.3125	7.9432	8.5611	7.3219	7.7135	9.013	7.5405	8.1664	7.3924	8.938	7.8414	8.4318	8.0767	8.0792	8.0318	6.761	8.5864	6.5071	8.0556	8.2681	9.0661	6.7458	8.1088	8.6355	8.0284	8.3472	7.3733	7.7883	7.4961	9.7759	8.6171	6.8412	7.898	8.0285	7.3597	7.1333
CD70	7.6572	8.3268	6.6596	6.8089	6.7694	6.687	6.9118	6.5282	6.7087	6.9882	6.8517	7.2744	6.7555	7.524	6.7368	6.7258	7.9197	6.498	7.0944	6.6825	6.6973	6.6661	7.3492	7.4817	6.8463	7.0387	7.7915	8.3196	6.3847	6.6959	7.3692	6.5216	6.7461	6.896	6.4537	6.7615	6.8389	8.0669	8.5371	6.5236	6.9201	7.142	6.8316	7.0047	6.4727	7.04	6.9344	7.0149	6.6081
CD74	10.725333	10.995933	9.661867	9.2309	10.184667	9.348933	10.091333	8.3806	8.191567	10.0729	9.290433	9.859933	8.7882	10.666733	10.425567	9.6728	8.0605	9.796067	10.706967	8.731	9.1519	9.434367	11.122367	10.445767	10.468033	10.1232	9.964733	10.6405	8.902833	10.793833	7.785333	10.137067	10.513833	9.6912	7.564767	10.919867	10.5598	10.623967	9.822933	9.287933	10.614	9.034833	10.813667	10.3142	8.367467	9.5405	9.562867	9.170133	8.622667
CD79A	8.0226	7.5876	6.6816	6.511767	7.535633	7.685967	7.430033	6.7234	6.964567	7.090133	7.666833	7.1776	7.1399	8.302067	6.8381	7.198833	6.354067	7.8797	7.161967	6.993333	7.518767	7.884633	7.7879	6.6623	6.9634	6.749533	7.587	7.180267	6.7802	7.248367	6.7415	7.339	7.724333	8.0251	6.2387	7.272967	8.274767	7.355933	7.6427	6.5101	6.712033	6.762367	8.363833	8.242367	6.7176	7.3196	7.1267	7.0029	6.655033
CD79B	8.257433	8.080633	6.7665	6.582133	7.772067	7.2282	7.351967	6.5969	6.988533	6.965667	7.2708	6.961267	7.0166	8.7345	6.801733	7.155367	6.984467	7.559067	7.160133	6.990033	7.3122	7.138933	7.629533	7.0533	6.876833	7.2343	7.408033	7.1945	6.5126	7.137833	6.811733	7.152667	8.1529	7.429567	6.404333	7.092733	8.112267	7.107	7.4096	6.712133	6.816867	6.8288	8.672167	8.405233	6.7913	7.005533	6.9036	6.822567	6.701333
CD83	8.58145	8.05575	8.30045	8.43135	8.3667	7.5928	8.15235	7.78015	7.5321	7.8841	7.23525	8.22775	7.46835	8.839	7.5644	7.09845	8.3062	7.9501	8.3901	7.35785	7.81215	7.2736	8.9917	7.6329	7.9813	8.8083	7.97595	8.779	7.1588	7.59305	8.5269	7.78555	7.9221	7.17235	7.63335	8.52125	8.46545	8.7626	7.1539	7.2582	8.34325	8.08665	8.95235	8.3008	6.97155	7.81925	7.8913	7.35625	7.0523
CD8A	8.902067	8.0448	7.017133	7.779533	7.1031	7.328833	7.775067	6.571267	6.8719	7.519433	6.8328	7.734833	6.767767	8.248833	7.457233	7.441467	6.65	7.574533	8.496	6.608633	6.8785	6.640967	8.482733	6.9737	8.309933	6.6582	7.5803	7.7016	6.791933	8.142833	6.348067	7.533467	7.5094	7.961667	6.4142	8.002333	8.032567	8.032233	7.1493	6.7297	6.9881	6.7896	8.077567	7.741767	6.535367	7.4238	7.389633	7.054	7.0293
CD9	9.5865	9.526	9.8517	11.102	10.4367	11.0381	9.7315	10.9279	10.9566	8.8997	9.9508	10.6725	10.0854	9.3208	9.329	10.7137	9.3864	9.7439	10.6221	9.643	9.9311	11.3245	9.6016	10.751	10.0368	9.0385	10.1181	9.7267	10.5936	9.9811	9.6527	9.9169	9.7574	10.2364	10.3447	9.289	10.003	10.2216	10.3681	10.606	9.4603	11.0653	9.4067	10.769	10.7405	9.7461	10.835	10.1461	10.2635
CD93	8.9628	7.4688	8.7078	7.6034	7.6502	8.7235	8.7081	8.2917	8.8575	9.2063	8.7405	9.1515	8.4198	8.3024	8.3794	8.6281	7.646	8.0722	8.4984	8.0027	7.5919	9.0661	8.4455	7.5172	8.0626	10.0497	8.4342	8.2093	7.4556	6.8257	7.6669	7.5566	7.8983	8.5145	8.5924	9.0424	8.8117	7.3449	9.0956	7.4862	8.8174	7.6433	8.6709	9.3285	8.9094	9.1765	8.6698	8.118	8.5685
CD96	8.28225	7.4387	6.9772	6.86675	7.28015	7.5106	8.01905	6.4893	6.9654	7.2279	6.81845	7.33335	6.68295	8.0514	6.9751	7.02335	6.7036	7.44185	8.0312	6.91885	7.3646	6.65645	7.73345	6.8635	7.43785	6.98735	7.255	7.21765	6.79915	7.69745	6.43355	7.38375	7.4438	8.0434	6.33045	7.4562	7.85895	7.11695	6.96135	6.89505	6.97265	6.7756	8.5031	7.7151	6.58765	7.132	7.24285	6.6563	6.65745
CD97	8.3353	7.70215	7.8772	7.391	7.6628	7.517	8.00005	6.85645	7.3365	7.8704	7.37915	7.49615	7.1153	8.527	8.0011	7.5352	7.91995	7.6307	7.65875	7.26195	7.4259	7.43255	8.1818	7.52795	7.54805	8.3111	7.6884	7.74935	7.0696	7.0482	7.88855	7.27105	7.58955	8.05475	6.89635	7.67105	7.8166	7.68035	7.4836	7.0918	8.29285	7.3917	8.3287	7.9687	7.0991	7.5843	7.49055	7.02865	7.3578
CD99	8.1029	9.0147	7.8254	8.6842	8.2952	8.2327	8.9879	8.6691	7.7889	9.0087	8.4836	8.4811	8.3787	8.7407	8.8594	8.3376	7.9437	8.5504	8.2211	7.8768	9.0956	8.6365	8.9775	8.2967	8.9934	9.4663	8.2791	8.2789	8.5338	8.5786	8.005	8.1876	8.4961	8.3557	9.0517	8.8578	8.0521	8.2662	8.6263	8.8526	8.5126	8.3327	8.6164	8.9087	9.2883	9.0039	8.3234	8.5662	8.0244
CD99L2	8.1478	8.35755	8.106	8.3779	7.49735	8.0624	8.04325	7.8812	8.66545	8.4298	8.64675	7.8481	8.16495	8.86795	7.62925	8.0702	7.89465	8.3023	8.48075	8.21585	8.2379	7.9599	8.00285	7.7778	8.01165	8.5838	7.6999	9.08105	7.8369	7.8758	8.02155	7.67525	8.29345	8.2784	7.76865	8.6153	8.14685	8.64275	7.74055	7.65235	8.2143	8.0204	8.20035	8.24735	8.33055	8.07645	8.0093	7.5188	8.09795
CDA	7.2069	6.7446	7.1491	6.8448	6.9405	8.3063	6.892	6.7631	7.5333	7.014	7.5884	7.6187	8.7834	6.6862	8.088	6.6789	8.4745	6.6629	7.0674	7.6479	6.7001	7.6179	6.693	7.0687	6.8282	7.9809	8.2192	6.7706	8.37	6.5156	8.2588	6.6775	7.186	9.4569	6.7919	6.7043	7.6756	6.311	8.5729	8.2761	8.0252	6.9585	6.7148	7.1094	8.4694	8.2254	7.226	8.9123	8.7487
CDC2	8.06225	8.6014	7.693	8.45055	8.44135	7.81965	8.21945	8.85625	8.6596	7.89555	7.1514	7.7859	8.10945	8.0422	8.5805	7.6753	8.12525	6.93025	8.6858	7.64045	8.22665	8.2627	8.46665	8.26565	8.47365	7.55445	8.31205	8.238	7.2216	7.5093	7.91925	8.0719	7.86405	7.105	8.5407	7.9088	7.3614	8.3771	8.2767	7.3037	7.9967	8.28495	7.4383	8.04255	8.04225	8.13295	8.65055	7.88215	8.4484
CDC20	10.2625	10.4274	9.7287	9.8513	9.963	9.8196	10.8421	10.3958	10.1264	9.8615	8.7221	9.3577	9.6932	10.078	10.4426	9.9005	10.6317	8.317	10.2431	10.3463	10.3271	9.5168	9.7518	10.5633	10.4506	9.7963	10.6324	10.457	9.1783	10.2452	11.3429	9.6505	10.4137	9.1802	10.0252	9.7049	9.1061	11.0837	10.3563	9.494	10.0247	10.8361	9.4454	9.6976	9.4492	9.8198	10.5207	9.5931	10.7786
CDC2L6	8.1115	8.8818	8.5802	8.6471	8.7477	8.7905	8.4592	8.5636	8.4286	8.0535	7.9667	8.464	8.076	8.5462	8.1563	8.1285	7.7625	8.3209	9.0397	8.9092	8.7553	7.8033	8.5888	8.0209	7.8009	8.3295	8.1796	8.8251	8.9423	8.4314	8.3658	8.5842	8.8786	8.533	8.3701	8.6896	8.0999	8.9505	7.8447	7.9612	8.3777	8.4681	8.2647	8.2301	8.8187	8.1223	7.9155	8.4198	7.8984
CDC42BPB	7.7261	8.14	8.7101	8.5994	8.5116	8.8612	8.2464	8.9094	9.048	8.7255	8.2077	8.5392	8.8827	8.2832	8.4512	8.5394	8.788	8.2607	7.9394	9.5406	8.3486	9.0464	8.4088	8.1138	8.8231	8.8961	8.6267	8.9594	8.9701	8.1905	9.0875	8.6302	8.1238	9.4694	8.3364	8.727	8.731	8.301	9.0738	9.7536	8.696	8.5812	8.5187	8.409	8.4704	8.8513	8.5529	9.1339	9.4727
CDC42EP4	10.5854	10.7068	9.2937	10.6664	10.3551	9.6485	9.7412	10.2522	10.1858	8.6806	9.4801	9.6378	9.1814	9.2345	9.8938	10.5446	10.0232	9.6914	11.3896	9.6855	10.1458	9.4868	11.0167	10.5233	10.3067	9.5733	9.312	10.6628	8.8562	11.1695	9.7917	10.689	10.6755	9.3421	10.1314	11.023	10.4081	11.1176	9.3438	9.9332	9.7789	10.02	9.2769	9.7996	9.0096	9.4936	10.6957	8.6957	9.5635
CDC42EP5	8.733	8.4928	8.7697	8.6855	8.1481	8.5742	9.0949	7.2791	7.7701	8.6154	10.1061	8.8138	7.8077	8.7163	7.6609	8.119	9.3074	9.9532	8.8309	8.1236	8.7553	8.2139	8.9274	9.042	8.3417	9.5308	8.7523	7.9455	9.0286	8.6721	9.057	7.8687	9.3531	8.4329	7.7631	9.1617	9.2134	8.2503	9.0294	7.6588	9.4512	7.4788	8.3527	8.8532	8.535	9.0768	8.2657	7.5248	8.1314
CDC45L	9.3522	9.1954	8.9803	9.1537	9.1049	9.0573	8.9479	9.3925	9.2814	8.7077	7.572	8.49	8.721	8.7489	8.8069	8.8367	8.8018	7.2812	9.2409	9.3138	9.3872	8.8617	8.6202	9.3973	9.2551	8.4464	9.3545	9.4387	7.8025	9.0534	9.1641	9.0504	9.2619	7.9483	9.3368	9.0764	8.0887	9.8722	9.2376	8.0019	8.5067	9.0614	8.4985	9.0471	8.5627	8.9628	9.3011	8.4339	9.738
CDC7	8.3158	7.8656	7.6828	8.3865	8.6261	8.2016	8.5708	8.5991	7.3288	7.8493	7.2939	7.414	8.1284	8.1561	7.9019	7.9353	7.9633	7.0179	8.2231	7.9694	9.0033	7.3499	8.3858	8.0144	8.7781	7.5844	8.1153	8.3516	7.4547	8.8041	8.0973	8.4762	8.3698	7.3083	8.1624	8.2106	7.8278	8.7871	8.198	7.4315	7.7438	8.61	7.6537	7.6407	7.3718	7.4173	8.5902	7.6806	7.582
CDCA3	7.8829	7.6835	7.283	7.6939	7.6989	8.2214	7.8888	8.2448	8.4303	7.5011	7.0093	7.0714	7.3593	8.0878	7.8729	7.7657	7.8244	6.7038	7.6688	7.7449	7.9734	8.1403	7.3989	7.9541	8.1122	7.3695	7.9298	7.9848	6.9853	8.1378	7.9033	7.617	8.1263	7.1542	7.5168	7.6045	7.094	8.474	8.0295	7.4236	7.6334	8.1232	7.3463	7.7717	7.501	7.246	8.0211	7.396	7.7041
CDCA5	9.2718	9.6469	9.0705	9.2181	9.5934	9.1654	9.4377	9.5324	9.8556	9.1863	7.9545	8.6894	9.1888	9.4449	9.5003	9.3639	9.7624	7.5203	9.6585	9.3126	9.3516	9.5386	9.2036	9.7169	9.4755	8.6575	9.0986	9.7487	8.2654	9.3836	10.0306	9.6488	9.3606	8.1182	9.9998	9.1587	8.5737	10.2405	8.9627	8.5447	9.4741	9.9601	8.7722	9.2522	8.4838	8.9958	9.2608	8.3521	9.7035
CDCA8	7.9209	8.0924	7.5444	8.2265	8.1492	7.785	8.5845	8.467	7.7756	7.7753	7.1439	7.3897	7.8409	8.0447	8.3422	7.9185	8.5073	7.0022	8.1416	8.0342	8.2632	8.0244	7.9155	8.7054	8.5166	7.7488	7.884	8.259	7.2108	8.2212	8.6289	7.8966	7.9443	7.5108	8.3649	7.9134	7.4955	8.9251	8.0108	7.6585	7.8102	8.4334	7.6664	7.7433	7.6578	7.6155	8.1778	7.5874	8.4345
CDH1	9.1634	10.1046	10.3899	11.1911	10.7673	10.7774	10.835	11.4475	11.1784	9.7358	10.1552	11.2571	10.427	10.5383	9.9045	10.2715	10.8176	10.1246	9.6946	10.6047	11.0506	11.0301	10.1927	10.7062	10.4524	9.8196	10.4586	9.4267	10.7169	9.428	10.2749	11.2451	9.8338	11.155	11.6944	10.6336	10.4961	9.9602	10.7518	11.4202	11.0552	10.5406	10.0983	10.5223	10.8946	9.7808	10.9974	11.1216	11.0381
CDH11	8.5811	7.5962	9.4243	6.9047	7.4615	8.7429	8.0129	7.8551	9.2111	9.7157	8.8626	9.0626	8.7479	8.3682	8.7077	7.1129	7.4483	8.9045	7.6698	9.1282	7.1053	9.3358	8.0425	7.2056	9.1242	9.6837	8.5763	8.6008	7.0409	6.6799	7.4352	7.2897	7.7997	7.4305	8.0015	9.8652	7.9351	6.6548	7.8306	8.0051	8.1562	8.4293	8.2861	8.665	8.9845	9.1947	8.1059	7.7548	9.1141
CDH13	6.9963	6.734	8.519	6.8482	7.4114	7.0037	6.6677	7.7456	8.0403	7.8407	7.7639	7.3122	8.4825	6.8677	8.3386	7.0509	7.5058	6.6989	7.7501	7.3765	6.7029	8.0867	6.8911	7.499	7.5185	7.5154	8.1239	7.8723	7.0048	7.7883	7.3306	6.8903	7.5837	7.2185	6.7435	6.9343	6.8221	7.2701	7.9527	7.051	7.042	8.2251	7.5493	6.9456	7.2987	8.171	7.7836	7.2315	8.1917
CDH2	6.8828	7.2367	7.1715	6.523	6.8322	7.0032	6.7076	6.5653	7.0308	9.0341	7.3145	7.7475	6.7452	8.0227	7.0944	6.5931	6.4842	6.6417	7.0739	7.0022	6.5189	7.4478	7.2373	6.6627	7.0781	7.6367	6.8227	7.2816	7.016	6.5309	6.8739	6.616	7.5255	6.3954	6.4477	8.0785	6.5732	6.3226	6.4437	7.1497	6.4831	7.6018	7.4023	6.891	7.0317	7.9937	6.4383	6.2832	6.5533
CDH26	6.436933	6.3434	7.140467	7.201933	7.332333	7.3027	6.978233	7.684333	7.542333	6.415467	6.636967	7.665233	6.616167	6.903	6.574467	7.082633	6.464933	6.645833	6.497467	7.6756	6.858333	6.931867	6.535933	8.182167	7.584767	6.609933	6.757067	6.491167	7.1787	6.8416	6.585033	6.607433	7.260033	7.408167	6.671667	6.4174	6.888333	7.183667	6.652967	6.9959	7.158633	6.736333	7.2627	7.260367	7.080233	6.684033	7.178467	6.8146	6.6505
CDH3	9.8917	9.2812	10.6752	10.7096	9.1803	9.6735	11.3278	8.9867	11.1685	10.9795	9.481	9.5485	11.6134	11.0858	10.8561	10.5079	11.1031	8.3144	9.56	10.8849	10.5146	10.8221	9.4649	10.092	10.4534	10.449	11.1332	9.0841	8.5533	10.4868	11.0534	11.8477	9.9439	10.937	11.0807	9.7394	9.2657	9.6173	11.5397	11.0229	11.4162	11.0482	9.6372	9.4028	9.255	10.9623	10.2218	11.1698	11.6915
CDH5	7.7549	6.6151	7.5444	7.0573	6.9672	7.7249	7.49	7.3698	7.5068	8.0656	7.4153	7.9241	7.5966	7.5502	7.3838	7.6552	6.679	7.1956	6.9285	7.0196	6.8749	7.7441	7.2937	6.8862	7.2015	8.8084	7.4685	7.0801	6.7752	6.4405	6.7144	6.7297	7.0982	7.545	7.4361	7.9455	7.6925	6.7289	8.0473	6.8141	7.4956	6.8116	7.4592	8.1093	8.0775	8.0191	7.8651	7.6335	7.992
CDK2AP1	10.9554	11.3265	11.4248	11.2843	11.0002	10.7338	11.3322	11.4643	11.1937	11.6854	11.8853	11.4606	11.2708	11.2812	10.8461	11.8699	11.0591	11.6988	11.1603	11.243	10.9482	11.8071	11.4528	10.659	11.5169	11.4046	11.2709	11.8338	11.0854	11.7909	10.6495	11.7128	11.0075	10.8322	11.1283	11.8864	11.3699	10.6651	11.4122	11.6064	11.4615	11.3921	10.7206	11.1487	11.5893	11.3861	11.4256	11.5067	11.5128
CDK2AP2	8.0989	7.9951	7.4011	7.6008	8.1463	7.6257	7.4395	7.3841	8.0021	8.1555	8.0219	7.5369	7.7481	8.4444	7.569	8.3673	7.7947	8.1074	7.8017	7.258	8.0165	8.0273	7.7544	8.3642	8.5117	7.4702	7.558	7.8597	7.9928	8.362	8.4414	7.4727	8.1727	7.6527	7.4967	8.054	7.9408	8.2475	7.9667	7.3751	7.95	7.8803	7.8613	7.9651	7.4875	7.5891	8.198	7.5597	7.6941
CDK4	10.0696	9.7798	9.475	9.7667	9.7431	9.896	10.1236	10.2555	10.7241	9.6142	9.1991	9.5932	9.6733	10.2625	9.8999	9.5491	9.783	9.6618	9.8068	11.234	9.9855	9.9963	9.8764	9.9347	9.947	9.8986	10.0253	10.3873	9.2478	10.1371	10.0571	10.126	10.299	9.1862	9.2668	10.2325	9.2974	10.4728	9.9704	9.4305	9.9431	10.0424	9.541	9.8748	9.7991	9.614	10.1602	9.0448	9.5178
CDK5R1	7.1079	7.0647	7.76015	8.13465	7.9071	8.0371	7.55675	8.7136	8.1059	7.6036	7.16895	7.8995	8.39495	7.43215	7.9521	8.24615	7.8496	6.71635	7.3143	7.9304	7.41055	7.94285	7.1608	7.8928	7.46805	7.38645	8.09535	7.14195	8.2061	6.88045	7.70805	7.7247	7.2786	8.5541	7.97015	7.0287	7.65255	7.18205	7.87145	8.50085	7.6638	7.21905	7.81225	8.10495	8.29465	8.2654	8.1756	8.564	8.6783
CDK6	8.2458	7.6653	9.7468	8.1147	7.9982	8.4987	8.9096	7.8309	9.2075	9.7935	9.0303	8.1217	9.2627	8.7089	9.6321	8.7414	9.4775	8.7957	8.0128	8.851	8.0156	8.9937	7.8943	7.9351	7.893	9.0612	9.4138	8.8414	8.482	7.3562	9.6778	8.0817	7.9756	8.8491	10.1087	7.9361	8.2343	7.5434	9.3471	8.5209	8.9851	9.1338	9.4373	8.4876	8.8887	9.1173	8.3064	8.6066	8.9561
CDK7	9.2145	8.9697	8.6614	8.8542	9.025	9.2091	8.4891	8.5361	8.8755	8.4557	8.7957	9.2628	9.2253	9.0953	9.1912	8.6337	9.3411	8.3758	8.9978	8.5103	8.6196	8.7866	8.7051	8.9814	9.1032	8.5346	9.4127	8.6017	9.6149	8.9456	9.3745	8.5913	8.6832	9.4117	8.6591	8.5065	8.9972	8.692	9.2504	8.5219	8.9698	8.7623	8.5421	8.5803	9.3756	9.2421	8.7274	9.429	9.5757
CDKN1A	8.64515	8.10035	8.22865	9.48815	8.82455	8.9378	8.6338	8.84855	8.7562	8.7639	8.60125	8.96735	8.8319	9.13575	8.8838	9.0911	9.11445	7.81335	8.52365	8.87475	8.6498	8.6093	8.5536	9.05555	9.49095	8.87315	8.9688	8.657	8.3264	9.127	8.89595	9.1171	8.6374	8.92225	8.34075	8.94115	8.59525	9.0223	8.87805	9.2214	9.0866	9.05815	8.3433	8.4846	8.2615	8.6955	8.5892	9.02805	8.90265
CDKN1B	8.6524	8.785	7.946	8.63415	8.5133	8.40355	8.31635	8.56855	9.06795	7.9264	8.28795	8.67145	8.0353	8.1981	8.04775	8.1695	7.60335	8.4933	9.0577	8.03685	8.3089	8.35375	8.6751	8.7968	8.29205	7.8208	8.09355	8.5783	8.56285	8.259	7.85455	8.02645	8.42585	8.6546	7.65425	8.24815	8.7142	8.8364	8.16175	7.8472	7.7669	8.21525	8.9001	8.4877	8.1682	8.123	8.5368	8.30925	7.9748
CDKN2A	7.096367	7.3095	6.224833	7.7147	7.297833	6.8574	7.3793	7.4938	6.931433	6.083567	6.078533	6.3541	6.399067	7.291633	7.7665	7.4532	6.295133	6.3269	7.308567	7.201933	7.3003	6.315167	7.0976	8.067233	7.702767	6.291133	7.1207	6.8345	6.298433	8.1517	6.4874	7.614867	7.1884	6.3519	6.7413	7.0761	6.571767	8.024867	6.512933	6.3392	6.396333	7.483967	6.383433	6.453733	7.433967	6.4853	6.4994	7.306267	6.488333
CDKN2AIP	7.9071	8.1886	7.6735	8.7217	8.1311	8.463	8.7576	8.596	7.6956	7.8016	7.7984	8.9862	8.0768	7.861	7.8082	8.2953	8.0758	7.9937	8.2292	7.9255	8.0271	8.0789	7.6809	8.3939	8.1845	7.6565	8.2863	7.801	9.0453	8.0184	8.0953	8.4785	7.8325	8.6211	8.0408	7.8904	8.669	8.3128	8.0346	7.8955	7.4967	7.8621	8.3558	8.089	8.2108	8.5742	8.2157	8.1208	8.7696
CDKN2AIPNL	11.1057	11.9426	12.2623	11.7903	12.1042	11.4272	12.2256	11.6547	11.7971	11.7579	11.2479	11.6897	11.7539	10.9059	11.078	11.6906	11.3895	11.4989	12.1315	11.8351	12.1361	11.6045	12.1629	10.7385	11.6114	11.8608	11.378	12.2363	11.9358	11.5851	11.4082	11.4572	11.5047	11.5227	11.358	11.5459	11.9006	11.2993	11.2225	11.6579	11.3827	10.7043	12.1194	11.6242	11.8238	12.4535	11.8229	11.4093	11.7854
CDKN2B	7.165767	7.0906	7.101667	8.287133	7.849933	7.965333	7.412833	8.1677	7.543833	6.518067	6.4669	8.0581	7.928333	7.2729	8.340433	7.9106	6.377567	6.6134	7.4873	7.551467	7.3644	6.5532	6.9086	8.309033	7.359733	7.306367	7.7214	6.926767	8.1608	8.0825	6.780567	7.800633	7.359367	8.302633	7.254167	7.368467	7.147233	8.434267	7.915767	6.444367	7.8494	7.107	6.857933	6.8303	7.9455	7.700033	6.893767	8.740067	7.087667
CDKN3	8.8458	7.9514	8.5806	8.1607	8.3429	7.2436	8.0368	8.9246	8.4855	7.6641	7.7116	7.5538	7.9676	8.4268	8.9007	7.7154	8.4718	7.0376	8.6081	8.114	8.1405	8.5826	8.0211	8.5695	8.4857	8.1347	8.4734	8.6448	7.1794	8.4464	8.7166	8.1649	8.3185	7.2308	7.7229	7.6639	7.4592	8.9978	8.6464	8.0748	7.6984	8.7359	7.4856	8.6552	8.1084	8.2406	8.4091	8.1086	9.2927
CDR2	8.5168	8.1679	8.7387	7.8538	8.2293	8.068	8.2842	7.9415	8.1492	8.7156	8.6661	8.3169	8.1227	8.4282	8.1881	7.9886	8.135	9.0523	8.19	8.2604	8.2532	8.5818	8.4911	7.8403	8.288	8.5253	8.306	8.145	7.5048	7.9266	8.7391	7.8478	8.1949	7.8164	8.7198	8.4637	8.5632	7.7918	8.1464	7.5652	8.0517	8.0907	8.8387	8.1566	8.2	8.4992	7.9811	7.7487	8.1678
CDR2L	7.776	7.1716	8.8914	7.2475	7.2485	8.2473	7.7305	7.6353	8.2583	8.3232	8.5249	7.8069	7.9472	8.0371	7.3172	8.3597	9.1083	8.1036	7.464	7.9974	7.3874	8.2231	7.8734	7.1015	7.7512	8.8148	7.4066	7.6843	7.5598	8.7863	8.3235	7.9319	8.2679	7.6134	8.9787	8.4707	7.4572	6.7483	8.4687	8.2634	7.7739	8.1488	7.2947	7.8142	8.348	8.264	7.8936	8.0728	7.8294
CDRT4	8.0578	8.3999	7.7398	7.6718	7.7638	7.4653	7.0737	7.2929	7.6044	7.6543	8.0437	7.6328	7.255	7.7479	7.699	7.6719	7.6104	7.8917	8.5012	7.7665	7.4336	7.4202	8.5733	7.6021	7.5779	7.3814	7.4713	8.2592	7.6989	7.5079	7.4245	7.9489	7.5866	7.5714	7.0487	8.0193	7.8165	7.8279	7.7604	7.5353	6.866	7.1537	8.0406	7.4182	7.5054	7.7848	8.0513	7.2666	7.4662
CDS1	7.8985	8.7779	8.9545	9.0409	8.7984	8.9909	9.5151	9.0262	8.4151	8.0482	8.7112	9.2669	8.8559	8.3736	8.2658	8.8163	8.6194	9.1888	8.3544	9.1884	8.8516	8.4451	7.877	9.2465	8.5331	8.1935	8.5045	7.9797	9.5323	9.0815	9.0615	9.0703	8.6338	9.6805	9.233	8.2127	8.7233	8.0479	8.5082	8.9016	8.8478	8.8876	7.893	8.1125	9.3922	9.0587	9.0243	9.4505	8.9933
CDSN	6.3259	6.4607	7.158	6.4181	6.5734	6.4041	6.4768	8.2108	8.0126	6.6034	8.7996	6.7804	7.4494	6.7889	6.5631	7.1998	9.4771	6.5891	6.6258	6.7191	6.5251	7.4452	6.6595	6.7158	6.6386	6.6547	7.1236	6.4402	9.0136	6.9633	8.3882	6.6569	6.8062	7.8223	7.3006	6.4753	6.6845	6.5515	6.5924	9.3578	6.7167	7.5832	6.5198	7.7218	6.5889	8.5505	6.446	10.3805	8.2466
CDT1	8.0104	7.8811	7.4384	8.2028	7.9941	7.8415	8.5271	7.9539	8.2807	7.8956	6.6751	7.3167	7.6784	8.1534	7.9597	7.7303	8.2575	6.7274	8.025	8.2727	8.4338	7.7176	7.4937	8.1974	8.5918	7.3861	7.7912	7.473	7.2377	8.0602	9.0085	8.4306	8.6476	7.411	7.9503	8.183	7.2621	8.3977	7.7629	7.0574	7.9581	8.0809	7.6647	7.9034	7.3942	7.3777	8.4603	7.4688	7.632
CEACAM1	7.759067	7.3873	7.969033	8.770333	8.610067	8.2854	7.929833	7.6417	7.060133	6.695633	8.334567	9.085633	7.495867	7.616067	7.1013	7.600633	7.3875	8.819467	7.9949	7.961833	7.8817	7.646867	7.510367	8.402533	7.919867	7.976567	8.684233	7.493367	8.984767	8.279067	7.099133	8.1206	7.903067	8.774867	6.624267	7.817567	8.938067	8.4446	8.3192	7.112433	7.804067	7.212167	7.9632	7.6164	7.543	8.007133	7.816433	6.869567	8.077267
CEACAM5	7.0935	6.7668	9.4287	9.7124	9.8604	9.2287	8.7817	7.5051	7.298	6.5735	7.0557	10.2733	7.3125	7.0771	7.8603	8.7312	7.0142	7.0272	7.3736	7.9176	8.6235	8.4571	7.2272	9.4879	8.4858	7.9192	8.8602	6.1939	10.0063	8.6943	6.7802	8.9751	8.1476	9.9551	6.781	6.7821	9.6157	8.4121	9.3906	9.9456	7.4529	6.7166	8.1274	9.522	8.4293	8.7383	7.889	9.0468	7.9604
CEACAM6	9.2123	8.0741	11.2679	11.2028	10.9705	11.388	10.3901	8.2658	8.6699	7.1969	11.4229	11.5623	9.313	8.1287	9.6251	10.9682	8.127	11.9384	8.3599	10.0533	10.4092	10.4034	7.8125	10.5724	8.8256	10.6295	10.6395	7.1656	11.9696	10.1561	8.8073	10.4565	10.3314	11.5828	8.5024	8.6064	11.192	9.4306	10.3679	11.9153	9.8078	8.0215	9.6907	11.0686	10.5756	10.9677	9.6146	12.0312	10.5046
CEACAM7	6.9074	6.3566	7.2654	7.866	7.9468	8.0063	6.3889	6.2801	6.3746	6.3503	6.329	7.9534	6.4838	6.5057	7.091	6.4512	6.1761	6.3331	6.587	7.3087	7.602	6.5572	6.4582	7.6943	6.4526	6.3193	6.9641	6.2983	8.4976	7.9062	6.4006	7.6723	6.8929	7.2688	6.3362	6.2107	7.3333	6.6217	7.5715	6.8124	6.4087	6.3949	6.7469	6.5484	8.0882	6.8264	6.5883	6.7354	6.2871
CEBPA	8.2789	9.003	7.205	8.532	8.6689	8.7336	9.2917	8.4578	8.9319	7.748	8.3251	8.513	8.0708	8.2415	8.1227	9.3521	8.1448	7.6638	9.1737	9.3616	8.2711	8.8287	8.842	8.3275	7.596	7.6344	8.0731	8.7715	8.9063	8.3925	8.0431	8.5989	9.108	9.2029	8.5898	9.1735	8.0628	8.8432	8.1838	9.8794	8.7284	8.3358	7.7435	9.0749	8.5915	8.2987	8.2335	9.9119	8.9609
CEBPB	11.0061	11.028	10.192	10.239	11.0812	10.4535	11.0629	11.5926	11.8082	12.0503	11.4426	11.3002	11.6572	10.9586	11.9207	11.0797	11.1374	9.933	11.292	11.6191	10.8473	11.3856	10.9439	11.2923	11.5372	11.7739	11.0838	12.0126	10.0174	10.1139	11.327	10.9523	10.4928	10.7282	10.4354	11.0618	10.6027	10.5937	10.9369	11.9231	12.1256	11.3173	10.4563	11.4298	10.4661	11.4181	11.0329	11.9827	11.6566
CEBPD	10.588	10.8157	10.3074	11.618	10.9653	10.4026	11.0487	11.5595	11.1896	10.9638	9.8191	10.8978	10.4992	10.003	10.8522	10.9719	10.8223	9.9691	11.576	11.5976	11.2568	11.5843	11.5188	11.1267	11.5108	10.8186	10.9606	10.1461	10.0001	10.6795	10.4725	10.6427	10.3893	10.6793	11.142	10.6258	11.0727	11.6619	10.9276	10.4127	11.0767	10.9246	9.9616	11.1248	10.4621	10.8051	11.1151	10.1894	10.3798
CEBPG	8.627	9.2369	8.9478	9.4396	9.3799	8.8999	9.461	9.3554	9.3087	8.7271	8.3679	9.015	9.1291	8.7857	8.9045	9.2101	8.5737	8.574	9.8241	9.4049	9.4713	8.9841	9.1047	9.3055	9.7065	8.4413	9.1881	9.2847	8.8657	9.4911	8.6288	9.3464	8.8014	8.7073	8.8559	9.4347	8.7402	9.651	9.0192	9.4971	9.1406	8.8753	8.4931	8.9203	8.7868	9.0052	9.276	9.1469	9.3273
CECR1	7.9669	7.7351	7.6369	7.14065	7.60945	7.64785	8.02895	7.12645	7.1685	7.622	7.70005	7.5721	7.2606	7.85665	7.42965	7.4516	6.7489	8.3943	7.47325	7.1982	7.6083	7.56295	8.30055	7.0089	7.3879	7.5979	7.5566	7.52	7.34645	7.79425	6.78475	7.87155	7.7641	8.08545	6.53855	7.81715	8.21955	7.42045	7.6923	7.0088	7.8271	7.02155	8.3449	7.94635	7.1201	7.5456	7.6034	7.4651	7.00945
CEL	6.6862	9.0028	8.9822	10.0884	7.8973	9.0427	8.8712	7.5203	7.5917	6.8059	7.2425	8.0269	7.0751	7.1322	7.5299	8.0566	8.0617	6.6596	6.745	7.1591	9.9083	7.8235	9.5353	7.133	8.8542	6.746	7.2938	7.0665	7.428	7.3926	7.0055	8.0893	10.2126	6.9956	7.8276	8.5429	7.5748	7.1285	9.2176	8.2803	6.854	7.0473	7.963	8.6495	9.2092	6.7909	8.5846	6.9379	7.668
CELSR2	7.2196	8.0544	8.4072	9.0951	8.4965	7.7843	8.4645	8.6732	8.2115	8.5398	7.3908	8.441	7.9324	7.2599	8.5785	8.2924	8.344	7.0579	8.0534	8.5408	8.5656	7.5817	7.8237	7.7124	8.384	7.7191	8.0039	9.0692	8.1697	8.1202	7.852	8.4226	7.9441	8.5719	9.1119	8.3525	7.4321	8.8162	8.012	9.2733	8.3048	8.6475	7.4321	7.5289	8.1047	7.8447	8.5548	8.7374	8.8683
CELSR3	7.7834	7.7271	7.9991	8.8552	7.1818	7.3356	7.8154	7.8371	7.1265	6.7615	6.8075	6.9308	7.0536	7.6801	7.696	7.491	7.4746	6.5966	8.5855	8.0426	8.4361	6.9275	7.8903	7.3507	7.9358	6.7737	7.5041	8.1152	6.641	8.4433	7.9634	8.1845	7.1204	6.8737	8.3907	8.0158	7.0069	7.6966	7.2868	7.0984	7.3513	7.6198	7.0828	7.2072	7.7683	6.9643	7.2404	7.4958	6.7014
CENPF	7.675	8.653	8.4421	8.2202	8.4405	8.8671	8.3644	8.7417	8.3039	7.7123	7.1462	7.6605	8.0704	8.1058	8.1357	8.1257	8.1312	6.8878	8.7575	8.3254	8.6391	8.215	7.9373	8.3296	8.5949	7.7369	8.051	9.0045	7.5398	8.6771	8.2008	8.2012	8.6235	7.2858	8.3104	8.0782	7.5765	8.8837	7.9416	7.5001	7.8958	8.8597	7.5501	7.8938	8.3232	7.7867	8.6044	7.548	7.9362
CENPJ	8.1334	8.4425	7.5115	8.2657	8.0161	7.83	7.6005	7.5261	7.6632	7.8606	7.2836	7.4712	7.5483	7.4743	7.6825	7.4845	8.0889	7.0907	8.4537	7.749	7.4764	7.4899	8.236	7.5575	8.1526	7.435	7.6612	8.2997	7.2055	7.9572	7.7059	7.746	8.2881	7.262	7.7493	8.3968	7.9479	8.122	7.9181	7.5886	7.344	7.4066	7.648	7.4435	7.3114	7.5366	7.7021	7.3761	7.6931
CENPK	7.7863	8.4332	7.42	8.2165	8.1477	7.2636	7.6976	8.5167	7.3766	7.3385	6.9559	7.3823	7.7461	7.3814	7.7748	7.2099	7.6093	6.7443	8.6877	7.4902	7.6547	7.7333	8.1587	8.1785	8.4859	7.3257	7.9351	8.3498	7.0355	7.8001	7.6428	7.8658	7.5772	6.8003	7.5272	7.9482	7.6276	8.68	7.5315	6.9372	7.3115	8.0851	7.7668	7.183	7.13	7.5539	7.9842	7.3139	8.1319
CENPN	7.994	7.8243	8.1303	8.1729	8.1826	7.7333	8.188	9.5648	8.7059	8.5055	7.6398	7.9962	8.3477	8.4517	8.9813	7.7135	8.1662	6.9547	8.2239	8.72	8.511	8.4432	7.6128	8.8649	9.0355	7.752	8.4407	7.7195	7.6157	9.2679	8.9629	8.8824	8.5136	7.5124	7.9721	7.9289	7.3752	8.7146	8.2736	7.6682	8.1887	9.3375	7.706	8.5343	8.0266	7.8531	9.2779	7.6495	8.6275
CENPP	7.1101	6.6401	6.7904	7.0259	6.9275	7.1144	6.7924	7.2382	7.6815	6.9414	6.6363	7.0937	7.6175	7.3113	7.2094	7.5557	6.6526	6.41	7.2124	7.0658	6.6972	7.2174	6.9748	7.6281	7.4558	6.7226	7.0407	6.5403	7.4408	6.6666	6.6752	6.7391	6.8573	6.9981	7.3022	6.8717	6.5189	7.3165	7.2718	7.6589	6.726	7.2527	6.6206	6.8477	7.6978	7.1974	7.6893	6.8777	7.0408
CENPT	7.6666	7.411	8.045	8.0759	8.0031	7.8961	7.8828	8.1405	7.9613	8.3932	7.2671	7.8595	8.5688	8.0643	7.8914	7.824	8.2458	7.4483	7.3431	8.0447	7.9645	8.1319	7.4822	7.9998	8.4738	8.2394	8.1017	7.9254	8.1597	8.3186	8.3008	8.1701	8.1034	8.499	8.0734	8.4209	8.3112	7.8619	8.3415	8.2	8.6077	8.0519	8.6239	8.2057	7.6934	7.9254	7.9821	8.0473	8.3641
CENPV	7.4173	7.55775	7.96035	7.10565	6.75585	6.58945	7.35125	7.5081	7.11395	6.7776	6.7212	6.8636	6.6903	7.41115	6.7265	7.6017	6.90495	7.38965	6.7829	6.88015	7.7053	7.19055	7.0718	7.42935	6.9592	7.1272	6.57565	7.7164	6.7375	7.35795	7.64775	6.84405	7.99385	6.625	6.70595	7.69115	7.0589	7.62865	7.57915	6.58905	6.7131	6.6336	7.35535	7.1675	6.95285	6.7461	6.76755	6.7025	6.6999
CENTA1	8.7882	9.614	9.3917	7.5372	7.8547	8.4443	8.5523	8.359	9.1014	8.561	8.2884	8.3718	8.6394	8.4811	8.6955	9.3352	8.4284	8.726	8.0743	8.7895	8.9266	7.5636	8.6798	9.0809	8.808	8.3219	8.5675	7.532	9.0161	8.7441	9.4982	8.2893	9.1684	8.7355	9.364	8.6782	8.2087	8.2363	9.105	7.7057	9.1818	9.7535	8.354	8.6745	7.5529	8.4367	8.6737	7.218	8.5011
CENTB2	7.7783	7.8998	7.42915	8.6483	8.2897	7.8903	7.6624	8.76955	8.00085	7.5547	7.36125	8.21135	7.61615	7.6316	7.5684	7.8193	7.56735	7.2841	8.20245	7.56865	8.05735	7.87975	8.2464	8.33565	7.92385	7.1193	7.6981	7.9777	7.4883	7.6359	7.4038	7.8697	7.4775	7.5207	8.2293	7.81885	7.4579	8.75365	7.5333	7.8669	7.4398	7.68675	7.8818	7.8326	8.1633	7.6796	8.35675	7.98305	7.92085
CENTG2	7.3543	8.7225	8.5144	8.077	8.157	7.873	7.912	7.9777	7.8428	8.1539	7.7291	8.411	8.4152	7.2702	7.975	7.6821	7.9635	8.0197	7.8342	8.3187	8.1156	8.593	8.1417	8.0682	8.1472	8.2455	7.8192	7.9608	8.0498	7.4129	8.5698	7.761	7.4794	7.4237	8.5186	8.4179	7.6739	8.2023	8.2505	8.1593	7.7414	7.4972	7.4501	7.8858	8.024	8.2381	8.2067	8.0678	8.1435
CEP110	7.6957	7.951	7.1501	7.6521	7.8291	7.5224	7.4679	8.0472	7.5088	7.3831	7.0994	7.2704	7.5104	7.9602	7.8776	7.1133	7.0827	7.4443	7.675	7.2707	7.3535	7.2527	8.0119	7.6824	8.0013	7.2258	7.3099	8.0137	7.2111	7.3989	7.1966	7.7764	7.3744	6.9301	7.6231	7.4716	7.8532	8.0551	7.3867	7.1596	7.0399	7.5308	8.2222	7.503	7.2101	7.4714	7.6282	6.9399	7.7606
CEP135	8.2375	8.2964	7.7136	7.6074	7.7683	7.6654	7.7193	7.4244	7.1273	7.7594	7.1907	7.4465	7.7126	7.3526	7.5764	7.2204	7.9146	7.145	8.2466	8.2577	7.498	7.4185	8.0076	7.5091	7.7936	7.3887	7.5485	8.4973	7.2181	7.3408	7.3209	7.2222	7.6501	7.23	7.5539	7.7848	7.594	8.477	7.3258	7.176	7.2954	7.439	7.8568	7.5538	7.2954	7.9884	7.607	7.3066	7.5345
CEP192	8.6721	8.8365	9.5778	8.6557	8.779	8.3926	8.6597	8.7621	8.4162	8.1697	8.0787	8.7007	8.1457	8.4817	8.2699	8.5288	7.9622	8.4544	9.1725	8.831	8.7552	8.2519	9.2093	8.6975	8.7015	7.9584	8.6885	8.938	8.0963	8.4107	8.0255	8.4517	8.5226	7.7203	8.508	8.1537	8.2659	9.5179	8.4541	8.1284	8.099	8.4534	8.9051	8.4688	8.3267	8.3845	8.7503	8.0729	8.4563
CEP27	9.9933	10.2324	10.3389	9.8306	9.686	9.6902	10.5087	8.9106	10.113	9.8825	9.6573	9.6236	9.3389	9.5688	9.2665	9.7593	10.3204	10.3983	10.4485	10.0558	10.1321	9.2205	10.089	9.2806	9.5567	9.967	9.3077	10.5719	10.0839	9.8879	9.9672	10.0411	10.1683	9.812	9.1029	9.8462	9.8929	9.7331	8.9353	9.0191	9.8533	9.5337	10.2997	10.2861	9.8981	10.0041	9.5178	9.3596	8.9953
CEP55	9.2645	9.5748	8.8891	9.2335	9.6665	9.0361	9.2743	10.4173	9.4439	9.5669	7.9251	8.9362	9.2303	9.0867	9.4759	9.1875	9.5592	7.4848	9.228	9.1266	9.4805	9.5308	9.2547	9.7744	9.4549	9.1055	9.8673	9.1867	8.1694	8.7293	9.6866	9.0545	9.0523	8.3335	10.47	9.2001	8.5013	10.2325	9.2286	8.269	9.2509	9.6144	8.8512	9.1189	8.674	9.4949	9.7213	8.8206	10.3721
CEP70	7.3323	7.7704	7.2603	7.1504	7.7381	7.1566	7.2547	7.6817	6.9727	6.5127	6.8588	6.7444	6.9102	7.0849	6.9539	7.2149	6.7894	6.9973	7.4832	7.1092	8.0187	6.8971	7.4371	7.7656	7.3041	6.676	6.9295	7.0551	6.9056	7.5787	6.7363	7.968	7.4931	6.672	6.8707	7.1916	6.946	7.7004	7.0524	6.7508	6.7018	7.8639	6.8864	7.1457	6.7601	7.0971	7.6454	7.0318	6.8145
CERCAM	6.8238	6.8378	7.4713	6.8654	6.7408	7.231	6.7651	7.2251	7.3672	8.2796	7.2766	6.8595	7.3844	8.231	7.2942	6.9354	7.5401	7.1517	6.7149	7.2055	6.7944	7.1422	7.0366	6.8111	7.4316	8.6807	6.9932	7.0405	6.803	6.9152	7.5251	7.1615	7.0981	7.6523	7.1797	8.1115	6.8572	6.5867	7.7337	7.6835	7.7749	7.1489	6.8838	7.113	7.4226	7.685	6.8708	7.0546	7.6745
CES1	6.6169	6.8072	6.5273	6.33045	6.55305	6.5202	6.7097	6.7586	7.74315	6.76065	6.95925	7.2253	6.89055	6.33585	6.46955	8.4774	6.72945	6.68675	6.45595	8.2708	6.6179	7.70975	6.6821	6.78145	6.639	7.07155	6.70895	6.66905	7.1966	7.09015	6.89265	6.63355	6.782	7.4573	6.6373	6.57405	6.79235	6.53785	6.56025	9.339	6.5823	6.76275	6.58595	8.36725	8.6063	6.6881	6.3281	9.2475	6.65255
CES2	7.62495	7.7742	8.2861	7.9367	8.69215	8.36075	9.04975	8.00305	8.01455	8.0383	7.80275	8.8545	8.26725	7.83315	8.25735	8.17305	8.46785	7.7391	7.9139	8.05965	8.41135	8.38615	7.60475	8.0756	8.3136	8.2499	8.40485	7.6257	9.1494	8.94195	8.116	8.11275	8.0985	9.17165	7.85265	7.61155	8.40315	7.60885	8.47905	8.8194	8.59805	7.8741	8.3364	7.76685	8.706	8.0739	8.1582	8.92995	8.4246
CFB	9.8763	8.7848	10.5541	9.1587	9.9527	8.956	8.6698	7.3685	8.6944	9.4496	10.4129	9.2208	9.1277	9.4369	8.606	10.2599	9.9808	10.1587	8.0501	8.431	9.9154	9.8008	9.6805	8.8378	10.5835	10.2109	8.7376	9.4923	8.2574	10.7878	8.2419	10.568	9.7481	8.6909	7.9567	10.0306	10.0162	8.7678	10.2896	7.9851	9.7879	10.0389	8.7896	9.658	8.1003	10.3575	8.7536	8.7094	8.9301
CFD	8.9594	9.5197	9.3661	8.4985	9.0321	8.8147	9.4525	7.9413	8.2675	8.8987	10.9451	9.2401	9.0687	8.6102	8.5712	8.9155	11.0341	10.6692	8.8775	9.8266	9.1495	9.0111	9.0037	8.6517	8.6391	9.5339	9.3089	7.6809	10.6796	9.6945	9.943	7.9775	8.5413	9.6406	9.8446	8.7503	10.5981	9.1884	8.7774	8.0703	9.4998	7.9468	9.941	10.0929	9.4013	9.01	9.6118	8.8081	8.7342
CFDP1	7.4873	7.8331	8.8874	8.997	8.3719	7.5705	8.3004	8.8493	7.8963	8.5145	7.231	8.1279	8.6333	7.6871	8.9369	7.5563	9.2077	7.1644	8.0209	8.5594	8.2058	7.6679	7.1493	8.4671	8.6796	8.7656	7.7221	7.9123	9.0116	8.1594	8.7837	9.0646	7.8402	7.5588	9.0352	8.4002	7.1766	7.9222	7.7765	8.9075	8.7702	9.1814	7.4741	7.5109	8.8189	7.6556	8.1382	8.0647	8.6071
CFH	7.626925	7.5384	7.72575	7.90785	8.064	8.0278	7.851025	6.712775	7.025475	8.3802	8.3402	8.0606	7.707175	8.3498	7.6625	7.5875	6.9998	8.968325	7.045125	7.324075	7.804825	7.979025	7.3709	7.70445	8.3883	8.55155	8.259975	6.8962	7.785725	7.999225	6.99145	8.114075	7.2197	7.9845	6.971325	8.2695	8.415325	7.124925	8.0753	7.2205	7.6856	7.19615	8.14575	7.868875	7.393125	8.533625	7.53275	7.784525	7.4997
CFI	7.5491	7.1153	8.4731	7.2056	8.1038	7.585	7.9333	6.8496	6.8449	7.3399	7.9791	7.6695	7.1932	8.0004	7.0205	7.5466	7.0597	8.5433	7.084	7.0512	7.1883	7.7326	7.076	7.0122	7.9095	8.4996	7.52	6.7732	7.4822	7.2826	6.8849	7.8087	7.7416	7.799	7.0026	8.1047	7.8527	6.9349	8.1586	7.5092	7.5472	7.1665	7.4161	7.7773	7.3338	8.2945	7.2886	7.3543	7.4374
CFLAR	9.7921	9.9777	9.7353	9.8333	9.6276	10.0291	10.0232	8.49	8.6317	9.5027	8.9652	9.626	9.1039	9.6009	9.5237	10.1169	9.0103	9.7484	10.0719	9.4485	9.3179	8.9188	10.1668	10.1261	9.4441	9.9411	8.8753	9.81	9.676	9.1508	9.4383	9.5718	9.5554	10.2243	8.3294	9.6486	10.0151	9.6588	8.485	9.5768	9.8038	9.3748	9.3868	9.5304	8.6441	9.9853	10.0115	8.9825	8.6768
CGB1	6.7436	6.6866	6.7714	7.0506	6.9455	7.0399	6.9365	6.705	7.6953	7.461	6.8313	6.795	7.7148	6.8695	7.7278	7.0095	7.1942	6.6006	6.6113	6.8437	7.0531	6.8479	7.2759	6.6213	6.7458	6.8369	7.2403	7.2728	7.0895	7.337	7.31	6.9367	7.517	6.9042	6.7215	7.0086	6.7631	6.4395	8.1501	7.7225	6.9161	6.7834	6.9446	6.7021	6.6364	6.9574	6.8388	6.7415	7.7019
CGB5	6.471	6.4086	6.4188	6.6349	6.6888	6.5361	6.6277	6.6471	6.9011	6.8952	6.4299	6.5441	7.1182	6.5124	7.0711	6.6641	6.4456	6.3657	6.4952	6.3413	6.6553	6.578	6.8924	6.411	6.5569	6.5154	6.9067	6.7792	6.6293	6.4769	6.7144	6.5545	6.7821	6.5163	6.302	6.7	6.4344	6.3446	7.5528	7.3823	6.5691	6.5167	6.5054	6.6173	6.4023	6.4364	6.4355	6.3113	6.9915
CGN	6.8022	7.3409	7.6728	8.4151	8.094	7.989	7.9736	7.8909	7.7093	6.366	7.3943	8.2409	6.7499	6.7146	7.0114	7.8066	7.5787	8.2249	7.3201	7.7504	7.5998	6.955	6.8424	8.0505	7.3697	7.2716	7.1168	6.8183	8.4202	8.0497	6.6842	7.9127	7.792	7.9751	8.1207	7.423	7.5708	8.1318	7.7281	7.4602	7.3891	6.9887	7.0483	7.4844	7.7979	7.2221	7.3671	7.502	7.6399
CGNL1	7.5356	8.6051	8.722	7.3659	8.1191	8.9225	7.2488	7.8661	8.0663	7.8286	10.4406	9.4439	7.704	7.7853	7.7045	7.4073	7.0108	9.9353	8.7657	7.6018	8.1928	7.5682	8.1188	7.8369	7.8326	7.9949	7.8778	9.22	9.9389	6.8481	6.9486	7.1375	8.4705	9.4297	7.453	9.0289	9.558	8.8249	7.3598	7.1919	7.4944	6.8276	8.4194	8.3825	8.6752	8.4635	7.4714	6.9693	7.8089
CH25H	7.6684	7.2795	6.6973	6.9019	6.9463	7.2775	6.7127	6.6718	6.6865	7.5505	7.2128	8.1003	7.0298	6.9308	7.0525	6.8113	6.6208	6.9913	6.837	6.9909	6.738	7.2847	6.6572	7.6167	6.7609	8.2107	7.024	6.5372	6.9391	6.5965	6.5061	7.1089	6.8632	7.0224	6.57	7.2721	7.3272	6.6386	7.0582	6.7347	7.196	6.6154	7.5405	7.6122	7.3066	7.348	7.3484	7.5275	6.7776
CHAF1B	7.7231	8.0015	7.6075	7.9427	7.7577	7.3414	8.0843	8.0568	7.3141	7.0112	7.0542	7.217	7.4704	7.8125	7.4376	7.3854	7.9131	7.11	8.0202	7.2902	8.3224	7.4307	8.0265	7.7791	7.6571	7.1905	7.5462	8.118	6.8838	7.8956	7.7028	7.6249	7.6423	6.9668	8.0263	7.5982	7.4287	7.9943	7.4735	7.0664	7.0988	8.2971	7.1278	7.3483	7.161	7.3752	7.8581	7.4359	7.7852
CHCHD10	10.0897	9.7907	8.5111	9.7222	9.6837	9.9495	8.9115	9.7771	10.4498	9.1992	9.486	9.8559	9.3109	9.5928	8.4159	9.5548	9.9915	10.1092	9.1093	9.4429	10.2348	9.9566	9.4414	10.7996	10.3742	9.0457	10.0931	9.446	9.8352	10.1443	10.0419	9.8808	10.0936	9.2623	9.0725	9.722	9.8508	9.4157	10.2712	8.877	10.0267	9.0341	10.1813	10.5101	10.1451	9.7416	10.9957	9.1672	9.6947
CHCHD2	11.894	11.636	11.0129	11.6171	11.2677	11.4459	11.5182	11.5934	11.7498	11.5584	11.7308	11.361	12.6994	11.5877	11.7046	11.5327	11.4843	11.4224	11.4338	11.5673	11.4623	11.8527	11.3168	12.0968	11.6926	11.3954	11.8346	11.6701	11.3681	11.5338	11.8438	11.3789	11.7696	11.0679	12.0184	11.4687	11.5221	12.153	11.7669	11.5973	11.4179	12.204	11.3015	11.5021	11.2754	11.3145	11.6637	11.5119	11.6966
CHCHD6	7.8358	7.6776	7.1796	6.8759	7.4692	7.6032	7.2289	7.8513	6.9758	7.0122	7.3608	7.0489	7.1672	7.3492	7.4645	7.1453	7.62	7.3798	8.4963	7.3334	7.5947	7.2772	7.1669	7.8518	7.4775	7.046	7.3706	7.6923	7.1321	7.8582	7.2765	7.8097	7.7898	6.7867	7.1091	7.1351	7.0223	7.9227	7.3246	7.5249	7.5304	7.8146	7.085	7.5007	7.0006	7.0639	7.9702	7.1377	7.1435
CHCHD9	10.5275	10.0686	9.7201	10.314	10.0443	9.8242	10.2123	10.2052	10.452	10.1171	10.3235	10.019	11.716	10.2018	10.4382	10.2333	10.1788	9.7923	9.9331	10.1256	10.2672	10.6317	9.8814	10.8676	10.3488	9.7555	10.5532	10.1377	9.8227	10.1673	10.4479	9.9887	10.4598	9.8292	10.7184	9.7547	10.2056	10.7813	10.6603	9.9489	10.339	10.763	9.7775	10.2496	10.2121	10.0041	10.4693	10.1879	10.0217
CHD7	7.9985	7.89	9.3067	8.0026	8.1817	8.5102	8.9149	8.3529	8.4844	8.0937	7.9659	8.3294	8.2899	8.0153	8.2869	8.3285	9.0188	8.2412	7.4201	8.9825	8.3327	8.7075	8.2115	8.2673	8.0445	8.5115	8.1878	7.4552	8.9952	7.5375	8.9237	7.7671	8.1943	8.6268	8.2424	8.0405	8.5307	7.305	8.3328	8.8293	8.3969	8.3309	8.8759	8.3253	8.0787	8.1587	8.0083	7.872	8.3744
CHD8	9.053	9.3421	9.375	8.7473	8.8516	9.639	9.2846	8.5751	9.0351	8.9175	8.3663	8.4996	8.6971	9.6989	9.398	9.0141	9.5253	8.8269	9.0814	9.3495	8.9703	8.8324	9.1958	9.2556	8.9335	9.2378	8.6723	9.4342	9.1176	8.7586	9.7098	9.2872	9.1094	9.1566	7.8485	9.2301	8.9218	9.3246	8.604	9.2437	8.6044	9.2801	8.903	9.0784	8.9814	8.7004	9.1532	8.3322	8.3829
CHD9	9.4636	10.1242	10.0897	10.1125	10.607	10.1985	10.1358	9.9679	9.8967	10.1008	9.9678	9.9421	10.4719	10.0411	9.8276	10.0364	9.3723	10.6697	9.6522	10.3196	10.485	9.7668	9.7656	10.2217	9.9485	10.0108	9.8456	9.4921	10.3338	10.9448	10.0824	10.9527	10.3903	10.068	9.9321	10.3356	10.0968	9.3643	10.1349	10.0945	10.1237	10.4571	10.413	9.9554	9.9332	9.8665	10.0071	9.6364	10.3133
CHEK1	7.4241	7.5802	7.8896	7.4981	7.6646	7.2017	7.9764	7.9459	7.5463	7.3828	6.858	7.2044	7.5663	7.4326	7.8275	7.2569	7.7225	6.7129	7.5739	7.7112	7.9501	7.9249	7.4188	7.8007	7.5438	7.5983	8.3049	7.4453	7.0202	7.2598	7.8957	7.4287	7.4983	6.9803	8.1283	7.4818	7.1042	8.1407	7.6609	7.2607	7.852	8.085	7.1192	7.2214	7.2349	7.5213	7.8255	7.6448	7.9695
CHES1	9.3663	9.3926	10.2973	9.4944	9.6959	10.0963	9.3299	9.8958	9.3729	9.7772	9.6716	9.9914	9.8464	9.7443	9.0053	9.9557	9.4984	10.1013	9.2555	9.2527	9.374	9.6859	9.8554	9.3606	9.3905	9.8093	9.3779	9.5003	9.9153	10.031	9.4067	9.4271	10.0614	9.7823	8.5777	9.8416	9.8948	9.0336	9.6866	9.812	9.4057	9.1562	10.0092	9.8012	10.3534	9.5322	9.6708	9.2489	9.2714
CHFR	8.9143	8.6119	7.9006	8.5776	8.7071	9.2095	8.8247	8.7888	8.6778	9.1181	8.1279	8.9465	7.8938	8.7596	8.9344	9.2952	7.493	8.5218	8.6201	8.6044	8.7779	8.1782	8.9664	8.8799	8.7852	8.8682	8.8977	8.7635	9.0249	8.9254	9.3093	8.9059	8.5448	8.776	7.8698	8.7887	8.9436	8.8269	7.737	9.0597	8.6017	8.2681	9.0347	8.8175	8.7195	8.7347	8.6111	8.6016	7.958
CHGB	6.3214	6.3582	7.2102	6.3881	6.3265	6.4793	6.3134	6.3352	6.5535	8.4996	6.4652	7.5468	6.7337	7.1896	6.6158	7.169	6.3467	6.2065	6.3268	6.2054	6.1438	7.7634	6.6266	6.4284	6.4783	6.4989	6.5843	6.4198	6.475	6.2397	6.909	6.5329	6.531	6.4359	6.377	7.0917	6.2688	6.2739	6.227	6.4226	6.6822	6.3325	6.5631	8.2014	6.2965	8.195	6.6886	6.4166	6.246
CHI3L1	8.2606	6.9396	8.0475	7.2117	6.9811	7.6438	8.3973	6.895	6.737	8.8472	7.8365	8.648	8.1474	7.0268	6.8416	7.5262	6.9759	7.573	7.3525	7.7531	6.8919	7.8507	8.4099	7.5541	7.2927	9.1329	7.2699	9.3732	7.2876	7.8226	6.6258	7.511	7.1787	6.688	6.9481	8.825	7.5565	6.3645	8.4078	7.0984	7.4934	7.463	7.1198	8.1461	7.9483	8.2383	6.9202	7.6231	6.9195
CHI3L2	8.1352	7.3839	6.568	6.5845	6.9201	6.6725	7.2243	6.5388	6.5764	6.7854	7.4732	8.3001	7.0307	7.4877	6.8067	6.6172	6.6333	8.6751	6.9639	6.9384	6.8256	7.2952	7.2338	6.6061	6.5467	8.4563	6.9455	8.6457	7.3406	7.4039	6.4747	6.6969	7	6.7533	6.5657	7.0198	7.8053	6.9273	6.8745	6.751	7.7879	6.7172	7.6736	8.0594	6.397	7.041	6.5543	7.6898	6.3263
CHIC2	9.5284	9.534	9.1929	9.8417	10.183	9.9656	9.2525	10.0257	8.9159	9.8447	9.5085	9.7602	9.703	9.2116	9.6673	9.1266	9.3976	9.2447	9.4839	10.4666	9.4525	10.0726	9.0989	9.5046	9.6755	9.4786	9.6406	9.1072	9.8132	9.454	9.3547	9.4904	9.2024	10.298	9.8304	9.5127	9.5083	9.3307	9.7974	9.6438	9.367	10.3366	9.2524	9.6257	9.5551	9.7767	9.7568	9.5891	10.2292
CHMP1A	8.6475	8.2316	8.991	8.7354	8.6243	9.09	8.9243	8.4216	8.7721	9.3736	8.7001	8.4303	9.2235	9.498	9.1586	8.7254	9.1705	8.4281	8.3413	9.2141	9.2398	8.9104	8.2477	9.1859	8.7789	9.1001	8.7	8.2453	8.8605	8.9374	9.3433	9.4649	9.2451	9.0825	9.2272	8.8934	8.724	8.7418	8.8999	9.048	9.4048	8.2311	9.0836	8.9505	8.6593	8.7301	8.6215	8.6709	9.1253
CHMP1B	8.7977	8.99	10.2901	9.9939	9.4977	9.3754	8.8171	9.8635	9.4249	9.4593	9.2185	9.8941	9.1512	9.0324	9.3078	10.1458	8.8844	8.8994	9.0402	9.3826	9.6244	9.4756	9.4942	9.4803	9.9272	9.7834	9.4024	8.6732	9.0435	9.039	8.2842	9.5195	8.9447	9.8921	9.2768	9.3292	9.2786	9.9913	9.4086	10.119	9.489	8.8517	9.1277	9.3152	9.068	9.4339	9.5181	9.6597	9.9927
CHMP2B	8.1758	8.4086	7.7637	8.4062	7.9297	8.1268	7.9513	8.653	7.5367	7.9289	8.3028	8.5581	8.0715	7.6218	8.6299	7.8916	7.6901	8.5334	8.1149	8.0092	8.0821	8.062	7.6614	8.2312	7.8619	8.068	8.0908	7.882	8.0574	8.4057	7.408	8.7928	7.5468	8.3307	7.9264	7.5762	8.0576	8.2038	7.7699	8.2695	8.123	7.9005	8.1394	7.7136	8.3854	8.2814	7.8599	8.8966	8.0965
CHMP4C	6.8506	7.5392	8.0942	7.7996	7.6511	7.5808	8.244	7.5861	7.1799	7.3394	7.844	8.2249	7.0275	7.112	7.8465	8.1867	7.6955	7.6605	6.8611	7.3374	7.5267	7.7004	7.3671	7.7582	7.4401	7.1995	7.1784	6.6366	8.4382	7.6555	7.1126	7.8139	7.827	8.0267	7.2614	6.8772	7.7302	7.3905	7.0774	8.0701	7.6019	7.9125	6.9636	7.2999	8.1491	7.5731	7.183	8.1082	7.5597
CHN1	8.7684	7.4299	8.5232	7.1882	7.4054	7.9121	7.9598	7.6968	7.9242	8.774	7.9126	7.9677	8.0446	8.3387	7.2104	7.799	7.2084	7.3494	8.3141	8.5119	7.5746	8.261	8.1351	7.1841	8.2768	9.2466	8.0092	7.8096	6.9697	6.9973	7.9352	7.2884	7.6873	7.9627	8.0537	8.7111	8.086	6.938	8.2549	7.1553	8.3013	7.8186	8.0459	8.2699	8.5935	8.3134	8.3616	7.5928	8.0638
CHP	9.0747	9.0982	8.612	10.0165	9.4557	9.4239	9.3322	9.4404	9.0568	8.8135	9.407	9.6726	9.1428	8.7006	8.9769	9.4487	8.7511	9.4639	9.1643	9.4113	9.4074	9.0315	8.8499	9.1784	8.8894	9.1875	9.2337	8.6377	10.0181	8.8798	8.644	9.3395	9.3856	9.7291	9.4578	9.0059	9.5901	9.0055	9.2767	8.8406	9.841	8.9415	9.0418	9.2749	9.6964	9.2274	9.1504	9.7408	8.7799
CHP2	6.592	6.5407	6.6786	6.5385	6.58	6.9243	6.55	7.5698	8.3036	6.9144	6.5822	7.8331	6.5683	6.5112	6.4885	6.7813	7.3587	6.5967	6.4599	6.5957	6.5908	6.5805	6.706	6.685	6.6119	6.5048	6.5282	6.637	7.3061	6.9938	6.9806	6.5841	8.1568	6.8595	6.8388	6.5922	6.642	6.4704	6.5205	8.366	6.6059	6.9536	6.5575	7.2194	7.521	6.5671	6.5877	7.3157	6.9887
CHPF	7.697	7.4822	8.9083	8.0424	7.4803	8.0881	7.6545	7.4069	8.2762	8.9832	8.4768	7.7991	8.8381	8.624	7.7592	7.8385	8.8213	8.4049	7.3019	8.2862	7.8642	8.724	7.4768	7.4914	8.0598	9.018	8.3602	7.6527	8.0134	7.5768	8.3855	7.8519	8.2482	8.6741	8.7184	9.014	7.8743	7.1734	8.5661	8.8326	8.3184	7.8913	8.0315	8.2409	8.4679	8.4974	8.0402	8.1295	8.141
CHPT1	8.92005	8.99565	7.04365	8.59195	8.8926	7.75965	8.4897	8.0075	7.72825	7.55755	8.6016	8.194	7.49805	8.01665	7.64825	7.9894	7.09925	9.7256	8.77285	7.5391	8.1895	8.2994	9.34985	7.75055	7.93985	8.1858	7.52465	9.467	7.9958	8.4692	7.3448	7.8299	8.3067	7.47015	7.02125	8.7123	8.8158	9.33555	7.5805	7.29415	7.6447	7.2492	8.4712	8.33305	7.8658	8.0774	7.853	7.44475	8.366
CHRM3	6.2171	6.8256	6.9774	6.2575	6.3115	6.385	6.6266	7.059	6.7745	6.6973	7.2751	6.6835	6.5992	6.3451	6.4815	7.0479	6.5374	7.6329	6.405	6.4521	6.4331	7.4806	6.6588	6.9164	6.3665	6.7147	6.3835	6.4518	6.5977	6.2755	7.0216	6.44	6.3241	6.5428	6.6166	6.3815	6.3534	6.3412	6.3988	7.0612	6.9198	7.3472	6.4576	6.6532	6.8584	6.5143	6.831	7.1111	6.5254
CHRNA1	6.47815	6.29905	6.9674	6.33685	6.39345	6.4655	6.4532	6.3944	6.3747	7.89995	6.4023	6.693	6.43135	6.6781	6.77475	6.9362	6.5868	6.31905	6.3468	6.4024	6.38875	6.43615	6.44985	6.33045	6.8688	7.33685	6.37455	6.36005	6.78745	6.36165	6.35405	6.4136	6.4087	6.30635	6.44805	7.52	6.3857	6.3374	6.32985	6.5852	6.6257	6.39985	6.32555	7.35975	6.31975	6.9942	6.34005	6.35845	6.4205
CHST15	9.2035	9.9195	10.1115	8.2417	8.5878	8.7571	8.5267	8.5109	8.945	9.4042	8.8946	8.1067	9.3949	9.1525	8.9664	8.9756	8.3596	9.2987	9.14	9.3369	8.3775	8.7998	9.6412	9.1716	8.6732	9.4173	8.8957	9.6206	8.0426	8.6151	8.938	8.6874	8.8804	8.8414	7.4808	9.6182	8.8507	10.0391	8.7231	8.4615	8.6732	8.7206	8.7867	8.9922	8.7149	8.9178	8.5192	8.4872	9.3665
CHST3	7.6296	7.7053	7.3775	7.9955	7.2964	7.4492	7.5571	7.8491	8.6581	8.3711	7.3883	7.5146	7.9379	8.7598	8.4427	7.411	7.5068	7.5619	8.026	7.7943	7.5799	7.7909	7.5551	7.9046	7.3671	7.6145	7.7598	8.9515	7.6284	7.9568	7.6691	8.0739	8.1687	7.7174	7.7767	8.3188	7.4397	7.8339	7.6559	8.3682	7.1965	8.0372	7.3693	7.503	7.7648	7.7004	7.9056	7.6211	7.9505
CHST7	8.0236	7.6196	7.3491	8.5314	7.801	7.4109	7.7467	9.6131	8.559	7.6105	7.7446	8.0632	7.5254	8.409	7.6384	7.6118	6.7945	7.8389	8.1169	8.4015	7.9789	7.7968	7.7015	8.2051	8.0921	7.8564	7.7576	7.5126	6.8971	8.0704	7.211	8.0101	7.7149	7.6718	9.6077	7.7618	7.3258	8.3584	8.1718	8.6146	7.0576	9.041	8.2359	8.7332	7.9378	7.8909	8.5235	8.3115	8.739
CHST9	6.2525	6.6988	6.508	7.158	6.6756	6.3751	6.4721	7.2275	6.2669	6.2464	8.0656	7.3328	6.3027	6.3196	6.3049	6.5646	6.4008	8.0028	6.3968	6.4352	7.3113	7.3495	6.2766	7.565	6.8991	6.795	6.2321	6.1817	7.2769	6.3653	6.3883	6.695	6.2569	6.2823	6.1358	6.4422	7.1859	6.5451	6.58	6.4784	6.1963	6.2404	6.7246	7.1778	6.5045	7.1449	6.4667	6.3097	7.0523
CHSY1	9.4085	9.3335	9.2011	9.5559	9.1402	10.0094	9.3726	9.4544	9.8924	10.0963	9.9975	9.7799	10.6575	9.4473	9.5251	9.3967	9.8797	9.3893	9.404	9.2931	9.0139	9.5925	9.6593	8.6492	9.5558	10.4074	9.7219	10.3328	8.9488	8.9357	9.5072	9.0668	9.3935	9.1233	9.4098	9.9723	9.3593	8.6596	9.5433	9.3053	9.7925	9.4173	9.7128	9.3048	9.2575	10.3624	9.6336	8.8932	9.4517
CHSY3	7.0402	6.7503	6.7311	7.0974	6.6819	6.7583	6.7365	6.6895	6.9795	8.1087	7.0945	7.1286	6.9516	7.3674	6.8086	7.0077	6.6336	6.6144	7.681	6.6507	6.4723	6.94	6.6627	6.5196	7.0881	7.6905	7.5001	7.3426	6.5098	6.3244	6.4843	7.0991	6.7035	6.5526	6.6484	7.6571	6.5902	6.845	7.3108	7.0135	6.7946	6.5965	6.5859	6.8622	7.1283	7.4612	6.8496	7.0024	6.8588
CHTF18	7.257	7.8473	7.8747	8.0948	7.7237	7.636	8.0492	7.6543	8.2097	7.7085	6.849	7.3405	7.503	7.8435	8.055	7.7793	8.2195	6.7499	7.7692	7.864	7.6576	7.6353	7.953	7.8476	8.0167	7.1974	7.5726	8.6446	7.4445	7.9827	7.6751	7.4892	8.015	7.2134	8.1708	7.8128	7.4124	7.9128	7.8109	7.1584	8.3193	8.1006	7.4315	7.3864	7.2822	7.3313	7.6607	6.8766	7.9999
CHURC1	9.5722	8.2871	8.3038	8.0628	9.552	7.9066	9.1862	9.5067	7.9701	7.9064	8.1321	9.3941	9.854	9.4062	8.8932	7.7502	9.6381	8.1547	8.3099	7.6743	7.9826	8.0895	8.2919	7.6043	9.6173	10.1042	9.6143	8.1862	8.0089	8.0069	8.0963	8.3733	9.3718	7.9197	7.8128	7.8266	10.0286	9.2712	8.0892	8.5104	7.8634	7.8842	9.8693	9.9431	9.3725	8.4317	8.2383	9.3417	8.58
CIB1	11.2404	11.0749	10.873	11.6859	11.174	11.3146	11.251	10.2833	10.5711	10.9312	11.3771	10.9663	10.752	10.8555	10.7139	11.4007	11.4313	11.1239	11.2739	11.5008	11.6518	10.7976	11.0308	10.9093	11.1873	10.9952	11.3405	10.5682	11.31	11.1125	11.1393	11.438	11.7425	10.6331	10.6469	11.1829	11.0967	10.7141	10.9084	10.8295	11.2118	11.3366	11.4425	11.1513	10.7309	11.1173	11.1106	10.5474	10.8611
CIB2	6.8609	7.0331	6.8011	6.7353	6.6987	7.2584	7.1179	7.0373	7.5905	6.9104	7.2641	6.6672	7.1572	7.0867	6.8908	7.0604	7.8048	7.0873	7.4642	7.904	6.8027	6.8911	7.6236	7.086	6.5922	7.0106	7.079	7.1881	7.3082	7.1763	7.4434	6.9154	7.1703	7.9071	6.8656	7.3545	6.807	6.7752	6.8054	7.4808	7.5851	7.5066	6.9211	7.5128	6.8237	7.6384	6.7187	7.1928	7.2052
CIRBP	10.0915	10.4884	10.0492	9.9294	10.0491	10.039	10.4887	9.7705	9.6192	9.9612	11.0553	10.4505	10.2154	10.0646	10.132	10.4635	9.6866	10.9233	10.0045	9.9909	10.0719	10.4006	10.6066	9.8814	10.0222	10.3432	10.0069	10.5536	10.5621	9.8566	9.2855	9.6807	9.5453	10.397	9.8792	10.0702	10.6719	9.769	10.1624	10.2184	9.903	9.3375	10.8094	10.4566	9.9587	10.3712	10.2429	9.7538	9.6747
CIRH1A	9.2355	8.7557	9.9292	9.2581	9.1583	9.4087	9.7778	9.4151	9.648	9.7666	9.3277	9.1447	9.7997	9.7893	9.6984	9.2446	9.8312	9.0188	9.129	10.0623	9.7609	9.4544	8.9222	9.7206	9.7597	9.4737	9.8797	8.8297	9.0976	10.1136	10.1185	9.9368	9.663	9.1159	9.6859	9.4025	8.9108	9.1876	10.0515	9.2711	9.5426	10.1531	9.3601	9.4967	9.2079	9.2681	9.6971	9.1082	10.2401
CISD1	10.671	10.87565	10.1676	10.21325	9.7185	9.9316	9.7535	9.55305	10.0279	9.96875	9.8386	9.75175	10.2376	10.5116	9.98375	9.75105	9.8153	10.10815	10.97325	9.64785	9.95765	9.85255	10.26585	10.4033	9.67445	9.8954	10.06755	10.03385	9.83965	9.6592	9.9962	9.5717	10.88515	9.5661	10.2373	10.6834	9.7795	10.07695	10.15875	9.33135	10.2936	9.9449	9.7665	9.83545	9.7962	9.8742	9.8743	9.90095	9.86325
CITED2	7.8132	8.2889	7.2685	8.2854	8.3726	8.8453	7.9259	7.8487	8.5218	9.1467	8.783	8.7615	7.8324	7.8595	7.9579	7.7646	7.9919	8.9196	8.4894	8.7016	8.0078	8.6312	8.7266	8.0844	7.7173	8.3602	8.5297	8.1666	8.9531	7.4913	7.458	8.037	7.9703	9.6279	7.3365	8.1747	9.2588	8.4834	8.5633	7.6915	8.4536	7.4269	9.2516	8.1268	8.326	8.3799	8.0545	8.2406	8.0287
CITED4	8.0461	8.1919	7.4745	8.6191	7.4589	8.6744	7.9552	8.5606	9.031	7.7416	8.3268	8.2817	9.3624	8.0896	8.7687	8.9097	9.4855	7.5724	8.5884	7.5035	7.9072	7.8802	7.9514	7.4964	8.6007	8.3676	8.7128	8.6512	9.3889	7.9269	9.5714	7.8061	8.2622	9.5599	8.5007	7.9343	8.5213	9.0715	8.8851	8.4435	9.3558	7.3731	7.6236	8.3278	8.5278	8.8225	8.3738	8.527	8.6053
CKAP2	8.09345	8.2115	7.4316	7.78645	8.6358	8.06885	7.62435	8.1349	8.4842	8.4517	7.7867	7.71275	8.34965	7.698	8.5661	7.8988	8.45005	7.46145	8.65695	7.76335	7.68755	7.64705	8.218	8.3248	8.3102	7.65385	8.2925	8.4348	7.40975	8.2044	7.7221	8.20505	8.0103	7.41105	8.63365	7.7388	7.6565	8.389	7.9538	8.14555	7.82655	8.83955	7.43365	7.83785	7.82395	8.05345	8.56285	8.18975	8.7606
CKAP2L	8.036	8.5418	7.4274	8.0622	8.1032	7.6796	7.9931	8.3321	7.9494	7.5819	6.9992	7.433	7.6964	7.6949	8.1953	7.7758	8.5481	6.8404	8.1545	8.0669	7.9848	7.9237	7.814	8.1731	7.9667	7.5329	8.0622	8.453	7.1778	8.1493	8.2091	7.575	7.8052	7.1368	8.4902	7.4591	7.3	8.6532	7.818	7.4217	7.8562	8.5624	7.4992	7.8703	7.8367	7.5904	8.1606	7.6267	8.4277
CKAP4	8.9714	9.5993	10.5082	10.2109	9.8197	10.2164	9.8068	9.9389	10.3528	10.6602	10.0026	9.8658	10.144	10.4696	9.864	9.7608	10.4888	10.4134	9.336	9.8032	10.0319	10.026	9.5036	10.697	9.9871	10.3183	10.1718	10.4601	10.3308	9.2456	10.1493	10.0059	9.58	10.4823	9.3012	10.5517	9.8602	10.1666	10.1035	10.3147	10.0214	9.1427	9.3048	9.791	10.2304	10.4883	9.7559	10.5945	9.9888
CKB	7.6303	8.5349	8.0456	8.5697	7.9771	8.6268	8.0292	9.8207	9.7379	8.7539	7.7057	8.3298	8.3012	8.9787	7.9309	8.7924	9.5173	7.5597	7.6027	9.8034	8.7268	8.7295	7.978	8.8646	9.9923	7.7221	9.3048	8.636	8.3792	8.63	9.0811	8.4547	8.4649	7.7187	7.2774	8.5782	8.0194	8.4188	9.8451	7.1968	7.5306	9.172	8.1798	7.9522	8.7424	8.1644	8.4543	8.9675	8.5063
CKLF	9.88815	8.73065	8.8095	9.056	9.43315	8.9566	9.53085	9.48125	8.16075	8.9954	8.9885	8.66555	9.31225	9.74885	8.94465	8.4182	8.66475	8.6129	9.2157	8.87615	9.6405	8.7788	9.2522	9.4313	9.1699	9.141	9.2703	8.98735	8.2538	9.81985	8.7771	9.797	9.28725	8.4079	9.18115	9.3248	9.0027	8.88195	9.37025	8.3265	8.9456	9.89905	9.3794	9.31715	8.5141	8.8094	9.25465	8.34995	9.31845
CKM	6.9426	6.0081	7.2415	6.1136	6.2338	6.5524	6.2984	6.1499	6.1956	9.5361	8.7663	7.3261	6.3346	6.5617	6.5811	9.9493	8.347	6.3112	6.1123	6.1774	6.834	6.57	6.483	6.3403	6.4286	8.7773	6.4728	6.4146	10.1124	6.3464	6.6956	6.4065	6.3223	6.4262	6.4502	8.1568	8.8064	6.0444	8.0925	6.3834	6.3287	6.2114	6.6054	10.0528	6.1321	7.2524	6.5137	6.696	6.494
CKMT1A	8.7932	7.8785	8.8687	10.1394	9.4782	9.8543	9.4443	9.9987	9.7531	7.8403	9.6501	9.7915	8.9839	7.6663	9.3126	10.1351	9.9657	9.4441	8.651	9.1925	8.8078	9.1265	9.1599	9.5781	8.5261	8.9789	9.9687	7.4523	9.7509	10.3195	9.8407	10.2984	9.9284	9.688	9.9882	8.6868	9.537	8.7171	9.3102	9.7038	9.8867	9.9605	8.6036	9.3657	9.9359	9.4789	9.7226	10.3498	9.7273
CKMT1B	8.1157	7.5202	8.2418	9.4045	8.759	9.1943	8.8502	9.365	9.0619	7.4417	9.1835	9.0261	8.4719	7.2387	8.5205	9.2347	9.2099	8.9153	8.0699	8.8827	8.3138	8.244	8.3811	8.7436	7.8587	8.2051	9.1621	7.1747	9.2788	9.5291	9.139	9.4521	9.5745	9.0818	9.2388	8.2939	9.0033	8.0696	8.8393	8.4781	9.0305	9.5508	7.8528	8.6965	9.2502	8.8255	8.9233	9.6433	9.0883
CKMT2	6.3649	6.3257	7.5561	6.4245	6.4923	6.3866	6.3423	6.3413	6.415	6.9746	6.8826	6.7051	6.2836	6.4882	6.4232	7.3839	6.3365	7.3139	6.369	6.3163	6.5458	6.5398	6.3938	6.3573	6.4612	7.0185	6.3836	6.4635	7.8287	6.4617	6.4101	6.3508	6.6051	6.3939	6.4267	6.6537	7.0694	6.4373	6.5038	6.4377	6.4904	6.4467	6.7393	7.2222	6.3911	6.6709	6.4011	6.4603	6.4849
CKS1B	9.50655	9.90085	8.77005	9.21655	9.3877	9.32155	9.7248	9.62985	10.06865	9.3421	8.3792	8.61655	9.2512	9.6039	9.58075	9.33055	10.227	8.3677	9.7916	9.23955	9.9328	9.3724	9.35685	10.12745	9.7812	8.8169	9.4496	9.46555	8.4213	10.0048	9.7191	9.5191	9.65035	8.35125	9.94925	9.33175	8.7042	9.7275	9.3043	8.9789	9.7152	10.35095	8.4705	9.6198	8.78265	9.02195	9.54235	8.4029	9.86785
CKS2	9.44555	9.30205	8.94195	9.5525	9.34445	8.73285	9.4652	10.1108	9.6373	8.98505	8.1025	8.69955	9.00345	9.35095	9.6656	8.60225	9.20935	7.9258	9.71105	8.98295	9.27485	8.95465	9.18075	9.36515	9.64735	8.77995	9.61485	9.3882	8.26595	9.1822	9.27065	9.36725	9.28365	8.3403	9.87455	9.2142	8.58855	9.87445	9.5662	8.62145	8.87925	9.63645	8.5895	9.68855	8.7451	9.1764	9.4327	8.7278	9.50435
CLCA2	9.4067	7.2823	10.1857	11.218	11.1612	10.9592	10.889	10.58	10.2472	11.771	11.3253	11.0026	11.9328	10.3144	10.6163	11.1413	11.1316	7.7505	8.742	11.1522	10.3968	11.3623	7.8719	10.6937	10.4151	10.3308	11.2654	8.0497	11.0777	10.0701	11.0508	11.3087	10.4708	11.5434	11.2509	9.1399	10.4379	8.0688	11.1348	11.3821	11.6359	11.5737	9.9585	10.2712	11.0744	11.5632	10.3537	11.8563	11.3425
CLCA4	8.4123	7.3735	9.7086	10.4282	12.2526	11.2081	10.0041	10.4795	6.87	6.927	7.9649	12.0411	8.7107	8.6307	7.9204	9.9759	6.9745	7.8136	7.9317	9.5477	10.9609	10.2118	6.97	9.6774	10.0954	8.3178	10.1801	7.1141	11.3691	10.9308	7.453	11.2588	9.5398	11.3961	6.9623	8.3607	11.8096	8.7223	10.7685	7.4633	9.4338	7.2864	10.1111	8.4584	10.366	9.9615	10.2047	8.7877	8.7683
CLCF1	6.8631	6.6812	6.9575	7.2096	7.0083	6.919	6.8045	6.9547	7.1655	7.2769	7.1816	7.4551	6.6942	7.3347	7.1368	7.6347	6.8653	6.6799	6.4933	7.0962	6.7473	7.4842	6.6274	7.0373	7.1306	7.5906	7.3975	6.6698	6.7417	6.5805	7.4519	6.6572	6.8835	7.2296	6.8636	7.254	7.1807	6.4012	7.0706	7.7577	7.0108	7.2768	7.1966	7.2514	6.6356	6.9682	6.7396	7.4686	7.7206
CLCN7	10.1472	10.3027	10.8148	10.0879	9.7234	10.1788	10.3015	9.778	10.6016	10.4741	10.0378	9.6501	10.6015	10.4865	9.9163	10.5039	10.5107	9.6153	10.102	10.377	10.0363	10.0273	10.0982	9.7367	10.1658	10.3416	9.6002	10.6318	9.9056	10.3272	10.6666	10.0516	10.4933	10.156	10.1844	10.5407	10.1989	9.5203	10.0484	9.9973	10.699	9.8605	10.2153	9.9868	10.2001	9.9308	9.9115	9.7433	9.831
CLDN1	10.2927	10.6549	9.4006	12.0538	11.7673	12.0456	10.3819	10.9978	10.7103	8.9675	10.0348	10.0438	9.8765	9.1011	8.7918	10.9911	11.2341	9.9685	11.8609	9.8384	11.2729	9.917	10.5559	11.2439	11.9721	9.3416	10.3123	9.4504	8.3816	10.5031	8.9576	11.3979	11.4725	10.2044	11.489	11.588	10.4418	11.8029	11.6535	10.1764	11.1728	9.3524	9.3776	10.8459	9.4622	10.8649	11.8159	9.3775	11.0684
CLDN10	7.8415	8.1908	6.40905	6.8947	7.2225	8.2623	7.11465	7.59955	6.9015	6.29875	9.82865	8.31335	6.87145	7.88065	6.24305	6.6826	6.30485	9.2879	7.9567	7.50145	7.85115	7.3939	8.9805	8.88585	6.7256	7.3622	6.75575	8.6434	8.2921	6.7204	7.0962	7.1524	8.11465	6.18655	6.1261	6.8342	8.57535	8.7832	6.26295	6.0921	6.8612	6.85985	8.04525	7.5248	7.69285	7.55235	8.71585	6.16965	7.642
CLDN11	7.0064	6.7478	8.5641	6.5591	6.9555	7.0514	6.9279	6.8887	7.2439	7.0042	7.6849	7.4109	6.7643	7.1313	6.7592	7.0286	6.5136	8.022	6.6583	6.6613	6.7534	7.4163	6.6172	6.6844	6.5855	7.3839	7.005	6.4862	6.8233	6.4153	6.3818	6.9796	7.7956	7.3719	6.8681	7.5134	7.7138	6.391	7.1186	6.8089	6.6962	6.4984	7.6693	7.7565	7.0808	7.6185	7.0371	6.7103	6.7218
CLDN12	7.7939	8.2673	8.6212	9.0582	8.7485	8.1813	8.632	8.3096	7.7977	8.1039	8.6685	8.5376	8.3804	7.4907	8.3722	8.6295	8.216	9.2009	8.2014	8.4146	8.7503	8.8372	7.612	8.7708	8.6981	8.503	8.4796	7.8218	8.0807	8.3745	8.4816	8.695	8.1743	8.2424	8.8174	7.8232	8.1208	8.4508	8.2709	8.6406	8.9053	8.5012	8.0041	7.7113	8.8701	8.4478	8.2697	9.0658	8.4037
CLDN17	6.3258	6.3349	6.7827	6.4873	6.5421	7.3338	6.1668	7.6954	6.6787	6.2603	6.3587	7.5341	6.4306	6.369	7.2433	6.4637	6.5392	6.3421	6.2722	6.7281	6.4513	7.1136	6.3832	6.5277	6.489	6.3702	6.6219	6.3236	7.5019	6.4803	6.3494	6.3883	6.3603	8.1576	6.388	6.3891	7.044	6.289	6.54	6.516	6.3366	6.3908	6.3243	7.1756	7.9483	7.171	6.3106	7.8885	6.7801
CLDN22	6.6115	6.7012	6.5741	6.6933	6.5815	6.7129	6.945	6.6543	6.7337	6.5994	8.4372	7.5303	6.7985	6.7114	6.6178	6.7852	6.8319	8.1036	6.4317	6.8157	7.1468	6.6099	6.4499	6.4911	6.491	6.694	6.7422	6.4141	7.6232	6.5023	7.1468	7.4992	6.5885	6.4749	7.5747	6.4531	7.2417	6.49	6.6611	6.4879	6.5306	7.9281	6.4713	6.5993	6.5753	7.1621	7.3652	6.5818	7.8617
CLDN23	6.8729	7.4315	7.0909	7.4616	8.7014	8.1576	7.8105	8.3082	7.2578	6.8966	7.4861	8.047	7.4613	7.0408	7.158	8.3034	7.5468	7.6331	7.0146	6.7756	8.2725	7.0705	7.2062	8.5026	7.2012	7.5755	7.6443	7.3798	8.062	7.7766	7.4119	8.1404	7.5436	7.3389	6.5199	8.1395	7.5659	7.2026	7.2858	6.8717	7.5372	7.1913	7.1921	7.719	8.2518	7.4982	7.5379	7.8771	7.4085
CLDN3	6.8137	8.7468	6.9529	6.4668	6.4368	7.0952	6.4673	7.1467	6.3704	6.2393	7.3291	7.7743	6.2823	6.4385	6.293	6.7996	6.2503	8.0833	6.5822	6.3742	6.9179	6.3261	8.1624	6.758	6.6929	6.6588	6.1788	7.1054	7.1594	6.7058	6.3937	6.2819	7.5824	6.2418	6.2	6.9082	6.8637	8.7008	6.4283	6.3789	6.3976	6.3587	6.6114	7.305	6.4171	6.6466	6.5121	6.5685	6.7449
CLDN5	8.7605	7.4678	7.1236	6.9038	6.9027	7.5369	7.0563	6.5233	7.0528	7.6979	7.6466	7.3112	6.8369	7.4666	7.1518	7.6277	6.9606	6.9936	8.7444	7.2084	6.8415	7.4368	6.9151	6.8912	6.7659	8.21	6.9481	6.6111	6.6294	6.5573	6.9929	6.7563	7.3625	8.0607	7.9916	7.3753	7.6168	6.2898	8.2075	6.5912	6.9781	7.4461	7.4882	7.6618	8.1821	7.5811	7.0481	6.881	7.1737
CLDN7	7.8798	9.1171	8.4561	9.5925	9.6625	9.1358	9.4594	9.2837	8.2047	7.0306	8.0453	9.4733	7.2462	8.8439	7.6512	9.3639	8.2456	8.8638	8.3817	8.712	9.8462	8.3158	8.6365	9.7986	9.2191	8.2755	8.932	6.8048	9.7586	9.7842	9.2069	9.6965	9.2329	9.4985	8.5933	8.5622	9.3494	9.5345	9.5857	8.6597	9.7435	7.9201	8.5523	8.3744	8.4966	7.7604	8.8189	7.5361	8.4183
CLDN8	6.4491	6.44015	6.8245	6.579	6.7538	7.74675	6.5758	6.5433	6.76335	6.5661	8.69475	7.8475	6.6237	6.54175	6.571	8.72925	6.5121	8.40245	6.53225	6.89295	6.62585	8.65505	6.4422	6.76425	6.47335	6.99305	6.773	6.382	8.36575	6.98035	6.40225	7.4826	6.59905	6.5456	6.44885	6.67595	6.9529	6.3828	7.3555	8.06945	6.6355	6.33825	6.8654	8.5201	7.14705	7.18155	7.5942	6.526	7.6547
CLDND1	9.5794	9.61275	9.40885	10.19405	10.61545	10.2211	9.5517	10.8231	9.7065	9.6163	9.42645	10.2479	9.4835	9.60835	9.42805	9.7728	9.51965	9.2047	9.8036	9.8715	10.37955	9.8355	9.74305	10.0881	10.4559	9.16965	9.48025	9.63725	9.45275	10.51085	8.7746	10.91305	9.8741	9.632	10.2298	9.4665	9.81545	9.63185	9.79055	10.27675	9.2965	10.67135	9.94545	9.825	9.7752	9.7061	9.2296	9.87595	10.0175
CLEC14A	7.8157	6.8481	7.2983	7.0616	6.9093	7.3334	7.6115	6.9996	7.2779	7.7966	7.6887	7.6956	7.1584	7.465	7.0784	7.5663	6.6346	7.6403	7.1054	7.0851	7.0162	7.5585	7.2507	7.0858	7.0436	8.2292	7.349	6.9455	6.9436	6.5059	6.8335	6.8627	7.049	7.8605	7.2757	7.6767	7.4605	6.7816	7.5259	6.8474	7.3794	6.9892	7.3073	7.8721	8.1952	7.7199	7.4867	7.8083	7.4661
CLEC16A	8.5893	8.8597	8.5356	8.5779	8.5355	9.4481	8.5542	8.2187	8.8092	8.6966	8.3679	8.7335	8.6828	8.4571	8.0676	8.2873	8.9889	8.2552	8.6107	8.562	8.7984	8.5543	9.2202	8.5555	8.434	8.3895	8.4599	9.1739	8.5591	7.9284	8.6731	8.2694	8.3092	8.8704	7.8638	8.7415	8.5679	9.1535	8.5878	8.2409	8.7946	8.1467	8.7356	8.5251	8.4388	8.2571	8.3333	8.7343	8.4849
CLEC1A	7.9565	7.1782	6.7051	6.7317	6.5795	6.6296	6.8926	6.6325	6.6306	6.9983	6.7887	7.1297	6.9156	7.0742	6.7646	6.7072	6.3803	6.571	7.5371	6.4316	6.4939	6.8595	7.4946	7.2532	6.5168	7.3245	6.7487	6.4664	6.4009	6.7452	6.4746	6.8004	7.4078	6.7005	6.5811	7.5804	7.1626	6.7432	7.0004	6.5161	6.8269	6.477	7.0032	6.8198	6.8	6.8672	7.4493	7.0024	6.7541
CLEC2B	7.1269	7.1199	6.8636	7.6822	8.3222	7.1069	7.4322	6.7426	6.7614	7.3006	7.0664	7.1075	7.2038	6.9458	7.4272	6.8999	6.7494	7.1495	7.2032	6.7335	8.0411	7.2025	7.0001	7.4757	7.7631	7.2553	7.1406	6.7813	6.8126	8.384	6.841	8.1813	7.5666	6.984	6.5593	6.9387	7.6237	7.5097	6.9436	6.5385	7.6861	7.6189	7.6658	6.9705	6.8833	6.7731	8.078	6.7621	7.3553
CLEC4A	7.6415	6.7595	6.57715	6.8108	6.75865	7.04235	7.22305	6.48525	6.71515	7.1269	6.8499	6.71225	6.92385	7.28925	7.02575	6.82065	7.25245	6.87395	7.34945	6.5955	6.52185	6.88405	7.5395	6.68965	6.86155	8.0287	6.87945	7.01015	6.59195	6.9655	6.75095	6.7272	6.96885	6.64585	6.5393	7.0586	6.90505	6.7737	6.68605	6.6778	7.81375	6.9875	6.9115	6.9337	6.55515	7.00565	6.8141	6.6494	6.57305
CLIC3	8.4477	7.0848	7.9959	7.3476	8.9797	10.1067	8.8927	8.583	8.8284	7.0309	7.4524	10.2285	8.2637	8.487	8.4284	8.0904	10.12	6.9927	7.5861	8.4266	8.5324	8.2067	7.1785	9.194	8.0198	8.1589	8.9213	6.8097	10.5466	8.8913	8.688	7.9772	9.0961	10.5686	7.7952	7.1241	9.5106	7.5887	8.7717	8.8324	8.883	7.4987	8.6266	8.0569	10.402	8.9545	7.7113	10.4384	7.9984
CLIC4	7.8414	8.049733	8.401467	8.054167	8.274	7.840833	8.178633	9.094767	8.2914	8.6884	8.3737	8.117033	8.906633	7.933533	8.3119	7.8262	8.386833	8.181867	8.0801	8.412133	8.444	8.3701	7.9918	8.0566	8.307767	8.742167	8.412133	8.362767	7.444433	7.6571	8.2453	8.259667	7.808867	7.952933	8.202633	8.4548	7.961233	8.169267	8.1691	8.253367	7.915533	8.536967	7.8263	8.116733	8.217767	8.460467	8.0336	8.334133	8.791433
CLIC6	7.59	7.8855	8.9685	6.5705	7.8523	9.2394	6.8124	8.8351	7.4005	7.2724	8.4735	9.0745	7.0722	7.3235	6.98	7.9569	6.6209	8.9948	7.2544	7.1981	8.2922	8.499	7.6771	8.831	8.3153	8.119	7.4351	6.4822	8.7812	8.1757	6.6393	7.2071	7.5968	6.7657	6.5629	8.6615	8.5906	7.9205	7.5389	6.5169	6.6317	7.1626	7.7392	8.3278	7.8631	8.4645	7.8305	6.7409	7.6023
CLINT1	9.0581	9.7059	9.1651	10.5535	10.2749	9.761	9.481	10.2995	9.382	9.2418	9.5154	10.4778	9.6444	8.8514	9.3291	9.3355	9.1587	9.8926	9.937	9.3202	9.5527	9.6127	9.7311	10.229	9.8525	9.2189	9.8527	9.2249	10.072	9.3319	8.6135	9.8258	9.234	10.0862	8.7477	9.366	10.0455	10.4672	9.7755	9.2861	9.7596	9.2016	9.6202	9.4292	9.5844	9.6011	9.8323	10.2634	9.8475
CLIP2	7.7387	7.9299	7.3677	6.942	7.0155	7.1912	6.9215	7.0404	7.8535	7.4927	7.2457	7.0769	7.3058	7.7122	7.4589	7.4341	7.2395	6.8346	8.017	7.4545	7.1595	7.2119	7.3626	7.2207	7.0804	7.9193	6.806	7.8425	7.0137	7.3193	7.2969	7.2938	7.555	7.3045	7.8249	8.0059	7.159	7.7209	7.1754	6.9774	7.159	7.1402	7.2287	7.1648	7.2948	7.4754	7.2394	7.0509	7.1779
CLIP3	8.4187	9.1336	8.4643	7.1286	7.5377	8.0122	7.7779	6.9912	7.5823	8.7779	8.1184	7.7554	7.7999	8.6356	7.2638	7.9158	7.4163	8.2802	9.6785	7.8608	7.7787	7.5661	8.3413	7.8088	8.0676	8.8537	7.3279	9.2872	7.4522	6.8867	7.6035	7.3346	8.4397	7.9424	7.0499	9.5363	8.5145	7.3169	7.4599	7.7406	7.81	7.4427	8.5828	8.2172	8.1986	7.8964	7.4079	7.1254	7.2754
CLIP4	7.4419	7.1928	7.4454	7.9913	8.1821	8.1302	7.4482	8.7755	8.2506	7.9754	7.4943	8.6921	8.3852	7.2531	8.1497	8.0602	7.4026	7.4286	7.2878	7.8309	7.5419	8.187	7.5913	7.6227	7.649	7.5419	8.4293	7.0071	8.0453	7.2236	7.1139	7.8893	7.3367	8.2482	8.6872	7.5038	8.0145	6.9974	7.756	8.8182	8.0845	7.9023	7.7828	7.9633	8.7941	8.1581	8.1048	8.7402	8.2176
CLNS1A	9.5266	9.3283	9.9638	9.2358	11.2273	9.5811	9.8802	9.2505	9.7192	9.6813	9.7309	9.7167	10.2611	9.5478	10.1738	9.5821	10.2432	9.5123	9.2948	8.9033	10.0203	10.2099	9.6477	9.6975	9.8624	9.3951	10.1981	9.6805	9.2574	9.7506	9.1579	11.0089	9.3474	9.3856	10.527	9.2967	9.6153	9.5075	9.9395	9.7411	9.3895	10.1606	9.9105	9.4081	10.1823	9.924	9.7003	9.639	9.2673
CLPTM1L	9.2231	8.822	9.4948	9.7501	8.7972	9.0342	8.6975	8.6614	8.4912	9.6639	9.7767	8.6691	9.4881	9.3224	8.9774	9.1208	9.995	9.8548	8.7656	8.7057	8.4458	9.4773	9.09	8.9743	8.7931	8.8504	8.8774	10.3793	8.7402	8.7552	10.0634	8.8984	8.718	8.9027	9.9973	8.8072	8.6286	9.0219	9.4828	9.11	10.6115	8.951	9.3199	8.9924	9.3297	8.9417	8.9578	8.5406	8.9917
CLTA	9.26475	9.2531	8.72615	9.81995	8.9958	9.44145	9.1976	9.75745	9.00045	8.74325	9.1056	9.2458	8.86085	9.7713	10.0159	9.19765	8.85395	9.11605	9.42715	8.87055	9.0856	8.6758	9.08415	9.83145	9.9277	9.29835	9.4459	8.9014	9.3986	9.34185	9.17665	8.97685	9.3127	9.3752	9.55705	9.14245	9.1269	9.56145	9.477	9.9576	9.0831	9.35355	8.82025	8.96915	9.238	8.78865	8.9029	9.8194	9.47385
CLTB	10.5457	10.4272	10.2667	10.4319	10.5461	11.1961	10.9949	11.0131	11.0846	11.6332	10.3998	11.1425	10.9458	11.3146	11.0564	10.7961	11.4748	9.7015	10.6028	11.1814	10.4326	10.6978	10.5328	11.2341	10.5284	10.4636	11.2111	9.9784	11.4939	11.8172	10.5507	10.6667	11.0878	11.9048	10.1955	10.5737	10.6121	10.012	10.7039	11.4007	11.5556	11.8702	10.4012	10.4208	11.3287	10.8936	10.661	11.3985	11.5601
CLYBL	7.86635	8.32595	7.19295	7.2024	7.5238	7.78635	7.2077	6.8549	7.4836	7.09515	7.8224	7.73645	7.21425	7.5306	7.13775	7.02415	6.95335	7.81185	8.43485	7.14265	7.83375	7.2571	7.8433	7.5376	7.262	7.08055	7.0569	7.11745	8.0908	7.77365	6.6498	7.3116	8.19165	7.2875	7.38495	6.8998	7.78395	7.8382	7.3262	7.85585	6.97645	8.2035	7.6858	7.49225	7.70815	7.189	7.7754	6.68765	6.87145
CMAS	8.7013	9.0184	8.72715	9.3218	9.27615	9.15925	8.9911	9.0054	10.07625	8.596	9.02595	9.70905	8.82875	8.7588	9.0393	9.41915	8.63965	9.0706	8.97915	8.47315	8.7403	9.65335	9.1204	9.2713	8.96325	8.61805	9.3878	8.62885	9.64595	8.32975	9.0356	9.04215	8.6452	9.47475	8.82315	8.7046	9.1392	8.9399	8.99095	9.82695	8.81025	9.38765	8.75605	9.04615	9.46865	9.10615	9.1582	10.00305	9.04675
CMBL	7.4152	7.732	7.5856	8.0527	7.3468	7.327	7.306	7.114	7.6463	8.3018	8.8084	7.4273	8.2872	7.7473	7.0856	8.2345	7.9734	8.4473	7.8771	6.8854	7.5562	8.4926	8.1769	7.5127	7.8	7.5934	7.2833	6.9867	7.3584	7.3364	7.9225	7.6304	8.1291	6.7465	7.4584	7.795	7.3381	7.9637	8.3616	7.1014	7.0214	7.2904	7.0716	7.1992	8.3276	8.1179	7.5585	7.5274	7.8565
CMPK1	9.37715	9.6242	9.13575	9.76475	9.87485	9.45825	9.66675	9.96225	8.65955	9.3041	9.76245	9.7201	9.63975	9.12665	9.19035	9.5016	8.95025	10.21885	9.6527	9.03235	9.7408	9.50485	9.27085	9.90725	9.48175	9.3043	9.44135	9.1574	9.53585	9.0535	8.79705	9.71325	9.20355	9.5679	9.78225	9.4471	9.77555	9.51375	9.2512	8.9084	9.5536	9.17695	9.61165	9.2929	9.9117	9.74905	9.03705	9.9541	9.6072
CMTM6	8.9436	8.8114	8.9899	9.1971	8.6699	8.8256	8.7806	8.9065	8.2672	8.1855	8.5135	9.4483	8.5048	8.5199	8.7539	8.7127	8.5881	8.726	8.7865	8.4111	8.5626	8.6598	8.4728	8.8628	8.715	9.1608	9.1989	8.4192	8.8152	8.5163	8.3262	8.7399	8.2826	8.9011	9.2208	8.707	9.0538	8.9368	8.9803	8.7959	9.0483	8.2193	8.9645	8.5903	8.3806	8.675	8.6705	9.3886	8.6229
CMTM7	8.095567	7.356033	8.3271	6.9707	7.419033	7.595267	7.6584	7.224	7.1455	7.587033	7.740367	7.5126	7.036767	8.234633	8.313767	7.362167	6.9612	7.9046	7.3631	7.5936	7.1897	7.296767	7.809933	7.044333	7.945867	8.169033	8.035133	7.688933	7.339333	7.3121	6.7833	7.041467	7.576267	7.456	6.6472	7.821233	8.062533	7.2174	7.740967	6.899833	7.480233	7.400933	8.508233	8.057767	7.203533	7.375567	7.126033	7.012867	7.051767
CMTM8	7.898	7.0952	7.9654	7.1967	7.6437	7.6881	7.1103	8.2049	7.9252	7.6897	8.7975	8.1702	7.3414	7.675	7.3448	7.633	7.1209	8.7976	7.2034	7.3244	7.3062	8.071	7.1843	8.4834	7.6723	7.9938	7.9179	7.1501	8.3778	7.8004	7.4069	7.6268	7.6716	7.2987	6.8916	7.6268	8.398	7.1859	7.6073	7.2974	7.5507	7.3055	8.4899	7.7248	7.9329	7.9125	7.4542	8.45	7.8106
CMYA5	6.8421	6.5802	6.3132	7.6863	6.9796	6.5618	6.2494	7.0585	6.6515	8.4269	7.089	7.3166	6.6368	6.4969	6.4465	8.4883	6.6739	7.4313	6.4958	6.3958	6.9066	6.5195	6.3318	7.4241	6.9814	7.8086	6.505	6.7526	8.1729	6.4197	6.4415	6.6168	6.962	6.4317	6.4669	7.3258	7.4694	6.9898	6.1772	6.6731	6.4647	7.2127	6.6531	7.1884	6.8727	7.1893	6.5567	6.5753	6.6412
CNDP2	10.7834	11.5318	11.0908	11.2456	11.1413	11.3411	11.5148	10.2561	10.3418	10.7565	10.9472	10.7957	11.9998	11.1311	11.5509	10.5707	10.8102	10.777	11.2178	11.3587	11.1791	10.538	11.0334	10.7393	11.3006	10.8737	11.1378	11.3217	11.1849	10.9612	10.5696	11.3634	11.2814	11.6567	9.9883	11.591	11.0068	10.8692	10.6371	11.9222	11.3719	10.8763	10.9848	10.5812	10.3727	11.2466	10.3131	11.5322	11.4741
CNFN	10.5341	8.3182	11.2688	9.9698	11.4407	13.0592	9.795	12.0818	11.2363	8.0992	10.0188	12.7434	10.6645	10.2634	11.7161	10.8661	11.0052	7.8025	10.0531	12.8838	11.7541	11.6322	8.9546	11.8364	9.7982	10.3975	12.2786	8.2665	13.1475	12.0112	10.5269	10.8986	11.967	13.1065	8.7014	8.8469	12.1423	9.3985	11.6763	12.5196	11.1463	9.9459	10.655	11.9736	12.7939	12.1522	9.9196	12.7631	11.5551
CNGB1	6.87635	6.8351	6.9673	6.6142	6.7425	6.76185	6.96465	6.5615	7.1362	8.18245	6.91495	6.71545	8.74615	6.9088	6.7578	6.79245	6.9953	6.7937	6.8488	7.6113	6.7902	7.05575	6.81405	6.74355	6.83695	7.05045	6.8215	6.9209	6.9944	6.85815	7.0658	6.9556	7.00345	7.4755	6.6913	6.74995	6.68665	6.55925	6.72565	6.81335	7.1939	7.39125	6.77975	6.9165	6.5976	7.9942	7.2954	6.43445	7.6457
CNIH	8.733533	8.136333	9.133	8.972633	8.810533	8.498767	9.050733	8.965267	8.8794	8.6041	9.564267	8.9019	9.249833	8.7258	9.622667	8.524	9.1827	8.683367	8.930933	8.384433	8.458967	9.707233	8.9821	8.815933	8.939567	8.788333	9.219367	8.5662	8.4302	8.282533	9.304467	8.698133	8.368233	8.314267	9.421367	8.5809	8.503067	8.5619	9.5457	9.166867	8.7369	9.1033	8.510167	8.882633	9.195333	9.281567	8.903667	9.533733	9.489333
CNIH4	10.0697	9.231	9.8054	9.9579	9.8773	10.0846	10.0035	10.7885	10.4859	9.8838	10.2283	9.8593	10.6869	9.7806	10.0409	10.1539	10.1545	9.3407	9.8373	9.9489	10.3706	10.3467	9.7007	10.0329	10.1146	9.9808	10.0824	9.9049	9.7321	10.6961	10.2823	9.8664	10.0868	9.4669	11.2359	9.4992	9.729	9.7632	9.9711	10.1864	10.3102	10.9901	9.4228	10.5048	10.4376	10.0237	10.6445	10.1089	10.014
CNKSR3	7.6862	8.2267	7.9666	8.9715	8.8661	9.0039	8.4381	9.6729	8.2681	8.215	8.1091	9.5726	8.2058	7.7116	8.1125	8.6716	8.201	8.3359	7.9655	9.0665	8.4484	8.6108	7.9633	9.0952	8.1403	7.9614	8.487	8.9988	9.5076	7.3164	8.4209	8.1434	8.2933	8.9389	8.8859	8.2095	8.6916	8.5478	8.4665	9.0385	7.8032	8.7661	7.831	8.4894	9.1603	8.4473	8.4562	8.5868	8.7744
CNN3	10.0453	10.4695	11.2109	9.6104	9.76	9.8208	9.836	10.2498	9.5665	10.983	10.454	10.8859	10.0947	10.1577	9.8355	9.5229	8.749	10.3952	10.8691	9.8572	10.543	9.9131	10.5972	9.6232	10.7144	10.6154	9.9992	10.0824	10.1112	10.1379	8.8259	10.1341	10.9783	9.9112	8.4536	11.2758	10.4377	9.5768	10.3625	9.9485	9.5348	9.0014	10.0203	10.0413	10.5989	10.6703	9.585	9.7865	10.097
CNOT2	8.7331	9.0181	8.726	8.842	9.0469	8.921	8.9061	8.9926	10.1666	9.0959	8.7375	8.7774	8.866	9.1885	8.8964	8.8807	8.9397	8.9376	8.906	10.2091	8.7672	9.275	9.4859	9.2518	9.1987	8.8566	8.9743	9.1806	9.0274	8.9417	8.9591	8.9503	8.5648	8.8638	8.1994	9.0542	8.8658	9.0066	8.89	9.2337	8.9204	10.2376	8.9655	8.9786	8.8994	8.7635	9.0788	8.7931	9.1635
CNTN1	6.4467	6.46445	6.5356	6.38225	6.40415	6.60845	6.52715	7.2819	6.6969	6.85535	6.8962	6.6035	6.49125	7.05465	6.8471	7.58885	6.466	6.46095	6.43165	6.711	6.36705	7.37235	6.36875	6.47875	7.09835	6.5771	6.7069	6.40555	6.45575	6.27365	7.36045	6.86835	6.6371	7.1991	6.37445	6.7014	6.3821	6.32725	6.6652	7.13985	7.77745	6.40215	6.6188	6.71525	6.7273	6.81275	7.21705	8.04105	6.41075
CNTNAP2	8.5352	9.6222	6.6945	7.8881	7.239	8.0484	6.2849	6.3832	8.741	7.0371	7.536	7.2052	7.9811	7.0862	6.9286	7.7444	6.8011	6.8538	10.263	6.825	6.8665	7.4117	9.3478	8.2515	6.8234	7.1223	6.7648	8.4817	6.0949	6.5252	6.5853	7.8159	8.5289	7.602	9.5162	9.2878	7.2598	9.2554	6.4372	8.9768	8.0727	6.8499	7.5698	7.2504	6.9653	7.2458	9.4642	8.7018	7.4543
COBL	6.811	6.6007	7.1827	6.7725	7.4265	8.1167	6.6639	8.1256	7.1214	6.95	8.6841	8.4378	7.1985	7.0151	7.2162	7.0857	7.3995	8.9798	6.8054	7.0329	6.9398	7.1276	6.9366	7.072	6.9049	7.8196	7.2359	6.7139	8.9358	7.3902	7.0192	6.8127	7.5841	8.1809	6.614	6.7178	8.0914	6.4804	7.2342	7.0841	7.3377	7.497	6.975	7.5397	8.1591	7.6721	6.93	6.5422	7.9913
COBLL1	8.8612	9.1704	8.9594	10.7619	10.6597	10.3315	10.4479	10.3629	9.5555	9.3776	9.5854	10.4721	10.3552	9.8611	9.2063	10.3982	9.3884	10.3025	8.3646	9.5124	10.2479	9.9723	9.3175	9.6814	9.3942	9.0732	10.179	8.7098	10.4112	10.6297	9.311	10.7585	9.7881	10.2256	10.8385	9.1725	10.0509	8.7528	10.1777	9.7688	10.1953	9.6223	9.7565	10.0533	10.6368	10.1675	10.376	10.4778	9.4442
COCH	6.60955	6.7024	6.58845	6.8676	6.84035	7.03425	7.10845	8.12425	6.7514	6.43515	6.37	6.69765	6.55795	6.98	6.4449	6.6417	6.41165	6.6977	6.3861	6.4618	7.70165	6.88985	6.4753	7.03325	6.49225	6.45705	6.5133	6.55335	6.3724	7.08105	7.1548	7.0375	7.56975	6.74595	6.5371	6.9181	6.86425	7.6399	6.6075	6.3559	6.27705	7.0285	7.07105	6.7909	6.362	6.4302	6.52425	6.45975	6.504
COL10A1	6.794	6.6329	6.8337	6.3363	6.6168	6.8085	6.5672	6.6731	6.7705	8.6376	6.8195	6.7028	6.7238	7.4185	6.6662	6.5108	6.3648	6.9483	6.5508	7.0407	6.3515	7.1111	6.8016	6.5088	7.8823	7.9286	6.3917	6.6792	6.327	6.2174	6.5077	6.4427	7.1872	6.3073	6.3633	8.3989	6.581	6.3689	6.3089	7.2274	6.6111	6.7463	6.5476	6.5021	6.8375	7.5097	6.5964	6.48	6.6048
COL11A1	6.583367	6.530533	6.5484	6.421	6.4364	6.9358	6.7639	6.713467	7.012867	8.261133	6.7942	6.707467	6.5141	7.436733	6.564967	6.4258	6.511867	6.5999	6.647533	7.006767	6.5313	6.674233	6.7109	6.464067	7.975833	7.6614	6.538967	6.6993	6.439467	6.399433	6.674933	6.4373	6.8152	6.427533	6.409533	7.821433	6.344033	6.400033	6.3554	7.340533	6.8338	6.7502	6.3397	6.434433	7.2983	7.197233	6.549633	6.389867	7.034667
COL12A1	7.3183	6.8145	7.33635	6.8582	6.9634	7.5005	7.117	7.3843	7.55035	8.44265	7.6029	7.33105	7.897	7.2502	7.47305	7.67535	7.1385	6.81425	7.0716	7.5832	6.88265	7.8408	7.2853	6.87915	7.9392	8.2198	7.5393	7.69845	6.79355	6.68225	7.30035	6.92335	6.89005	7.1211	7.27595	8.30795	7.0572	6.69085	7.4738	7.53765	7.48345	7.24355	7.00535	7.28205	7.7791	8.0184	7.60105	7.69655	7.9501
COL15A1	8.7268	6.8869	8.0628	7.0587	7.2494	8.6217	8.1553	7.8218	8.0946	8.806	8.4575	8.5031	8.2474	7.6109	7.8284	8.0787	7.1312	9.0045	7.8943	7.8074	6.9635	9.121	8.2481	7.2002	7.7822	9.4762	8.2934	8.2127	6.8715	6.5082	7.2956	6.8396	7.2327	7.7086	8.1047	8.6102	8.3358	7.0708	8.796	7.2854	8.4695	6.8009	8.1541	8.7261	8.2819	9.1926	8.2318	7.909	8.7698
COL16A1	9.3038	9.9631	8.5552	8.796	8.6409	9.1307	8.7754	8.065	8.8817	10.676	9.2628	8.6076	9.7948	9.5373	9.226	9.3688	10.1164	8.1715	9.6402	8.9992	7.6945	8.2726	9.6204	9.0795	9.744	9.7242	8.4323	10.3523	7.9323	9.2065	9.2117	8.9203	9.5974	8.7734	8.4223	10.5497	8.3427	9.4246	8.4941	9.3989	9.0741	8.5976	8.1263	8.6655	9.6976	9.694	9.3466	8.8745	8.8102
COL17A1	10.28485	10.6196	9.33015	10.6074	8.80415	9.5961	8.77685	8.6736	9.40615	12.62085	10.45275	9.60795	12.0889	10.5293	11.1512	10.68045	10.6271	8.0826	9.316	10.184	9.784	10.7939	9.8801	9.7176	10.677	10.0286	10.7884	9.9271	10.4311	7.82855	10.83935	11.65625	9.33925	9.37825	7.93155	9.795	9.37	11.43815	10.4406	9.1939	9.06075	9.1939	8.70425	8.0931	10.4287	12.3134	10.57485	10.95035	12.00025
COL18A1	8.4713	8.7827	9.3826	7.7506	7.5133	8.1318	8.5667	7.9543	8.4735	9.4022	8.903	8.3701	8.9465	9.3197	8.5851	8.5302	8.1413	7.5757	9.0186	8.7885	7.5892	8.6934	7.9103	8.033	8.9082	9.2595	8.4189	9.7259	7.8675	7.8751	7.9232	7.9302	8.6923	8.6679	7.8883	9.0678	7.9749	8.3724	9.061	8.5739	8.2896	7.902	7.9056	8.5865	9.535	9.0199	8.6531	8.48	8.6193
COL1A1	10.194	9.5592	10.6627	8.0188	8.9063	11.3729	10.7441	10.8501	10.6853	13.0017	11.3246	9.7762	11.1243	12.2265	9.7574	10.2946	9.5828	9.166	9.7727	11.8138	9.2816	10.886	10.9819	9.0432	12.441	12.571	9.8983	10.7929	7.7062	7.8517	10.3793	9.2808	10.4854	11.1004	9.4089	12.4142	9.631	7.9309	10.4304	11.5645	11.0276	10.4234	9.8002	10.5456	12.3629	12.0073	10.989	9.859	11.2813
COL1A2	10.4081	9.89525	10.7893	8.3801	9.26535	11.70005	10.6525	11.08715	10.9277	13.09935	11.4572	10.47665	11.4771	11.732	10.25855	9.78585	9.44145	10.0905	10.1065	11.73705	9.3157	11.53115	11.3835	9.44945	12.1315	12.8482	10.4598	11.16935	8.0482	7.6665	10.3694	9.59875	10.1351	10.68575	10.24795	12.6556	10.3774	8.26015	10.71135	11.5511	10.96	10.55345	10.1136	10.8122	12.03335	12.2361	11.3754	10.5002	11.7015
COL22A1	9.4612	9.3976	6.6671	6.8294	7.8093	6.7033	6.7301	6.5373	7.0627	7.4176	6.6611	6.6168	8.2768	6.7559	7.5717	6.5629	6.3872	6.6048	9.3212	8.9967	6.4679	6.9562	9.2614	7.3345	6.3763	6.7724	6.4856	7.6771	6.4953	6.3868	6.496	8.4604	9.3496	6.5107	6.4544	9.4821	8.0512	8.8668	6.3734	6.8398	7.2295	7.4962	6.9048	7.5723	6.2963	6.8027	6.3641	6.8502	8.5623
COL28A1	6.4201	6.5426	6.4334	6.4176	6.3867	6.4936	7.1418	6.8041	6.7748	7.9223	6.6357	7.0286	7.1417	6.5026	6.441	7.7764	7.6458	6.4746	6.4462	6.4932	6.4269	7.2262	6.663	6.5824	6.5943	6.5418	6.5275	6.5265	7.6001	6.4246	7.3699	6.7362	6.6023	6.5647	6.4802	6.4453	6.4603	6.8925	6.3469	7.0222	7.7131	6.9707	6.5817	6.7467	6.545	6.5418	6.9447	7.4911	6.4323
COL3A1	11.209	10.4733	11.3693	8.5885	10.1215	12.2309	10.9672	11.8152	11.5613	13.274	11.977	11.3966	11.9459	11.885	10.748	10.4568	9.5061	10.9041	10.6333	12.1991	10.2189	12.0356	11.8578	10.0261	12.5881	13.2137	10.8916	11.3415	8.5857	8.1951	10.7834	9.8876	10.9785	10.9163	10.79	13.0073	10.8289	8.664	11.2065	11.7494	11.6371	11.3398	10.6605	11.4884	12.4507	12.7567	12.0276	10.751	12.0687
COL4A1	10.755	9.6377	10.8614	9.4472	8.5621	9.8785	10.3897	10.5524	11.0426	11.1344	10.4883	9.3137	11.0472	10.5842	10.4602	10.0414	9.8556	8.7061	10.9927	10.5145	9.5968	10.5365	10.1837	9.427	10.6063	11.352	10.5807	11.6455	8.105	8.0653	9.7283	9.2424	9.6046	9.4976	10.77	10.716	9.3221	8.982	11.0755	10.7313	10.8157	10.0234	9.1113	10.6122	10.7269	11.1857	10.8506	10.3119	11.0461
COL4A2	7.785	7.281	7.9862	6.7127	6.7871	7.5419	7.5267	7.4159	8.0901	8.5778	7.7476	6.9761	7.8832	7.7479	8.0718	7.3626	7.4585	6.8715	8.3278	7.9769	6.8289	8.0398	7.4675	7.0877	7.6276	8.8035	7.7978	9.0688	6.808	6.6934	7.117	7.1293	7.1717	7.423	7.8734	8.3695	7.2278	6.9067	8.3245	8.2367	7.9945	7.3911	6.9603	7.8648	7.655	8.0921	7.7309	7.7642	7.9277
COL4A4	6.9403	7.8815	6.4208	6.3786	6.602	6.4291	6.5406	6.3094	6.4372	6.6044	6.4212	6.4156	6.4061	6.8412	6.3936	6.3673	6.2293	6.7887	7.5065	6.35	6.3613	6.4572	7.6524	6.8378	6.4579	6.2755	6.4974	6.4216	6.2901	6.5811	6.3248	6.371	7.1284	6.4146	6.2596	7.5473	6.8842	6.9627	6.4543	6.2977	6.2234	6.2211	6.8742	6.6002	6.2478	6.5154	6.4532	6.2303	6.1931
COL4A5	7.06185	7.80035	8.31195	9.23155	8.1459	8.13525	7.18045	8.51795	8.59285	8.9462	8.5254	7.8764	9.33265	8.3302	8.6042	7.4526	8.0544	7.65215	7.52055	8.345	9.13805	8.48165	7.74095	7.7781	8.38715	7.6702	8.58535	9.3127	7.39535	7.26755	8.21485	8.46345	8.1842	7.30075	9.0992	7.90275	7.66245	8.2834	9.0284	9.17165	7.4034	8.10925	7.563	7.80895	8.20915	8.93945	8.76995	8.25915	8.9804
COL4A6	6.729	6.7831	7.9221	7.8198	7.0835	7.1497	6.7192	6.7623	8.8791	8.7088	8.3277	7.2429	9.3577	6.979	8.4239	6.7001	7.184	6.9767	6.6028	7.996	7.9465	8.7806	6.8285	6.7896	6.8461	7.4526	7.2692	6.9658	7.0758	6.5758	6.7825	7.5697	6.9651	7.2125	9.5635	6.6926	6.7824	6.65	8.9872	8.2266	7.0103	6.9322	7.3709	7.2852	7.7485	8.5119	8.6154	7.2919	8.6611
COL5A1	9.4489	9.6185	9.4917	8.0854	8.5534	10.2782	9.2649	9.145	9.8879	12.3439	10.467	9.1534	11.037	10.9559	10.6207	8.4877	10.0583	8.7307	9.0819	9.9697	8.0218	10.0616	10.4162	8.7625	10.7152	11.7449	9.3734	11.1016	7.7285	7.6477	9.4841	8.6236	9.6598	9.4399	8.5196	11.8638	8.8723	8.8784	9.5378	10.6536	9.9157	9.0591	8.9474	9.5822	10.8408	11.2954	9.5613	8.5906	10.0365
COL5A2	10.0125	9.6804	10.3851	8.3431	8.6715	10.9019	9.7937	9.884	10.2745	12.324	10.881	9.5848	11.6386	10.9406	9.2423	9.4932	9.0477	8.9786	9.5955	10.8451	9.1312	10.51	10.2723	8.6884	11.266	12.0916	9.9505	10.2623	8.0512	8.4606	10.3425	9.3491	10.1257	9.702	9.3625	11.837	9.3042	7.9047	10.1158	10.3889	10.4066	10.0675	9.6027	10.0583	11.1252	11.5491	10.3544	9.272	10.2122
COL5A3	6.5339	6.4621	6.5619	6.5886	6.639	6.8639	6.5396	6.5519	6.8706	7.6018	6.8845	6.5117	7.3079	6.7217	7.1477	6.4718	6.8465	6.4352	6.4041	7.18	6.5142	6.7022	6.9355	6.5356	6.757	7.8599	6.6895	7.2296	6.5959	6.3275	6.98	6.547	6.6015	6.9802	6.6268	7.3569	6.3561	6.3713	7.1551	7.1758	6.9915	6.6676	6.5234	6.6557	6.8757	6.9709	6.8161	6.8753	7.2532
COL6A1	9.2326	8.5548	10.2558	7.8073	8.2171	10.1024	9.2907	8.946	9.6991	11.4665	10.2489	9.0697	9.8921	11.0178	9.2344	9.1474	9.0728	9.4115	8.661	10.7123	8.3249	9.6853	9.6143	8.8227	10.6995	11.695	9.2275	10.5066	7.9621	7.2526	9.4513	8.1666	9.2924	10.0337	8.8536	11.1709	8.8615	8.0641	9.9741	10.3331	9.817	9.4415	9.0181	9.5594	10.833	10.7262	10.057	8.5049	10.0075
COL6A2	7.022467	7.121033	7.338967	6.734133	6.9072	7.535133	7.242233	6.9348	7.436767	8.443733	7.238567	7.1429	7.4272	8.169333	7.225233	7.213667	6.929167	6.996233	7.133233	7.594767	6.8126	7.4998	7.553867	7.110067	7.863967	8.510233	7.212267	7.863933	6.789133	6.5061	7.248267	6.817333	7.216833	7.5126	7.013867	8.314967	6.984067	7.155667	7.5419	8.007933	7.576767	7.122533	7.197	7.271833	7.5625	7.7851	7.585267	6.903567	7.3075
COL6A3	10.3347	9.12255	10.3648	8.0933	9.34205	11.07545	10.0638	10.19135	10.4132	12.38265	11.12645	10.6347	11.25225	10.7703	9.88425	9.32035	8.98735	10.4295	9.4975	11.30645	8.993	11.15665	10.79375	9.23695	11.48195	12.2779	10.39325	10.346	8.03195	7.84895	9.9352	9.1114	9.9377	9.84475	9.84855	11.9861	10.1154	7.9179	10.7404	10.9584	10.27655	10.13675	9.9702	10.3532	11.15045	11.6666	11.01395	9.69075	11.1401
COL7A1	10.0513	10.2593	9.8323	11.3594	9.6048	10.1865	9.9393	10.8828	11.521	11.7352	10.1066	9.8636	11.0295	10.4608	11.3263	11.2702	10.5972	8.4664	10.5279	11.11	10.1973	10.5315	9.7659	8.8569	10.9072	10.6793	10.1845	11.9774	9.9628	10.3465	10.4034	11.1917	10.4561	10.4751	9.7192	10.6736	9.4758	9.4795	10.1255	11.9762	10.2169	10.8241	9.6013	9.9348	10.5053	11.155	11.0144	10.616	10.3026
COL8A1	7.022633	6.762333	7.8303	6.538933	6.676667	7.177167	6.998267	6.890967	7.157433	8.3515	7.2306	7.383933	7.036533	7.499433	7.375233	6.7185	6.8569	7.232333	6.6108	7.427933	6.807167	7.477667	6.871067	6.8116	7.971733	8.057767	6.768233	7.040067	6.615067	6.454367	7.289667	6.7854	7.307633	7.035267	6.7759	8.3209	6.8813	6.546333	6.782733	7.360033	7.2486	7.169067	6.805233	6.862467	7.597367	7.5329	7.1268	6.8417	7.127733
COL8A2	7.3672	7.9906	6.94765	6.88705	7.47315	7.2672	7.4675	7.4882	7.4583	8.38005	7.71945	7.0569	7.34525	7.80265	6.78065	7.4296	7.7866	7.65865	8.26095	7.25425	7.70995	7.28195	8.21755	7.85115	8.0474	7.72685	7.37	8.22925	6.88205	7.47455	7.7475	7.17555	7.30655	7.29975	7.0644	8.7121	7.25615	7.96355	7.9564	7.30855	7.37905	7.2374	7.31795	7.30635	7.4592	7.6191	7.2049	7.08485	7.1871
COL9A2	7.2235	8.5876	7.2689	8.3446	8.3682	8.2222	7.2232	8.1162	6.4812	6.869	7.0907	7.085	6.5468	7.799	6.8368	7.4164	7.372	7.9682	6.8083	7.6089	9.0626	7.0369	8.3985	8.3222	8.6786	7.1155	6.9034	9.4782	6.9349	9.4279	7.352	8.4193	8.0456	6.7753	7.1738	8.6223	7.9592	8.9156	7.0622	6.8595	6.7598	7.2499	7.8353	7.6011	6.8601	7.2044	7.3634	6.7821	6.8028
COLEC12	7.4635	7.943	7.5089	6.664	7.2098	8.1135	6.8989	7.1959	7.3062	9.1064	8.7623	8.3086	7.7549	7.8076	7.0474	7.0002	6.8212	8.6871	7.3152	7.2973	6.859	7.828	7.8598	6.7242	8.1829	8.9426	7.2665	8.5871	7.4517	6.4214	6.6913	6.9435	7.2467	6.8594	6.9125	8.9959	7.9714	7.9806	6.869	7.0329	7.0824	7.253	8.0691	7.5635	8.1429	8.6825	7.33	6.9827	7.3183
COMMD2	7.7978	7.7256	7.7212	8.0966	8.7717	8.1853	7.8899	8.2624	9.2326	8.2431	8.3493	8.1404	8.1591	7.6701	8.3906	8.1709	8.3973	7.4224	8.0242	8.2716	8.4915	8.1252	7.7703	7.935	8.6321	7.7285	8.5551	7.8859	7.6926	8.5557	8.4578	8.7793	8.0999	7.6648	8.4433	7.8863	7.5393	8.043	8.4248	8.3836	7.981	9.0025	7.9383	7.5875	8.1381	8.2149	8.9694	8.0872	8.4808
COMMD3	10.3243	10.3601	9.7911	9.969	10.0419	9.9652	9.5711	9.9911	9.0649	9.6635	10.1221	9.8795	9.8197	9.993	9.3715	10.0569	9.1748	10.2669	10.2369	9.6917	10.3689	9.719	10.1459	9.8241	9.4648	9.669	9.7048	9.6978	9.9906	10.2724	9.3971	10.5262	10.204	9.6278	9.7261	10.184	10.1415	9.6806	9.7604	9.1778	9.5946	9.5514	10.3312	10.0839	10.0046	10.0293	9.8082	9.688	9.5232
COMMD4	8.7705	8.8242	8.4481	9.1135	8.9354	9.5513	9.0047	9.2836	9.0646	8.4853	9.0009	8.4395	8.6097	9.2306	9.253	9.331	8.9798	9.0044	8.546	9.3823	9.0657	8.5595	8.5036	8.7374	9.2351	9.0646	8.8856	9.0474	8.5071	9.9391	8.8124	9.2074	9.586	8.5326	8.8517	9.0589	8.6842	8.4875	8.6257	9.0343	8.8565	9.6881	8.5151	9.0325	8.6552	9.0466	9.1258	8.2785	9.0057
COMMD6	11.1496	10.374	10.22	9.8063	10.4559	10.4162	9.9854	9.6541	10.2336	10.5009	10.8476	10.4929	9.9948	10.3849	10.2981	9.7251	9.9619	10.9972	10.8045	9.9384	10.0664	9.9438	10.476	10.4802	9.9786	10.2358	10.0821	10.5131	10.4747	10.3864	10.3966	10.119	10.8214	9.8266	10.4995	10.3826	10.5195	9.8922	9.9103	9.9091	10.2301	10.5618	10.9233	10.7415	10.5153	10.3089	10.5038	10.1749	9.9189
COMMD7	9.9447	9.1188	9.498	8.5977	8.7951	9.2508	9.1277	9.3772	9.2626	9.5835	9.6617	9.3138	9.2014	10.1114	9.3844	9.6813	9.0276	9.6955	8.6583	9.4017	9.1919	9.7026	9.7021	8.8673	8.7411	9.6779	9.0029	9.3218	9.4004	9.4053	9.4767	8.7825	9.6906	9.2756	8.7614	9.2845	9.3792	8.9384	9.0742	9.6899	9.7777	9.3239	9.4745	9.7164	8.8689	9.5654	9.3014	9.1319	8.7388
COMP	6.5495	6.5414	7.8408	6.3388	6.4864	6.4797	6.5192	6.3596	6.8374	8.2241	6.6861	7.6502	6.4396	6.5823	7.5706	6.5445	6.3558	6.8184	6.3299	6.6001	6.4997	6.586	6.4107	6.5561	7.2386	7.1459	6.2926	6.5635	6.689	6.484	6.4393	6.3817	7.5613	7.0962	6.3557	8.0999	6.6096	6.2624	6.9314	7.0314	6.2702	6.3101	6.6375	6.5418	7.4884	7.477	6.452	6.8963	6.7332
COMTD1	8.514	8.1858	7.6198	8.8132	8.8995	8.7432	8.8343	8.5526	8.3412	8.4322	7.9795	8.4572	8.807	8.3588	8.9153	9.0923	8.6591	7.9685	7.6172	8.3667	9.2496	8.7713	8.1498	9.3405	8.5786	8.0456	8.5816	7.4689	8.8811	8.6988	8.8028	8.9693	9.2793	8.7725	7.9749	7.9441	8.1984	8.5352	8.7386	8.6867	9.601	7.9389	8.2062	8.5273	8.8878	8.2897	8.3728	9.0343	8.2154
COPB2	9.5389	9.4106	9.6302	9.6472	10.3006	10.0737	9.3855	10.5507	9.7595	9.9663	10.223	9.86	9.8212	9.4303	9.7962	9.4653	10.1306	10.0835	9.0462	9.6428	10.0475	9.9585	9.6276	10.0146	9.7966	9.9518	10.0278	9.2383	9.7875	9.6799	9.8226	10.5546	9.3037	9.5922	9.6942	9.6001	9.5721	9.5213	9.6056	10.1494	9.4097	10.3942	9.2232	9.7734	9.9593	10.0263	10.5522	9.8776	10.1128
COPS3	10.27	10.2168	9.0863	10.0154	10.0785	9.3415	9.8202	10.0129	9.9789	9.8043	9.6053	9.7947	9.185	9.9221	9.7435	9.7294	9.9054	9.6151	10.235	9.9056	10.1643	9.8372	10.2108	10.1383	10.0735	9.4289	9.8538	10.053	9.7917	9.9948	10.0007	10.129	10.036	9.3398	9.2335	10.2097	9.6809	9.8217	10.2208	9.2213	9.4874	9.822	9.7541	9.8341	9.7955	10.1347	10.0393	9.3567	10.1135
COPS5	10.0689	9.9159	9.6555	9.7794	9.8041	9.485	10.4828	9.7252	9.1458	9.7751	9.8294	9.548	9.9603	9.0758	10.2037	9.6895	10.0992	9.6514	10.092	9.4916	9.9172	10.2051	9.833	10.0333	9.863	9.4012	10.2527	9.5493	9.3439	9.7136	9.9237	9.7364	9.6614	9.3125	9.9325	9.3291	9.7027	9.9803	9.6677	10.2499	9.4549	10.4588	9.6042	9.9281	9.9372	9.876	9.629	9.7792	10.4145
COPZ2	6.7809	6.6179	6.8293	7.2384	7.0075	7.2186	6.8071	7.192	7.5477	7.8042	7.3358	6.8179	7.4057	7.6364	7.1728	7.7837	6.8909	7.0085	6.5373	7.0929	7.1231	7.0614	6.7378	7.1519	7.5278	7.7648	6.6515	6.6139	6.9125	7.4418	6.9975	7.5753	7.2586	7.0681	7.0241	7.2078	6.6921	6.7476	7.0055	7.7131	6.7879	7.531	6.6955	7.2041	7.5322	7.5448	7.5595	7.2879	7.5399
COQ2	8.8387	8.7262	8.3401	9.3653	9.1883	8.612	8.9487	9.5154	8.5962	8.0865	8.4495	9.1007	8.5349	8.3836	8.9249	8.5656	8.6071	8.2218	9.0886	8.6017	8.9664	8.6966	8.3637	9.0469	8.5956	8.5037	8.7497	8.4719	8.8213	9.2408	8.4077	9.1411	8.4814	8.6572	9.6088	8.6418	8.5952	8.0851	9.1226	8.4053	8.4527	9.2608	8.2813	8.4794	9.1211	8.7495	9.2922	8.9273	9.0834
COQ3	7.9625	8.2231	7.9047	8.4763	8.589	8.4896	8.2317	8.9771	8.7098	8.016	8.1207	8.1173	7.9577	8.1639	8.1021	8.87	8.0014	8.2396	8.3699	8.7011	8.5046	8.4113	8.0773	7.9937	8.3303	7.8442	8.8673	8.3304	8.4446	8.2868	8.8156	8.5764	8.5394	7.9861	8.0046	8.033	7.931	8.8646	8.4501	7.8956	8.1284	8.8437	8.0866	8.1371	8.3657	7.978	8.0558	8.3963	8.4612
CORO1A	9.109	8.3598	7.1787	7.097	8.1977	7.4138	8.3512	6.8739	6.9865	7.617	7.0703	7.421	7.299	9.2487	7.4213	7.4837	6.9782	7.3076	8.0943	7.1341	7.7981	7.2125	8.5265	7.1734	7.634	8.3325	7.7171	8.2875	6.5572	8.218	7.0558	7.5092	7.8905	8.0644	6.749	7.6903	8.6539	7.8764	7.4337	7.1304	7.535	7.2121	9.3723	8.7229	6.7665	7.5038	7.5091	6.9627	6.9308
CORO1C	8.5474	8.5833	9.0722	9.3636	8.834	8.8879	9.0434	9.7735	9.6871	9.4103	8.7468	9.177	9.1445	8.7166	9.4827	9.0586	9.1815	8.1602	8.7953	9.3318	9.2165	9.4537	8.709	8.6798	9.484	9.2692	9.6503	8.8574	8.3419	8.5662	9.201	9.1692	8.9235	8.8685	9.3044	8.7349	9.0096	8.5472	9.3218	9.6025	9.1346	8.9947	8.5663	8.5964	9.3285	9.2983	9.0135	8.9352	9.4529
CORO6	6.6359	6.4841	6.7406	6.6603	6.7739	6.5812	6.6347	7.1995	6.4896	8.1589	6.8326	6.6468	7.4175	6.6806	7.3092	7.2454	7.5021	6.3449	6.3595	6.5795	6.3926	6.8674	6.6356	6.538	6.533	7.3843	7.1314	6.5324	6.9489	6.5079	7.1037	7.0424	6.6796	6.4961	6.9704	7.1236	6.6271	6.3692	7.3506	8.0716	6.7279	6.4768	6.4437	7.1746	6.6643	7.0036	7.4911	6.4902	6.7382
COX17	9.7593	9.448	8.8983	9.003	9.8346	9.5408	9.2929	10.4132	9.3474	9.222	9.755	9.1828	9.224	9.2715	9.1145	9.1088	9.16	9.9634	9.0282	9.4739	10.0132	9.6348	9.2867	9.8436	9.4213	9.0435	10.0272	8.9076	9.0361	9.5294	8.9731	9.9238	9.4565	8.8886	9.2818	9.1922	9.0923	9.2311	9.1517	9.883	9.5834	10.0787	9.128	10.1706	9.3794	9.066	9.1194	9.3993	9.3033
COX19	8.4386	9.0756	9.1586	8.187	8.2376	8.4792	9.2007	7.559	8.7682	8.2699	8.3633	8.14	7.9178	8.0918	8.2033	8.6312	8.9323	9.2965	8.6964	9.0198	8.8422	7.507	8.6737	7.95	8.4022	8.384	7.9661	9.1532	8.7607	8.6237	8.8813	8.9023	8.5981	8.5836	7.8673	8.612	8.5411	8.2476	7.6894	7.636	8.8634	8.5624	9.0368	8.678	8.2081	8.244	7.9892	7.3734	7.854
COX5B	10.8261	10.709	9.978	10.7934	10.2006	10.2995	9.9831	10.3244	10.713	9.5358	10.3286	10.2763	9.8866	10.4729	9.7446	10.6582	10.2607	10.7795	10.2025	10.2151	10.7809	10.3112	10.1009	10.7915	10.2956	9.6467	10.2538	9.8313	10.3953	11.124	10.0546	10.5094	10.8458	10.0128	10.6383	10.0251	10.1394	10.5414	10.3964	9.8847	10.0971	10.8367	9.758	10.7025	10.7725	10.0183	10.5632	10.252	10.1727
COX6A1	10.7269	10.1412	9.7615	10.6816	9.8228	10.1133	10.1999	10.2252	10.1215	9.7305	10.0347	9.9234	9.7403	10.467	9.8961	10.9409	10.2425	10.1227	10.07	10.1683	10.3435	10.207	10.13	10.9925	10.3189	9.766	10.1584	9.9972	10.0848	11.0734	10.4086	10.0741	10.6582	9.8968	9.6185	10.0231	10.1888	10.6967	10.3058	10.0979	9.6397	10.3779	9.8042	10.5106	10.4523	9.887	10.5784	10.4045	10.2335
COX7A1	7.6935	7.0305	8.1014	6.5259	6.7834	7.7924	7.1515	6.8459	7.3219	8.6187	8.4078	8.5018	6.9108	7.7892	7.2188	7.873	6.8544	8.9067	6.9533	7.4463	7.2553	7.3361	6.9686	6.8542	7.2986	8.2426	6.9934	7.0016	9.4909	6.3731	7.0507	6.7253	7.5092	7.6226	7.8939	8.1904	7.5802	6.5225	7.1534	7.0192	7.4222	7.3948	7.3571	9.0545	8.8892	7.6345	7.2136	7.0346	7.2377
COX7B	10.594	10.4982	9.3811	10.7628	10.2027	10.1336	9.8388	10.3756	10.4278	9.8654	10.2069	10.1615	10.1956	10.2179	9.465	9.9309	10.1868	10.23	10.4784	9.8507	10.9473	10.3963	9.9975	10.8233	10.6673	9.6034	10.5664	9.6484	10.3449	10.7602	10.2574	9.9528	10.4774	9.9577	10.1576	10.0466	9.9904	10.9109	10.1297	9.6434	9.9707	10.7543	9.9053	10.453	10.7734	9.9088	10.8343	10.4245	10.0108
COX7C	11.5423	11.3654	10.521	11.2149	11.1071	10.5997	10.8198	11.0697	10.6383	10.3726	11.3236	11.2271	10.6866	10.9661	10.6849	10.4325	10.7891	11.6283	11.1943	10.5688	11.1107	11.0294	11.0782	10.7361	11.174	10.9115	11.2501	10.9148	11.0682	11.2141	10.7789	10.8222	11.4079	10.52	10.4475	10.9264	11.0696	11.119	10.905	10.2893	10.6206	11.3387	11.2491	11.1699	11.2961	10.7851	11.1315	10.8756	10.8245
CP110	8.4457	8.831	8.2	8.3507	8.5228	7.9741	7.9398	8.7857	8.1814	8.1051	8.0504	8.3112	8.203	7.9321	7.9566	7.873	7.8121	8.3869	9.0054	8.1324	8.7129	7.9417	8.4714	7.9849	8.4059	8.0134	8.0694	9.0363	7.7835	8.4176	7.9584	8.1268	8.3891	7.7022	8.1112	8.2849	7.9256	8.3343	7.7293	7.6289	8.4825	8.8766	8.3005	7.8225	8.047	8.1843	8.3709	7.652	8.0059
CPA3	7.6553	6.7759	9.4986	7.7641	7.7533	8.1718	8.0066	7.3258	7.6813	7.912	9.3498	7.9405	8.5929	7.8221	6.9065	8.2208	6.5621	8.9954	8.1326	7.8742	7.8688	8.2944	8.3619	6.8288	8.3983	7.9455	7.9686	6.822	7.0182	7.8671	6.6303	7.7912	9.2606	7.9165	7.4768	9.2141	8.5491	6.7877	8.395	7.5398	6.8535	8.0261	8.6619	8.0304	7.9776	8.4871	8.7602	7.2857	8.208
CPA4	6.7994	6.5976	8.5734	6.9358	7.3819	8.6706	6.8425	6.9729	7.7252	8.9947	9.397	7.6396	9.4424	9.0661	10.0589	8.0241	9.1797	6.6171	6.7466	7.6134	6.9614	8.0339	6.5553	6.8915	7.2169	7.7383	8.1025	7.3051	8.2016	9.1123	7.9535	9.3084	8.0905	9.8805	6.8944	6.7993	7.9475	6.5709	9.5985	9.7113	8.0433	7.3587	7.0313	7.4418	7.369	9.2204	7.2364	9.9738	8.5705
CPD	8.7674	8.9212	8.7895	8.9466	8.4717	8.707	7.8946	8.7774	8.4352	8.1452	9.8556	8.8439	8.59	8.2061	8.5213	8.6445	7.9656	10.036	8.7593	8.3034	8.7224	8.7541	8.5681	9.1857	8.5819	9.3342	8.1147	9.3235	8.6979	8.2785	7.6897	8.4077	8.3481	8.0555	7.8744	8.6711	8.9829	8.8829	8.9713	8.2236	8.1227	7.5917	8.6332	8.5633	8.3984	9.41	8.4547	8.16	8.6998
CPE	8.6244	9.8794	7.5821	9.34	8.8864	8.5835	9.4389	8.6134	8.4965	8.3954	10.5398	9.2396	9.1205	8.3805	7.8573	8.6008	7.6944	10.3409	8.2718	8.2597	9.8943	9.5641	9.0438	8.4609	9.365	8.7735	8.8227	8.9915	7.6582	7.1284	7.7838	7.9163	9.3412	8.7685	8.4242	9.6883	9.4599	8.6497	9.0892	7.5015	8.1744	9.565	9.5792	8.6516	8.5444	9.2668	9.2146	8.9965	8.7195
CPNE3	10.0034	10.3266	10.1148	10.6276	10.2468	10.3836	11.1948	10.0201	9.6574	10.0552	10.1636	10.5052	10.5925	9.3204	10.3385	10.3906	10.2111	10.5247	10.4749	10.0941	10.5993	10.6581	10.2255	9.9839	9.7801	9.8173	10.4989	9.8329	10.7969	10.0685	10.4197	10.0796	10.4721	10.5097	10.5428	9.8268	10.5527	10.2844	10.2286	10.6568	10.2451	9.9884	10.3328	9.9339	10.5525	10.5209	10.4142	10.6224	10.4859
CPNE8	7.916	7.21145	7.4709	8.67505	8.9075	7.81355	7.87795	8.1288	8.519	8.74945	7.63135	7.99435	8.8943	7.9957	8.1313	8.68805	8.3199	7.4122	7.29015	7.53105	8.324	8.492	7.2674	8.7456	8.7807	8.11945	8.50835	7.36615	7.5956	7.11525	8.69415	8.55855	7.63475	7.7356	8.04015	7.5049	7.71535	8.82085	8.01165	8.1638	8.4696	7.6297	7.84455	8.37795	8.2662	8.35625	8.67375	8.35185	8.5398
CPOX	8.5096	8.6495	8.5046	8.8671	9.4761	8.9654	8.3213	9.4348	8.4787	8.4508	8.4948	8.604	8.7927	8.5642	8.3087	8.8469	8.8714	8.0237	8.8522	8.4329	8.91	8.6015	8.4305	8.775	9.084	8.3095	8.2389	8.461	8.4719	9.1299	8.013	9.5251	8.8616	8.1755	8.8174	7.9635	8.568	8.4187	8.8448	8.5712	8.5105	8.9884	8.2864	8.435	8.613	8.6488	8.2934	8.8287	8.522
CPS1	6.5742	6.5654	7.9751	6.4214	6.5135	6.7553	6.5795	6.6144	6.7407	6.7037	6.5931	6.8673	7.7953	6.6055	7.3262	6.5326	6.4225	6.697	6.4888	7.0461	6.4	6.9277	6.4798	6.4844	6.4504	7.4776	6.5463	7.1051	7.5789	6.4375	6.5637	6.4293	6.5143	6.8896	6.6178	6.6422	6.6091	6.4746	7.4121	7.8022	6.7555	6.4138	6.5323	6.6534	6.7816	6.7191	6.4945	7.0594	6.6784
CPSF1	9.2291	8.8255	9.5071	8.8143	8.6892	8.7306	9.7809	8.6456	8.6734	9.0532	8.4385	8.6627	8.5288	9.5813	9.5266	9.339	9.4624	8.5769	9.1736	9.4167	8.8209	8.6601	9.2497	9.2193	9.4379	9.0457	8.5307	8.8862	8.7516	9.3703	9.7548	8.3642	9.649	8.8514	8.5112	8.7163	8.7323	9.0385	9.2466	9.5086	9.4468	8.7664	8.9277	8.7938	8.2302	8.4627	8.7254	8.2124	9.0496
CPT1B	7.8132	7.7254	7.312	7.7781	7.6595	7.9725	7.6106	7.4635	7.038	7.2782	6.6005	7.2876	6.79	7.6949	7.783	7.2008	6.8116	6.9342	7.5252	7.128	8.0008	6.9488	7.2666	7.2662	8.0728	6.9634	7.3194	7.8286	7.4669	7.1857	7.9986	7.7583	8.0814	7.1979	6.9591	7.7339	7.8149	7.5738	7.2517	7.1834	6.972	6.6325	8.1877	7.5538	7.5144	7.2405	7.1914	6.8349	7.2656
CPT1C	7.1219	7.9035	6.9487	6.5404	6.6626	6.6913	6.602	6.5705	6.6431	6.9736	6.7686	6.5566	7.3308	6.7242	6.6631	6.6888	7.5366	6.5893	7.3811	6.9753	6.4825	6.6524	7.1948	6.5955	6.5181	7.2823	6.4988	7.965	6.4943	6.4619	6.9521	7.025	6.7233	6.7395	6.9129	6.896	6.7005	6.7869	6.91	6.79	7.3237	6.2995	6.841	6.7619	7.1439	6.6534	6.8718	6.6636	6.4998
CPVL	9.2037	7.9447	7.76595	7.1248	7.7671	8.16185	8.26145	8.3085	7.0405	8.2525	8.43575	7.891	7.534	8.29345	8.4579	8.8231	7.39425	8.2546	8.1514	6.99855	7.2537	7.7648	8.8681	7.6225	8.8945	8.59895	8.46845	7.8025	7.43425	7.71055	7.79635	7.54505	8.2861	7.87835	6.70155	8.1481	8.32145	7.77675	7.649	7.55695	8.47705	7.3363	8.76405	8.43195	7.68415	8.0542	8.52485	7.462	7.64025
CPXM1	7.3993	8.1519	7.3841	7.2072	7.2631	7.6247	7.3255	7.3881	7.4632	8.3366	7.3849	7.3321	7.5638	7.7596	7.3221	7.4299	7.2488	7.3329	7.8138	7.5554	7.3926	7.5	7.4452	7.8056	7.3216	8.3601	7.6372	7.3582	7.0758	7.0022	7.4208	7.6359	7.1966	7.6113	7.2952	7.8931	7.1153	7.3402	7.5623	7.0462	7.5045	7.6268	6.9894	7.4223	8.178	7.9464	7.2748	6.9704	7.7857
CPXM2	7.6347	7.1285	8.9994	6.6598	6.9531	8.0019	7.8068	7.3649	7.5032	7.8936	8.0549	7.9793	7.2491	7.2188	6.9166	7.5532	6.9688	8.9213	7.2652	7.5494	7.4802	7.7554	7.0051	7.7753	8.3379	8.1803	7.0687	6.7049	7.8813	6.6931	7.0793	6.973	7.0894	8.0877	8.0188	8.2899	7.9272	6.636	7.3385	6.7969	8.2132	7.8103	7.3997	8.1564	8.0513	7.9863	7.4052	7.1639	7.259
CR2	7.4407	6.866733	6.342267	6.367233	7.434567	6.4005	6.442633	6.374067	6.371667	6.375333	6.442533	6.3982	6.949833	7.758867	6.418467	6.322467	6.3697	6.517933	6.422067	6.4058	6.461867	6.6108	7.055333	6.345	6.4456	6.485267	6.996233	6.334633	6.397167	6.408467	6.3965	6.5476	7.0893	6.422167	6.333167	6.358933	7.449667	6.440067	6.704533	6.398933	6.261667	6.462767	7.9725	7.327833	6.3373	6.3756	6.380567	6.355	6.340733
CRABP1	6.61	6.6829	6.4184	6.3903	6.7231	6.84	6.6308	6.3297	7.4345	6.5687	6.7409	7.7138	6.8738	6.5679	6.7439	6.6247	6.4503	6.4755	6.5386	6.6462	6.5713	7.2774	6.5406	6.747	7.0293	6.3312	6.4045	6.7115	6.7993	6.7529	6.4849	6.54	6.7252	7.3958	6.4116	6.5652	7.2479	6.5072	6.6487	6.6662	6.3182	7.1254	7.2494	7.253	6.9009	6.8612	6.8732	7.108	6.6119
CRABP2	8.8989	9.1182	9.9548	8.4051	9.1007	10.311	10.8129	8.3697	8.6079	8.6306	9.5471	8.91	9.6744	8.2871	9.1161	11.3308	9.3983	8.2055	8.5086	9.5184	9.3241	9.6561	7.7063	9.3277	9.3986	9.9463	9.986	8.0767	8.8571	10.7068	8.1529	10.7737	9.1939	10.632	10.545	9.8727	10.3858	7.0097	10.0479	10.8889	9.6562	10.0586	8.9771	9.6184	9.6205	10.03	10.1124	11.2963	8.808
CRCT1	7.3791	7.0683	7.8931	7.183	8.0336	10.372	7.1341	7.6985	7.4193	7.0459	7.7299	9.9809	8.2861	7.0371	9.6491	7.8504	8.7053	6.2381	7.1859	8.6492	8.6057	8.3492	6.9199	7.4939	6.9647	8.2038	8.5608	6.887	10.3589	7.3938	8.447	7.1572	8.6046	10.8749	6.9878	6.6702	9.4901	6.4414	7.829	9.1175	7.9485	7.4746	7.7417	8.4117	10.2894	9.1061	6.5861	9.8336	9.0258
CREB3L2	9.332	8.6715	8.9856	9.0899	9.0301	9.7589	8.8157	8.6425	8.7778	9.6703	9.9275	9.6737	9.4501	9.3174	9.1311	8.8259	8.7171	10.0451	8.9923	9.1387	8.231	9.7619	9.1681	9.1029	8.9503	9.7205	8.954	9.3214	9.7266	8.1172	8.6681	8.659	8.5778	9.6969	8.9201	9.4205	9.786	9.1169	9.5572	9.2386	9.1221	8.0903	9.5645	9.2273	9.4376	9.5955	9.0606	9.5699	9.506
CREBZF	7.5692	7.4417	7.4722	7.2753	7.5784	7.0714	7.7652	7.536	7.4577	8.1251	7.4697	7.9633	7.7764	7.2934	7.6713	7.0838	7.801	7.0139	7.2907	7.1216	7.1984	7.9617	7.8302	7.2979	7.4124	7.35	7.6721	7.9011	7.0632	7.2182	7.3711	7.0183	7.1251	7.232	8.1537	7.1735	7.6297	7.7452	7.1349	7.6661	7.2682	7.685	8.2265	6.9665	7.5056	7.4319	7.5082	7.7733	7.2368
CREG1	8.9087	8.587	8.8616	8.9141	8.8872	9.1133	9.0279	9.2246	9.8069	8.5502	9.2597	9.5199	8.8814	8.4358	8.5663	9.3523	9.1902	10.2318	9.0042	8.7779	8.7162	8.9985	9.3297	9.0988	8.9806	9.0836	8.8307	8.5789	9.2158	9.5919	8.0516	8.6971	8.8343	9.1444	10.7571	8.6443	8.9663	9.1551	9.1739	10.0335	10.0223	9.01	8.4489	9.7078	9.5575	8.8568	9.0448	10.8137	8.795
CRELD2	9.1319	8.7889	9.6351	9.0988	9.1241	9.7539	9.1131	8.9509	9.1771	9.9168	10.1855	8.9743	9.2038	9.3681	9.4214	9.444	9.2309	10.1848	8.709	9.3487	9.8509	9.6072	8.6904	9.4512	9.7719	9.4315	9.3878	9.642	9.4383	9.2267	9.6337	9.4673	9.0605	9.6958	8.8136	9.6032	9.6187	8.8084	10.1026	9.4808	9.0622	8.8292	9.4233	9.6055	9.3056	9.8352	9.8017	9.5	9.4405
CRIP1	11.6847	11.1979	10.9431	8.6889	9.6561	11.0077	10.2618	9.0214	9.6529	10.4147	10.5156	9.8993	9.3811	11.4503	10.2389	11.1251	11.632	9.8994	10.7115	9.8942	9.9108	10.4088	11.0462	9.9607	11.1899	10.7993	11.0125	10.3375	11.2344	9.896	12.1342	9.2811	10.7331	10.6335	8.0479	11.0243	11.0154	9.8484	10.5659	9.0351	9.719	10.1325	11.0972	10.733	10.4291	11.0722	9.3903	8.76	11.022
CRIP2	8.7526	9.4489	8.8677	7.194	8.5276	9.0547	8.2877	7.6642	8.3563	8.7324	9.0698	8.8816	7.5965	9.2135	9.6029	8.5798	7.9807	8.5568	8.4069	8.9553	8.5156	8.3875	7.9612	8.5915	9.6321	9.3968	9.4362	8.8424	9.2896	7.256	9.066	9.3456	8.5859	8.6537	7.2913	9.6053	9.2199	7.6214	9.2287	8.7003	8.2206	8.1908	8.8112	8.9298	8.7943	8.894	8.5288	7.706	8.708
CRIPAK	7.2097	7.558	7.7762	8.1878	7.4515	8.0208	7.7066	7.5235	7.544	7.5959	7.1965	7.5163	7.0972	7.8373	8.1308	8.1775	7.4951	7.8793	7.2934	7.4207	7.5029	7.0749	7.4494	7.8595	7.8308	7.8423	7.2137	7.9663	8.2702	7.9353	7.8742	7.4736	7.6981	7.9994	7.6014	7.7292	8.0759	7.757	7.8572	8.3099	8.1596	7.3343	8.104	7.5128	7.3803	7.2138	7.4874	7.8757	7.292
CRISP3	6.4004	6.3479	6.3856	6.4047	6.4504	6.8937	6.3801	6.3598	6.3335	6.3528	8.9719	7.5301	6.3691	6.414	6.6072	6.5458	6.3838	8.7384	6.4084	6.5047	6.6896	6.4922	6.2425	6.3801	6.2695	6.711	6.3259	6.327	8.6185	6.4117	6.4269	6.3369	6.3152	7.5469	6.2374	6.255	8.2908	6.2035	6.455	6.2096	6.1415	6.2332	6.3272	6.3181	7.329	7.081	6.298	6.5888	7.6507
CRISPLD2	8.4933	9.1184	8.3679	7.2144	7.4273	8.6416	8.5996	7.7052	8.4752	10.1961	8.7935	8.8871	9.8536	8.8237	7.8444	7.908	8.9968	8.5818	8.1652	8.611	7.3705	8.783	8.4584	8.0978	8.7426	10.3684	7.9825	9.32	7.4997	7.3716	8.1676	7.3505	7.8807	8.8384	7.9239	10.1739	8.2576	7.9485	8.4057	8.3601	8.5891	7.6327	8.0294	8.5324	9.0815	9.3689	8.2399	8.6698	9.5024
CRKL	10.0181	9.7966	9.8745	10.3647	10.2712	10.3791	10.017	10.7665	10.7664	10.2471	9.7596	10.0675	10.2821	9.6591	10.0248	9.8939	10.2543	9.8029	9.9563	10.7368	10.7372	10.0585	9.6054	9.9561	10.2052	9.7899	10.4011	10.2387	9.8115	10.1188	10.3236	10.5022	10.1568	9.8851	11.0589	9.9101	9.6335	10.4145	10.1484	10.6198	9.5424	10.1625	9.9899	10.0674	10.4046	10.4519	10.4102	10.2281	10.9701
CRKRS	10.6771	8.5338	8.2739	7.7464	9.0285	10.3721	9.4665	8.6215	10.065	8.9392	10.6135	8.7253	9.1386	10.1645	8.4581	9.7976	7.384	10.7496	8.8929	9.1548	10.2902	10.1771	10.2396	8.2581	9.3447	7.5296	9.6226	8.9347	8.4338	9.6332	8.8506	9.026	9.931	11.1844	8.0239	9.9948	10.7564	9.1507	10.3872	7.662	8.9829	8.1136	10.3784	10.2668	7.7549	9.5638	9.0735	9.8582	8.4244
CRLS1	9.387	9.2679	9.6358	9.0581	8.7149	8.902	8.7974	9.2753	9.0799	9.0935	9.9726	9.0813	9.0867	9.0875	9.0549	8.7927	9.0452	9.3387	9.984	9.2539	8.6139	9.6137	9.2935	8.6408	8.4878	9.0144	9.3328	9.2932	8.9054	8.8302	9.1033	9.3348	8.9562	8.6037	9.4663	9.1522	8.8079	9.1201	9.3022	10.0421	8.9834	8.5841	9.0135	9.0478	9.2962	9.3276	9.6646	8.9464	9.2098
CRNN	9.4203	6.8584	9.3763	10.047	11.4539	13.4882	7.7561	9.1964	6.9026	6.9227	6.8634	12.3959	8.1646	9.4802	11.8669	9.2327	6.6041	6.3118	8.1589	10.7108	11.714	11.1245	6.9553	11.0412	6.5434	8.116	11.5857	6.2601	12.4303	9.0192	7.825	9.2245	11.2974	12.3549	8.039	8.6308	12.2224	5.8947	10.8461	9.8452	8.7004	7.7239	10.3471	9.0197	12.7652	10.8957	9.674	9.585	9.3212
CROT	7.778	8.9281	8.0322	8.7573	7.7898	8.0268	8.0879	7.7137	7.4618	7.9761	7.6268	8.1177	8.5209	7.9588	7.6714	8.8199	7.6264	7.7664	8.3738	7.542	7.4817	7.6972	8.2441	8.1045	7.8236	7.5319	7.1891	7.5838	8.7039	7.9649	7.7081	8.2505	8.5277	8.459	7.9098	7.7761	8.153	8.7601	7.8109	7.392	7.793	7.2461	8.4012	7.9904	8.5621	8.0822	8.084	8.1076	7.7145
CRTAC1	6.2879	6.3994	6.6847	6.274	6.3937	7.1546	6.3554	6.312	6.7491	6.5508	6.8011	7.1723	6.5663	6.6286	6.6995	6.257	6.1415	6.39	6.9514	6.4059	6.3457	6.4349	6.6984	6.3166	6.3221	6.4862	6.2674	7.5002	6.9566	6.3778	6.3583	6.4827	6.4571	6.4232	6.2457	6.5093	6.5559	6.453	6.3457	6.2593	6.6765	6.2308	6.4496	6.6558	6.8133	7.2763	6.3615	6.3505	6.694
CRYAB	7.855	7.5043	8.232	7.2071	8.4094	9.698	7.3869	9.7757	9.7169	9.8756	8.9974	10.6493	7.8317	8.3421	9.4493	9.6161	7.735	9.2304	7.9754	9.105	8.1883	9.118	7.2261	8.8588	7.296	9.6918	8.2772	9.0049	10.6107	8.9113	7.4968	9.2052	9.5923	9.8689	8.3244	9.5062	9.4142	7.3501	8.1148	9.9932	9.5292	8.2775	7.891	10.0974	10.6527	8.2334	9.4786	7.7254	7.8436
CRYZ	9.4409	9.5529	9.5307	8.5472	8.962	8.4413	7.9216	8.5365	8.1402	8.4147	9.0339	9.0713	9.0167	7.9327	8.1206	8.4377	9.3727	9.095	8.7585	9.0501	8.6387	8.7754	9.3382	9.2958	9.5157	8.8228	9.2422	8.1124	8.7873	8.9129	8.7026	8.2373	8.9578	8.092	8.4757	8.721	8.7265	8.7987	9.1282	8.6239	9.5721	8.7447	9.0623	7.7174	8.3868	8.8089	8.6006	9.4771	8.2416
CSDA	11.0811	12.0246	11.6661	12.3824	11.7016	11.8674	11.6848	11.6457	12.1237	11.9859	11.3498	12.0152	11.699	11.315	11.9033	12.0141	11.3385	11.1037	11.821	11.4342	11.6668	11.9362	11.8233	11.7481	12.0073	11.6257	11.8951	11.1547	11.9916	11.2925	11.5532	11.9414	11.3286	11.8985	11.0496	11.5437	11.4243	12.1878	11.8453	11.7608	11.7229	11.5612	10.9789	11.7069	11.8779	12.0298	12.0144	11.882	11.8258
CSF1R	9.4938	8.4706	9.2197	8.162	8.8186	8.4047	8.9536	7.4087	7.6116	9.4427	9.1476	8.8297	7.8036	9.3901	8.8825	8.1906	7.7048	9.3073	8.8095	8.148	7.9439	8.0723	10.239	8.3524	8.4399	9.3786	8.3974	8.7969	7.998	9.4397	7.2915	8.5236	9.2024	8.3871	7.1422	8.9996	9.0333	8.378	7.5569	8.447	10.0421	8.0227	8.8009	9.1136	8.2254	8.8332	8.5329	8.2224	7.4395
CSF2	7.2461	6.6347	6.8773	6.8336	6.5252	6.6682	6.6481	6.8015	7.1322	6.9	7.264	6.3006	7.4278	6.7914	7.0485	6.54	8.2078	6.2756	7.4767	7.2731	6.6423	8.2005	6.6469	6.5228	7.1574	7.381	8.0765	6.7158	6.5448	6.4497	8.3349	6.6053	6.4688	6.4991	6.6089	6.596	6.554	6.5652	7.3473	6.6388	7.3497	8.1478	6.5478	6.9601	6.4263	7.3746	7.4757	6.3003	7.5141
CSF3	6.56075	6.47445	6.41475	6.82355	6.47995	6.42075	6.4821	6.6035	6.43625	6.57255	6.5228	6.3646	6.43185	6.4286	6.52045	6.658	6.5926	6.3645	6.65025	6.5305	6.65795	6.75205	6.39015	6.3888	6.4617	7.76685	6.5095	6.4785	6.3683	6.44635	6.45795	6.43555	6.38105	6.3479	6.5129	6.5467	6.7924	6.4556	6.91905	6.3373	6.95445	6.31945	6.37145	6.9954	6.38145	6.44595	6.457	6.37195	6.47355
CSF3R	7.485	6.67355	7.0179	6.80395	6.42325	7.386	7.6622	6.7424	6.96775	7.24175	7.13485	6.70545	7.1924	6.88635	6.7573	6.91815	8.0792	6.75975	7.54295	7.0064	7.1773	7.28705	7.1083	6.7746	6.93735	9.0118	7.17135	6.8163	6.63295	6.84375	7.18065	6.77155	6.9778	6.89075	6.83875	6.8567	7.041	6.92295	6.9022	6.7165	8.63255	6.87915	6.8432	8.31365	6.66215	6.9713	6.8442	6.7141	6.7889
CSK	9.3316	9.3216	9.1404	9.6187	9.9959	10.5385	10.089	9.4032	9.3573	9.0325	9.1382	9.5037	8.9168	10.0356	9.2462	9.975	9.6591	9.183	9.2493	9.8845	9.8336	8.9275	9.4584	9.276	9.089	9.5377	9.5423	9.4599	10.2228	9.329	9.672	9.5761	9.928	10.1092	10.0984	9.5662	10.0334	8.9892	9.5748	9.803	9.5786	9.2259	10.212	9.9929	9.47	9.2462	9.2422	9.6739	8.9319
CSNK1E	8.35155	9.05615	9.55515	9.15185	9.04825	8.98795	8.6245	8.89455	8.9881	9.14455	8.74885	8.96795	8.5422	9.1882	9.11405	8.6006	9.1565	8.47795	9.1359	9.304	9.36685	9.0222	8.41915	8.79305	8.9943	9.14005	9.1919	9.5812	8.69655	8.4355	8.93725	8.852	8.92265	9.06375	9.12095	9.36625	8.6805	9.20655	8.99315	8.8242	8.72105	8.5388	9.1585	8.95625	8.7163	9.19845	9.05405	8.44005	9.1787
CSPG4	6.8864	7.5981	8.2527	6.7223	6.5201	6.876	7.1292	6.9961	7.8399	8.3126	8.9313	6.654	8.4402	8.7891	8.6723	7.6406	7.3918	6.5966	8.1181	8.0198	6.6603	7.0306	7.1287	6.7456	6.883	8.2509	8.0891	9.9743	7.0584	6.5598	7.1424	7.1814	7.0621	7.2842	7.6935	7.8665	6.6495	6.5643	7.6956	8.0475	7.5348	7.1184	7.081	7.3204	7.2591	8.9717	7.4848	7.2613	6.4615
CSRP1	9.1192	9.3171	8.8699	8.5983	8.4505	9.3472	8.3203	8.3658	8.8332	9.5709	9.6612	9.0532	8.2346	9.7637	8.4262	8.9007	9.0745	9.573	9.3625	9.0533	9.0034	8.7099	8.7714	9.09	9.0563	9.9667	8.773	9.9113	8.9158	9.1102	9.6992	8.6179	9.0421	9.119	9.1572	9.48	8.9766	9.4691	8.5825	9.6384	9.4223	9.4355	8.6241	9.531	8.625	8.9386	8.8483	9.0667	9.0486
CSRP2	9.2337	10.3697	10.2968	10.321	9.2647	9.2031	9.2748	9.8635	8.1895	9.8998	10.5145	9.5954	8.8116	9.768	9.8625	10.2691	10.3228	8.5842	10.0546	9.1216	9.5761	9.8407	9.9251	9.3233	9.8288	9.5397	9.7908	11.3862	8.9951	9.7456	10.1981	10.1583	9.776	9.766	8.043	9.9662	9.6344	10.3737	9.4919	11.746	9.248	9.1601	8.9432	9.7156	9.6196	9.6656	10.3388	9.8774	10.5293
CSRP3	6.3396	6.3214	6.4098	6.3492	6.3659	6.3543	6.2708	6.2739	6.3012	6.9351	6.5025	6.4069	6.2657	6.2225	6.347	7.6776	6.1911	6.294	6.3147	6.2674	6.2623	6.3243	6.2425	6.1724	6.2887	7.1227	6.3783	6.36	6.4682	6.2189	6.4331	6.4171	6.3309	6.3529	6.2906	6.5591	6.6551	6.3183	6.2453	6.2668	6.4016	6.1839	6.3282	6.6009	6.3414	6.646	6.3245	6.2831	6.3025
CST1	6.4772	6.5132	9.4403	6.5001	6.638	7.7714	6.867	6.4411	7.5142	8.3892	6.5383	7.2225	6.3699	6.8917	6.5339	6.7898	6.3097	6.6853	6.7219	9.182	6.9026	8.272	8.1324	6.3898	7.609	6.3101	6.4572	6.2621	6.4415	6.3734	8.0057	6.7602	8.3106	6.3414	6.3363	9.1116	6.8995	6.3378	6.7282	8.2777	7.6951	6.1996	6.9196	6.3777	6.2769	7.7788	6.5242	6.3808	6.6862
CST3	10.9309	10.7794	11.1088	10.6206	11.0243	11.3325	10.7649	10.1638	10.722	11.6602	12.0064	11.384	11.861	11.2642	11.5971	11.4065	10.6745	11.605	10.4471	11.0574	10.3433	10.8532	11.428	10.6751	10.5934	11.3651	11.1341	10.8972	11.6211	11.3257	10.9129	11.1239	11.445	12.3157	10.508	11.3139	11.2134	10.6696	11.2417	12.1959	11.4961	10.2949	11.1984	11.354	11.2044	11.6754	11.084	11.7033	11.0782
CST6	6.9144	6.8149	7.8966	7.15335	7.256	8.0217	7.3991	6.84445	7.6314	6.9446	8.1364	7.83195	8.0072	9.4047	7.57005	8.16395	6.6376	6.5281	7.1124	7.4818	7.1609	7.21015	6.66105	7.30065	7.1083	7.3274	7.3872	6.7774	8.6963	8.3921	6.786	8.041	7.6961	9.6779	6.8916	6.90925	7.09485	6.8364	7.4894	9.399	8.92935	8.05175	6.929	7.4219	7.69375	7.847	7.00785	9.6216	6.88425
CSTA	8.9081	7.9026	9.0679	10.7978	10.7953	10.2373	10.0205	9.5743	9.367	6.9728	8.2903	10.745	8.243	8.9067	9.5473	9.295	8.4427	7.2192	8.1123	9.8865	10.3462	9.1674	8.6105	10.6743	11.2781	8.219	9.6824	7.4894	10.4426	11.3128	8.1689	9.4612	9.8613	10.9665	9.0026	8.3977	10.9081	8.7288	9.7473	9.3962	9.0489	8.4259	9.3905	9.9037	11.5976	8.2919	9.8875	11.271	8.4514
CSTB	12.2823	11.9773	12.191	12.9003	12.6993	13.2557	12.8058	13.2992	11.792	10.7804	11.5044	13.3364	12.6497	11.6319	12.8171	12.4145	11.7787	11.1176	12.0083	12.6171	13.32	12.6762	11.6127	12.9752	12.9531	12.3417	12.9376	10.6472	12.8995	12.626	11.7781	12.9473	12.747	12.9925	13.1822	11.7363	12.941	11.7754	13.1894	12.9722	12.8224	12.6381	12.1969	12.8698	13.3579	12.5475	12.5635	13.3114	12.9432
CT45A1	6.3332	6.4201	6.37415	6.3088	6.30765	6.28525	6.33255	7.11465	6.31475	6.38715	6.2641	6.3865	6.3072	6.33075	6.32085	6.3774	7.50065	6.3878	6.43335	6.3977	6.38305	6.51235	6.4549	6.4058	6.63225	6.3795	6.4022	6.42785	6.5421	6.30505	6.33775	6.5221	6.3864	6.4166	6.4777	6.64925	6.26845	7.67365	6.33645	6.4097	7.0836	6.34465	6.28345	7.6823	6.27925	6.2872	6.4637	6.589	6.37525
CT45A4	6.3534	6.5854	6.419633	6.4459	6.4444	6.433167	6.3984	9.312267	6.504833	6.386233	6.495633	6.465533	6.4588	6.5443	6.696233	6.5058	10.0534	6.503133	6.482233	6.5435	6.500233	7.3598	6.858733	6.772067	6.8256	6.7483	6.735133	6.7603	6.680333	6.296	6.777167	6.734933	6.685267	7.105333	6.801667	8.341	6.254467	9.583667	6.268133	7.348133	8.603867	6.282367	6.222533	9.531933	6.2576	6.2556	6.821967	7.7231	6.343533
CT45A5	6.288333	6.384167	6.295433	6.333267	6.328233	6.317667	6.373	7.603967	6.334533	6.357867	6.292467	6.3614	6.369133	6.409233	6.402267	6.404267	8.069267	6.330067	6.359167	6.3702	6.355267	6.555067	6.5092	6.52	6.426433	6.5138	6.4687	6.546667	6.460367	6.306933	6.356533	6.412933	6.572667	6.586567	6.404433	7.204233	6.258433	7.564767	6.2356	6.712567	7.128767	6.2128	6.2014	7.7104	6.2584	6.238833	6.434233	6.745067	6.305967
CTDSP2	9.2837	9.462	8.9761	9.228	9.7963	9.5127	9.2705	9.3355	10.314	9.3864	9.3171	9.4352	9.2195	9.6134	9.2879	9.199	8.9801	9.6112	9.4074	10.5891	9.4029	9.2214	9.5175	9.4136	9.141	9.5705	8.9857	9.9356	9.4937	9.3742	8.664	9.0571	9.7524	9.2771	8.8339	9.6397	9.4277	9.2032	9.3169	9.0809	9.7453	8.7721	9.7061	9.3343	9.3587	9.5767	9.405	8.9052	9.1051
CTDSPL	9.228	9.2294	9.0706	8.5341	8.0653	8.6764	8.6794	8.512	8.7298	8.474	9.0186	8.5657	8.4074	8.5739	8.7909	8.528	8.6197	9.6465	9.2236	8.4288	9.0458	8.2137	8.2776	8.4624	8.0538	8.3564	8.5858	9.4844	9.1143	9.6048	8.099	8.8191	8.912	8.6632	8.8285	8.6119	8.5159	8.415	8.5912	8.7376	8.9796	9.0565	8.1816	8.5342	8.9062	8.0216	8.6122	9.0298	8.2503
CTGF	8.96555	9.0528	10.205	8.9645	8.45895	10.1874	9.0056	8.43525	10.15095	10.8195	10.4109	10.3773	9.488	9.4728	9.2589	8.92365	8.65005	9.8827	9.5635	9.56765	7.942	10.38215	9.71265	7.979	9.81945	11.19535	9.4712	9.86665	8.6806	7.5942	8.87835	8.1625	8.937	9.60405	8.7846	11.04175	10.15115	8.1479	9.8054	9.23615	9.70965	8.2464	9.74365	9.941	8.9751	10.55965	9.3759	8.31265	9.3026
CTGLF3	9.4771	9.0771	9.7349	9.2664	9.3574	9.2856	9.2213	8.9816	9.3074	9.388	9.1166	9.5155	9.5182	9.1978	9.8798	8.8059	9.2744	8.9794	8.8424	8.9772	8.8604	9.0691	9.7386	9.096	9.7054	8.8916	9.1738	9.3427	9.0078	8.5555	9.15	9.3032	9.0648	8.6661	9.4951	9.5376	9.3635	9.2775	9.2775	8.5762	9.0768	8.6193	9.8048	9.0777	9.4709	9.2456	9.0778	8.9628	9.206
CTHRC1	9.2127	8.7561	10.40045	7.8449	7.866	9.07975	8.33435	8.7275	9.22055	10.79365	9.75015	8.62265	8.8708	10.31515	8.41055	9.00485	7.57985	8.5356	8.6714	8.88445	7.86505	9.65635	9.2144	8.05105	10.10595	10.632	8.844	8.75855	7.3461	7.4093	8.00935	8.03665	8.9043	8.4792	8.02925	10.90645	8.69345	7.93535	8.78735	9.81965	9.0219	8.86265	8.11955	8.93505	9.78675	9.99775	8.60615	8.19205	9.28055
CTLA4	7.807433	6.9483	7.4099	6.808533	7.527267	6.910067	7.4209	6.541033	6.805233	7.5287	6.8762	6.931467	6.9243	7.8199	7.005567	7.1321	6.5873	6.779367	7.335633	6.8605	6.9505	7.0046	8.114	6.822	7.077133	7.423933	7.151433	7.419367	6.469767	7.0142	6.518433	7.007033	6.908367	7.293933	6.595667	7.287533	7.326167	7.281767	6.865133	6.8555	7.6037	6.7226	7.780833	7.486433	6.4359	7.171567	7.201867	6.8655	6.594567
CTNNA1	10.02535	10.623	10.1783	11.17755	11.0864	10.62695	10.29095	10.7842	10.3478	10.311	10.298	10.9408	10.8286	10.1344	10.49115	10.2902	10.01315	10.3514	10.45005	10.5748	10.77525	10.38705	10.3018	10.7647	10.5837	10.3886	10.7519	10.36925	10.92565	10.33435	10.39035	10.8638	10.4421	10.80425	9.95635	10.59775	10.49965	11.0203	10.47355	10.4173	10.77405	10.53945	9.96965	10.0415	10.5303	10.5452	10.53025	10.82965	10.9784
CTNNAL1	8.3843	8.87905	8.42495	8.1906	7.43995	7.24965	7.4278	8.8961	9.02005	8.7757	8.26885	8.22705	8.0255	8.1668	9.76955	7.6478	8.0107	7.9737	9.1251	7.76605	7.71685	7.928	8.67595	7.5521	8.51005	7.97345	8.77525	8.8954	7.9063	7.0257	8.0204	9.26815	7.6118	7.17995	8.1955	8.2906	8.21025	8.7968	8.52575	7.3212	7.1257	8.45115	8.14	7.5543	7.95035	9.02585	8.13155	7.755	8.8148
CTPS	8.9281	7.8745	8.2165	8.3371	8.3525	8.4302	9.0606	8.8292	8.5288	8.6073	7.9044	8.4111	8.8386	8.5567	8.4246	8.464	8.9036	7.3745	8.4558	8.5537	8.5047	8.5736	8.5913	8.7228	8.3234	8.0514	9.1237	8.8923	7.9757	8.6907	9.3429	8.3795	8.3804	8.056	9.1299	8.4154	8.0625	8.5908	8.5624	8.7092	8.7863	9.2694	7.9545	8.385	8.2571	8.3763	8.656	8.7672	9.1433
CTSA	8.3453	7.6416	7.9512	7.7797	7.9249	7.9941	8.0354	8.2685	8.1086	8.7464	8.6268	7.897	8.4255	8.8005	8.5081	8.8196	7.9131	7.8729	7.8762	8.1673	7.7909	8.353	8.1309	8.6929	8.163	8.8198	8.0242	7.7886	8.2191	8.6121	8.3448	7.7599	8.1332	8.8018	7.8596	8.3752	8.299	7.7881	8.1714	8.6965	8.8053	8.0875	8.465	8.234	8.1437	7.9649	8.0036	8.9021	7.8487
CTSB	9.1268	9.348	10.29735	10.11105	10.43715	9.60835	10.02645	8.7976	9.93985	9.58325	9.6607	9.98745	9.0716	10.3914	9.7613	9.64005	9.16905	9.94115	9.933	8.96855	9.80545	9.2766	9.52075	9.5663	9.495	10.62935	10.334	10.52535	9.4723	10.3127	9.1723	10.0182	9.70935	9.89145	8.6078	9.98695	9.90185	9.0215	9.778	9.81235	10.2518	9.1328	8.86415	10.36285	9.5997	9.89575	9.3721	9.73235	9.5138
CTSC	8.87105	7.83955	8.504075	9.01145	8.10185	8.27465	8.355075	8.04365	8.4402	8.268775	8.422625	8.294175	8.495675	8.453375	9.167475	8.4218	9.14595	7.948975	7.842475	8.636575	7.93355	8.6644	8.915675	8.32455	8.192825	8.7118	9.2391	7.808275	7.6861	8.203625	8.664875	8.240075	8.094025	8.38965	8.992775	8.094925	8.15345	8.275225	8.755525	9.6109	8.94055	8.8725	8.176075	8.28055	8.0886	8.23545	8.17085	9.25805	8.485625
[truncated: 4,400 more rows]
[truncated: 221 more columns]
