# Supplementary material for: The m6A reader protein YTHDC2 is a potential biomarker and associated with immune infiltration in head and neck squamous cell carcinoma
Source: PeerJ. 2020 Nov 26;8:e10385. doi: 10.7717/peerj.10385 (PMC7700739; doi:10.7717/peerj.10385)
Supplement: Supplemental Information 3 [file peerj-08-10385-s003.zip]

Archive with 9 entries (7 files):
- Raw data 3/
- Raw data 3/dataset 1/
- Raw data 3/dataset 1/3.png
- Raw data 3/dataset 1/4.png
- Raw data 3/dataset 1/5.pdf
- Raw data 3/dataset 1/6.pdf
- Raw data 3/dataset 1/7.png
- Raw data 3/dataset 1/8.pdf
- Raw data 3/dataset 1/Correlation-P╓╡╗π╫▄▒φ.xlsx
