# Supplementary material for: The m6A reader protein YTHDC2 is a potential biomarker and associated with immune infiltration in head and neck squamous cell carcinoma
Source: PeerJ. 2020 Nov 26;8:e10385. doi: 10.7717/peerj.10385 (PMC7700739; doi:10.7717/peerj.10385)
Supplement: Supplemental Information 4 [file peerj-08-10385-s004.zip]

Archive with 9 entries (7 files):
- Raw data 4/
- Raw data 4/dataset 2/
- Raw data 4/dataset 2/Tfh.jpg
- Raw data 4/dataset 2/Th1.jpg
- Raw data 4/dataset 2/Th17.jpg
- Raw data 4/dataset 2/Th2.jpg
- Raw data 4/dataset 2/Th22.jpg
- Raw data 4/dataset 2/Th9.jpg
- Raw data 4/dataset 2/Treg.jpg
